# Supplementary material for: Analysis of microRNA transcriptome by deep sequencing of small RNA libraries of peripheral blood
Source: BMC Genomics. 2010 May 7;11:288. doi: 10.1186/1471-2164-11-288 (PMC2885365; doi:10.1186/1471-2164-11-288)
Supplement: Additional file 1 — The known miRNAs expression pattern for all the 4 samples. The known miRNAs found in the 4 samples with their corresponding frequency and TPM values. [file 1471-2164-11-288-S1.XLS]

## Sheet: Known_miRNAs_release14
Normal 1				Normal 2				HL60				K562
miRNA	freq	TPM		miRNA	freq	TPM		miRNA	freq	TPM		miRNA	freq	TPM
hsa-let-7a	73247	14674		hsa-let-7a	71733	21912.8		hsa-let-7a	660980	107576		hsa-let-7a	61968	11583
hsa-let-7a-2*	0	0		hsa-let-7a-2*	0	0		hsa-let-7a-2*	0	0		hsa-let-7a-2*	0	0
hsa-let-7a*	1	0.200336		hsa-let-7a*	3	0.916433		hsa-let-7a*	7	1.13927		hsa-let-7a*	0	0
hsa-let-7b	691	138.432		hsa-let-7b	7891	2410.52		hsa-let-7b	45223	7360.17		hsa-let-7b	619	115.703
hsa-let-7b*	0	0		hsa-let-7b*	0	0		hsa-let-7b*	0	0		hsa-let-7b*	0	0
hsa-let-7c	1895	379.636		hsa-let-7c	687	209.863		hsa-let-7c	7748	1261.01		hsa-let-7c	1347	251.78
hsa-let-7c*	0	0		hsa-let-7c*	0	0		hsa-let-7c*	0	0		hsa-let-7c*	0	0
hsa-let-7d	512	102.572		hsa-let-7d	12605	3850.54		hsa-let-7d	107085	17428.4		hsa-let-7d	440	82.2443
hsa-let-7d*	3	0.601007		hsa-let-7d*	39	11.9136		hsa-let-7d*	148	24.0874		hsa-let-7d*	0	0
hsa-let-7e	25982	5205.12		hsa-let-7e	1343	410.256		hsa-let-7e	9976	1623.62		hsa-let-7e	13238	2474.43
hsa-let-7e*	3	0.601007		hsa-let-7e*	2	0.610955		hsa-let-7e*	8	1.30202		hsa-let-7e*	1	0.186919
hsa-let-7f	62322	12485.3		hsa-let-7f	592979	181142		hsa-let-7f	1589907	258762		hsa-let-7f	42404	7926.11
hsa-let-7f-1*	0	0		hsa-let-7f-1*	0	0		hsa-let-7f-1*	0	0		hsa-let-7f-1*	0	0
hsa-let-7f-2*	0	0		hsa-let-7f-2*	0	0		hsa-let-7f-2*	0	0		hsa-let-7f-2*	0	0
hsa-let-7g	16997	3405.1		hsa-let-7g	604899	184783		hsa-let-7g	241894	39368.9		hsa-let-7g	3897	728.423
hsa-let-7g*	0	0		hsa-let-7g*	2	0.610955		hsa-let-7g*	0	0		hsa-let-7g*	0	0
hsa-let-7i	930	186.312		hsa-let-7i	29847	9117.59		hsa-let-7i	38710	6300.16		hsa-let-7i	344	64.3001
hsa-let-7i*	0	0		hsa-let-7i*	9	2.7493		hsa-let-7i*	0	0		hsa-let-7i*	0	0
hsa-miR-1	1286	257.632		hsa-miR-1	21391	6534.47		hsa-miR-1	175	28.4817		hsa-miR-1	245	45.7951
hsa-miR-100	8	1.60268		hsa-miR-100	6	1.83287		hsa-miR-100	18	2.92955		hsa-miR-100	9	1.68227
hsa-miR-100*	0	0		hsa-miR-100*	0	0		hsa-miR-100*	0	0		hsa-miR-100*	0	0
hsa-miR-101	7646	1531.77		hsa-miR-101	7412	2264.2		hsa-miR-101	2896	471.332		hsa-miR-101	2118	395.894
hsa-miR-101*	1	0.200336		hsa-miR-101*	1	0.305478		hsa-miR-101*	2	0.325505		hsa-miR-101*	0	0
hsa-miR-103	45229	9060.98		hsa-miR-103	33924	10363		hsa-miR-103	82302	13394.9		hsa-miR-103	22135	4137.45
hsa-miR-103-2*	1	0.200336		hsa-miR-103-2*	1	0.305478		hsa-miR-103-2*	1	0.162753		hsa-miR-103-2*	3	0.560757
hsa-miR-103-as	45229	9060.98		hsa-miR-103-as	33924	10363		hsa-miR-103-as	82302	13394.9		hsa-miR-103-as	22135	4137.45
hsa-miR-105	5	1.00168		hsa-miR-105	0	0		hsa-miR-105	0	0		hsa-miR-105	2	0.373838
hsa-miR-105*	1	0.200336		hsa-miR-105*	0	0		hsa-miR-105*	0	0		hsa-miR-105*	1	0.186919
hsa-miR-106a	19	3.80638		hsa-miR-106a	24	7.33146		hsa-miR-106a	13	2.11579		hsa-miR-106a	3	0.560757
hsa-miR-106a*	0	0		hsa-miR-106a*	0	0		hsa-miR-106a*	0	0		hsa-miR-106a*	0	0
hsa-miR-106b	1765	353.592		hsa-miR-106b	1586	484.487		hsa-miR-106b	798	129.877		hsa-miR-106b	334	62.4309
hsa-miR-106b*	1439	288.283		hsa-miR-106b*	76	23.2163		hsa-miR-106b*	890	144.85		hsa-miR-106b*	202	37.7576
hsa-miR-107	1827	366.013		hsa-miR-107	3248	992.191		hsa-miR-107	14394	2342.66		hsa-miR-107	2745	513.093
hsa-miR-10a	1832	367.015		hsa-miR-10a	23	7.02598		hsa-miR-10a	0	0		hsa-miR-10a	932	174.208
hsa-miR-10a*	3	0.601007		hsa-miR-10a*	0	0		hsa-miR-10a*	0	0		hsa-miR-10a*	3	0.560757
hsa-miR-10b	1	0.200336		hsa-miR-10b	0	0		hsa-miR-10b	0	0		hsa-miR-10b	0	0
hsa-miR-10b*	0	0		hsa-miR-10b*	0	0		hsa-miR-10b*	0	0		hsa-miR-10b*	0	0
hsa-miR-1178	0	0		hsa-miR-1178	0	0		hsa-miR-1178	0	0		hsa-miR-1178	0	0
hsa-miR-1179	0	0		hsa-miR-1179	0	0		hsa-miR-1179	0	0		hsa-miR-1179	0	0
hsa-miR-1180	8	1.60268		hsa-miR-1180	0	0		hsa-miR-1180	0	0		hsa-miR-1180	4	0.747676
hsa-miR-1181	0	0		hsa-miR-1181	0	0		hsa-miR-1181	0	0		hsa-miR-1181	0	0
hsa-miR-1182	0	0		hsa-miR-1182	0	0		hsa-miR-1182	0	0		hsa-miR-1182	0	0
hsa-miR-1183	0	0		hsa-miR-1183	0	0		hsa-miR-1183	0	0		hsa-miR-1183	0	0
hsa-miR-1184	0	0		hsa-miR-1184	0	0		hsa-miR-1184	0	0		hsa-miR-1184	0	0
hsa-miR-1185	0	0		hsa-miR-1185	1	0.305478		hsa-miR-1185	0	0		hsa-miR-1185	1	0.186919
hsa-miR-1197	0	0		hsa-miR-1197	22	6.72051		hsa-miR-1197	0	0		hsa-miR-1197	2	0.373838
hsa-miR-1200	0	0		hsa-miR-1200	0	0		hsa-miR-1200	0	0		hsa-miR-1200	0	0
hsa-miR-1201	0	0		hsa-miR-1201	0	0		hsa-miR-1201	0	0		hsa-miR-1201	0	0
hsa-miR-1202	0	0		hsa-miR-1202	0	0		hsa-miR-1202	0	0		hsa-miR-1202	0	0
hsa-miR-1203	0	0		hsa-miR-1203	0	0		hsa-miR-1203	0	0		hsa-miR-1203	0	0
hsa-miR-1204	0	0		hsa-miR-1204	0	0		hsa-miR-1204	0	0		hsa-miR-1204	0	0
hsa-miR-1205	0	0		hsa-miR-1205	0	0		hsa-miR-1205	0	0		hsa-miR-1205	0	0
hsa-miR-1206	0	0		hsa-miR-1206	0	0		hsa-miR-1206	0	0		hsa-miR-1206	0	0
hsa-miR-1207-3p	0	0		hsa-miR-1207-3p	0	0		hsa-miR-1207-3p	0	0		hsa-miR-1207-3p	0	0
hsa-miR-1207-5p	0	0		hsa-miR-1207-5p	0	0		hsa-miR-1207-5p	0	0		hsa-miR-1207-5p	0	0
hsa-miR-1208	0	0		hsa-miR-1208	0	0		hsa-miR-1208	0	0		hsa-miR-1208	0	0
hsa-miR-122	7	1.40235		hsa-miR-122	1	0.305478		hsa-miR-122	23	3.74331		hsa-miR-122	8	1.49535
hsa-miR-122*	0	0		hsa-miR-122*	0	0		hsa-miR-122*	0	0		hsa-miR-122*	0	0
hsa-miR-1224-3p	0	0		hsa-miR-1224-3p	0	0		hsa-miR-1224-3p	0	0		hsa-miR-1224-3p	0	0
hsa-miR-1224-5p	0	0		hsa-miR-1224-5p	0	0		hsa-miR-1224-5p	0	0		hsa-miR-1224-5p	0	0
hsa-miR-1225-3p	0	0		hsa-miR-1225-3p	0	0		hsa-miR-1225-3p	0	0		hsa-miR-1225-3p	0	0
hsa-miR-1225-5p	0	0		hsa-miR-1225-5p	0	0		hsa-miR-1225-5p	0	0		hsa-miR-1225-5p	0	0
hsa-miR-1226	0	0		hsa-miR-1226	0	0		hsa-miR-1226	2	0.325505		hsa-miR-1226	0	0
hsa-miR-1226*	0	0		hsa-miR-1226*	0	0		hsa-miR-1226*	2	0.325505		hsa-miR-1226*	0	0
hsa-miR-1227	0	0		hsa-miR-1227	0	0		hsa-miR-1227	0	0		hsa-miR-1227	0	0
hsa-miR-1228	0	0		hsa-miR-1228	0	0		hsa-miR-1228	0	0		hsa-miR-1228	0	0
hsa-miR-1228*	0	0		hsa-miR-1228*	0	0		hsa-miR-1228*	0	0		hsa-miR-1228*	0	0
hsa-miR-1229	0	0		hsa-miR-1229	0	0		hsa-miR-1229	0	0		hsa-miR-1229	0	0
hsa-miR-1231	0	0		hsa-miR-1231	0	0		hsa-miR-1231	0	0		hsa-miR-1231	0	0
hsa-miR-1233	0	0		hsa-miR-1233	0	0		hsa-miR-1233	0	0		hsa-miR-1233	0	0
hsa-miR-1234	0	0		hsa-miR-1234	0	0		hsa-miR-1234	0	0		hsa-miR-1234	0	0
hsa-miR-1236	0	0		hsa-miR-1236	0	0		hsa-miR-1236	0	0		hsa-miR-1236	0	0
hsa-miR-1237	0	0		hsa-miR-1237	0	0		hsa-miR-1237	0	0		hsa-miR-1237	0	0
hsa-miR-1238	0	0		hsa-miR-1238	0	0		hsa-miR-1238	0	0		hsa-miR-1238	0	0
hsa-miR-124	6	1.20201		hsa-miR-124	1	0.305478		hsa-miR-124	2	0.325505		hsa-miR-124	5	0.934595
hsa-miR-124*	0	0		hsa-miR-124*	0	0		hsa-miR-124*	26	4.23157		hsa-miR-124*	1	0.186919
hsa-miR-1243	0	0		hsa-miR-1243	0	0		hsa-miR-1243	0	0		hsa-miR-1243	0	0
hsa-miR-1244	0	0		hsa-miR-1244	0	0		hsa-miR-1244	1	0.162753		hsa-miR-1244	0	0
hsa-miR-1245	0	0		hsa-miR-1245	0	0		hsa-miR-1245	0	0		hsa-miR-1245	0	0
hsa-miR-1246	1304	261.238		hsa-miR-1246	0	0		hsa-miR-1246	473	76.982		hsa-miR-1246	235	43.926
hsa-miR-1247	0	0		hsa-miR-1247	0	0		hsa-miR-1247	0	0		hsa-miR-1247	0	0
hsa-miR-1248	5	1.00168		hsa-miR-1248	0	0		hsa-miR-1248	9	1.46477		hsa-miR-1248	2	0.373838
hsa-miR-1249	0	0		hsa-miR-1249	0	0		hsa-miR-1249	11	1.79028		hsa-miR-1249	0	0
hsa-miR-1250	0	0		hsa-miR-1250	0	0		hsa-miR-1250	4	0.651011		hsa-miR-1250	0	0
hsa-miR-1251	0	0		hsa-miR-1251	0	0		hsa-miR-1251	0	0		hsa-miR-1251	0	0
hsa-miR-1252	2	0.400671		hsa-miR-1252	0	0		hsa-miR-1252	0	0		hsa-miR-1252	1	0.186919
hsa-miR-1253	0	0		hsa-miR-1253	0	0		hsa-miR-1253	0	0		hsa-miR-1253	0	0
hsa-miR-1254	136	27.2456		hsa-miR-1254	3	0.916433		hsa-miR-1254	90	14.6477		hsa-miR-1254	38	7.10292
hsa-miR-1255a	91	18.2305		hsa-miR-1255a	178	54.375		hsa-miR-1255a	691	112.462		hsa-miR-1255a	183	34.2062
hsa-miR-1255b	253	50.6849		hsa-miR-1255b	16	4.88764		hsa-miR-1255b	31	5.04533		hsa-miR-1255b	95	17.7573
hsa-miR-1256	6	1.20201		hsa-miR-1256	12	3.66573		hsa-miR-1256	7	1.13927		hsa-miR-1256	6	1.12151
hsa-miR-1257	0	0		hsa-miR-1257	0	0		hsa-miR-1257	0	0		hsa-miR-1257	0	0
hsa-miR-1258	0	0		hsa-miR-1258	0	0		hsa-miR-1258	0	0		hsa-miR-1258	0	0
hsa-miR-1259	61	12.2205		hsa-miR-1259	3	0.916433		hsa-miR-1259	8	1.30202		hsa-miR-1259	56	10.4675
hsa-miR-125a-3p	6	1.20201		hsa-miR-125a-3p	1	0.305478		hsa-miR-125a-3p	2	0.325505		hsa-miR-125a-3p	4	0.747676
hsa-miR-125a-5p	783	156.863		hsa-miR-125a-5p	15	4.58216		hsa-miR-125a-5p	25	4.06882		hsa-miR-125a-5p	157	29.3463
hsa-miR-125b	26	5.20872		hsa-miR-125b	17	5.19312		hsa-miR-125b	25	4.06882		hsa-miR-125b	51	9.53287
hsa-miR-125b-1*	0	0		hsa-miR-125b-1*	0	0		hsa-miR-125b-1*	0	0		hsa-miR-125b-1*	0	0
hsa-miR-125b-2*	0	0		hsa-miR-125b-2*	0	0		hsa-miR-125b-2*	0	0		hsa-miR-125b-2*	0	0
hsa-miR-126	1725	345.579		hsa-miR-126	123	37.5737		hsa-miR-126	3	0.488258		hsa-miR-126	116	21.6826
hsa-miR-126*	682	136.629		hsa-miR-126*	245	74.842		hsa-miR-126*	0	0		hsa-miR-126*	252	47.1036
hsa-miR-1260	0	0		hsa-miR-1260	2	0.610955		hsa-miR-1260	0	0		hsa-miR-1260	0	0
hsa-miR-1261	0	0		hsa-miR-1261	0	0		hsa-miR-1261	0	0		hsa-miR-1261	0	0
hsa-miR-1262	0	0		hsa-miR-1262	6	1.83287		hsa-miR-1262	0	0		hsa-miR-1262	0	0
hsa-miR-1263	3	0.601007		hsa-miR-1263	0	0		hsa-miR-1263	0	0		hsa-miR-1263	1	0.186919
hsa-miR-1264	0	0		hsa-miR-1264	0	0		hsa-miR-1264	0	0		hsa-miR-1264	0	0
hsa-miR-1265	0	0		hsa-miR-1265	0	0		hsa-miR-1265	0	0		hsa-miR-1265	1	0.186919
hsa-miR-1266	0	0		hsa-miR-1266	0	0		hsa-miR-1266	0	0		hsa-miR-1266	0	0
hsa-miR-1267	0	0		hsa-miR-1267	0	0		hsa-miR-1267	0	0		hsa-miR-1267	0	0
hsa-miR-1268	128	25.643		hsa-miR-1268	8	2.44382		hsa-miR-1268	126	20.5068		hsa-miR-1268	36	6.72908
hsa-miR-1269	9	1.80302		hsa-miR-1269	0	0		hsa-miR-1269	0	0		hsa-miR-1269	0	0
hsa-miR-127-3p	56	11.2188		hsa-miR-127-3p	192	58.6517		hsa-miR-127-3p	1	0.162753		hsa-miR-127-3p	34	6.35524
hsa-miR-127-5p	1	0.200336		hsa-miR-127-5p	5	1.52739		hsa-miR-127-5p	0	0		hsa-miR-127-5p	0	0
hsa-miR-1270	30	6.01007		hsa-miR-1270	8	2.44382		hsa-miR-1270	22	3.58056		hsa-miR-1270	28	5.23373
hsa-miR-1271	0	0		hsa-miR-1271	40	12.2191		hsa-miR-1271	9	1.46477		hsa-miR-1271	0	0
hsa-miR-1272	0	0		hsa-miR-1272	0	0		hsa-miR-1272	0	0		hsa-miR-1272	0	0
hsa-miR-1273	0	0		hsa-miR-1273	0	0		hsa-miR-1273	0	0		hsa-miR-1273	0	0
hsa-miR-1274a	11	2.20369		hsa-miR-1274a	0	0		hsa-miR-1274a	0	0		hsa-miR-1274a	2	0.373838
hsa-miR-1274b	0	0		hsa-miR-1274b	155	47.349		hsa-miR-1274b	0	0		hsa-miR-1274b	0	0
hsa-miR-1275	0	0		hsa-miR-1275	8	2.44382		hsa-miR-1275	0	0		hsa-miR-1275	0	0
hsa-miR-1276	1	0.200336		hsa-miR-1276	0	0		hsa-miR-1276	0	0		hsa-miR-1276	0	0
hsa-miR-1277	39	7.81309		hsa-miR-1277	192	58.6517		hsa-miR-1277	49	7.97488		hsa-miR-1277	30	5.60757
hsa-miR-1278	293	58.6983		hsa-miR-1278	53	16.1903		hsa-miR-1278	60	9.76516		hsa-miR-1278	318	59.4402
hsa-miR-1279	0	0		hsa-miR-1279	0	0		hsa-miR-1279	0	0		hsa-miR-1279	0	0
hsa-miR-128	4279	857.236		hsa-miR-128	396	120.969		hsa-miR-128	2996	487.607		hsa-miR-128	2271	424.493
hsa-miR-1280	0	0		hsa-miR-1280	0	0		hsa-miR-1280	0	0		hsa-miR-1280	0	0
hsa-miR-1281	0	0		hsa-miR-1281	0	0		hsa-miR-1281	0	0		hsa-miR-1281	0	0
hsa-miR-1282	0	0		hsa-miR-1282	0	0		hsa-miR-1282	0	0		hsa-miR-1282	0	0
hsa-miR-1283	0	0		hsa-miR-1283	0	0		hsa-miR-1283	0	0		hsa-miR-1283	0	0
hsa-miR-1284	4	0.801342		hsa-miR-1284	4	1.22191		hsa-miR-1284	6	0.976516		hsa-miR-1284	3	0.560757
hsa-miR-1285	39	7.81309		hsa-miR-1285	20	6.10955		hsa-miR-1285	18	2.92955		hsa-miR-1285	45	8.41135
hsa-miR-1286	2	0.400671		hsa-miR-1286	0	0		hsa-miR-1286	0	0		hsa-miR-1286	0	0
hsa-miR-1287	1	0.200336		hsa-miR-1287	2	0.610955		hsa-miR-1287	1	0.162753		hsa-miR-1287	0	0
hsa-miR-1288	4	0.801342		hsa-miR-1288	0	0		hsa-miR-1288	0	0		hsa-miR-1288	2	0.373838
hsa-miR-1289	0	0		hsa-miR-1289	1	0.305478		hsa-miR-1289	0	0		hsa-miR-1289	0	0
hsa-miR-129-3p	34	6.81141		hsa-miR-129-3p	4	1.22191		hsa-miR-129-3p	11	1.79028		hsa-miR-129-3p	16	2.9907
hsa-miR-129-5p	9	1.80302		hsa-miR-129-5p	0	0		hsa-miR-129-5p	52	8.46314		hsa-miR-129-5p	1	0.186919
hsa-miR-129*	1	0.200336		hsa-miR-129*	0	0		hsa-miR-129*	269	43.7805		hsa-miR-129*	6	1.12151
hsa-miR-1290	1	0.200336		hsa-miR-1290	0	0		hsa-miR-1290	0	0		hsa-miR-1290	0	0
hsa-miR-1291	0	0		hsa-miR-1291	0	0		hsa-miR-1291	3	0.488258		hsa-miR-1291	1	0.186919
hsa-miR-1292	9	1.80302		hsa-miR-1292	2	0.610955		hsa-miR-1292	4	0.651011		hsa-miR-1292	2	0.373838
hsa-miR-1293	11	2.20369		hsa-miR-1293	0	0		hsa-miR-1293	0	0		hsa-miR-1293	0	0
hsa-miR-1294	50	10.0168		hsa-miR-1294	4	1.22191		hsa-miR-1294	7	1.13927		hsa-miR-1294	28	5.23373
hsa-miR-1295	0	0		hsa-miR-1295	0	0		hsa-miR-1295	0	0		hsa-miR-1295	0	0
hsa-miR-1296	19	3.80638		hsa-miR-1296	0	0		hsa-miR-1296	1	0.162753		hsa-miR-1296	2	0.373838
hsa-miR-1297	0	0		hsa-miR-1297	0	0		hsa-miR-1297	0	0		hsa-miR-1297	0	0
hsa-miR-1298	4	0.801342		hsa-miR-1298	3	0.916433		hsa-miR-1298	0	0		hsa-miR-1298	5	0.934595
hsa-miR-1299	2	0.400671		hsa-miR-1299	2	0.610955		hsa-miR-1299	0	0		hsa-miR-1299	0	0
hsa-miR-1301	23	4.60772		hsa-miR-1301	15	4.58216		hsa-miR-1301	12	1.95303		hsa-miR-1301	7	1.30843
hsa-miR-1302	0	0		hsa-miR-1302	1	0.305478		hsa-miR-1302	0	0		hsa-miR-1302	0	0
hsa-miR-1303	20	4.00671		hsa-miR-1303	1	0.305478		hsa-miR-1303	0	0		hsa-miR-1303	6	1.12151
hsa-miR-1304	18	3.60604		hsa-miR-1304	1	0.305478		hsa-miR-1304	2	0.325505		hsa-miR-1304	6	1.12151
hsa-miR-1305	0	0		hsa-miR-1305	0	0		hsa-miR-1305	0	0		hsa-miR-1305	0	0
hsa-miR-1306	0	0		hsa-miR-1306	0	0		hsa-miR-1306	0	0		hsa-miR-1306	0	0
hsa-miR-1307	126	25.2423		hsa-miR-1307	53	16.1903		hsa-miR-1307	481	78.2841		hsa-miR-1307	149	27.8509
hsa-miR-1308	22	4.40738		hsa-miR-1308	1	0.305478		hsa-miR-1308	24	3.90607		hsa-miR-1308	32	5.98141
hsa-miR-130a	0	0		hsa-miR-130a	2433	743.227		hsa-miR-130a	0	0		hsa-miR-130a	3	0.560757
hsa-miR-130a*	0	0		hsa-miR-130a*	0	0		hsa-miR-130a*	0	0		hsa-miR-130a*	0	0
hsa-miR-130b	5533	1108.46		hsa-miR-130b	678	207.114		hsa-miR-130b	687	111.811		hsa-miR-130b	2685	501.877
hsa-miR-130b*	91	18.2305		hsa-miR-130b*	0	0		hsa-miR-130b*	1	0.162753		hsa-miR-130b*	20	3.73838
hsa-miR-132	20	4.00671		hsa-miR-132	9	2.7493		hsa-miR-132	1	0.162753		hsa-miR-132	5	0.934595
hsa-miR-132*	22	4.40738		hsa-miR-132*	3	0.916433		hsa-miR-132*	0	0		hsa-miR-132*	14	2.61687
hsa-miR-1321	0	0		hsa-miR-1321	0	0		hsa-miR-1321	0	0		hsa-miR-1321	0	0
hsa-miR-1322	0	0		hsa-miR-1322	0	0		hsa-miR-1322	0	0		hsa-miR-1322	0	0
hsa-miR-1323	3	0.601007		hsa-miR-1323	0	0		hsa-miR-1323	1	0.162753		hsa-miR-1323	7	1.30843
hsa-miR-1324	0	0		hsa-miR-1324	0	0		hsa-miR-1324	0	0		hsa-miR-1324	0	0
hsa-miR-133a	0	0		hsa-miR-133a	0	0		hsa-miR-133a	0	0		hsa-miR-133a	0	0
hsa-miR-133b	0	0		hsa-miR-133b	0	0		hsa-miR-133b	0	0		hsa-miR-133b	0	0
hsa-miR-134	3	0.601007		hsa-miR-134	368	112.416		hsa-miR-134	1	0.162753		hsa-miR-134	4	0.747676
hsa-miR-135a	6	1.20201		hsa-miR-135a	0	0		hsa-miR-135a	0	0		hsa-miR-135a	12	2.24303
hsa-miR-135a*	0	0		hsa-miR-135a*	0	0		hsa-miR-135a*	0	0		hsa-miR-135a*	0	0
hsa-miR-135b	44	8.81476		hsa-miR-135b	1	0.305478		hsa-miR-135b	0	0		hsa-miR-135b	14	2.61687
hsa-miR-135b*	4	0.801342		hsa-miR-135b*	0	0		hsa-miR-135b*	0	0		hsa-miR-135b*	0	0
hsa-miR-136	1	0.200336		hsa-miR-136	18	5.4986		hsa-miR-136	1	0.162753		hsa-miR-136	2	0.373838
hsa-miR-136*	2	0.400671		hsa-miR-136*	5	1.52739		hsa-miR-136*	0	0		hsa-miR-136*	2	0.373838
hsa-miR-137	0	0		hsa-miR-137	0	0		hsa-miR-137	0	0		hsa-miR-137	1	0.186919
hsa-miR-138	9	1.80302		hsa-miR-138	4	1.22191		hsa-miR-138	2	0.325505		hsa-miR-138	8	1.49535
hsa-miR-138-1*	0	0		hsa-miR-138-1*	0	0		hsa-miR-138-1*	0	0		hsa-miR-138-1*	0	0
hsa-miR-138-2*	0	0		hsa-miR-138-2*	0	0		hsa-miR-138-2*	0	0		hsa-miR-138-2*	0	0
hsa-miR-139-3p	1	0.200336		hsa-miR-139-3p	0	0		hsa-miR-139-3p	0	0		hsa-miR-139-3p	0	0
hsa-miR-139-5p	6	1.20201		hsa-miR-139-5p	2	0.610955		hsa-miR-139-5p	0	0		hsa-miR-139-5p	6	1.12151
hsa-miR-140-3p	323	64.7084		hsa-miR-140-3p	2811	858.697		hsa-miR-140-3p	494	80.3999		hsa-miR-140-3p	163	30.4678
hsa-miR-140-5p	9	1.80302		hsa-miR-140-5p	7	2.13834		hsa-miR-140-5p	7	1.13927		hsa-miR-140-5p	3	0.560757
hsa-miR-141	0	0		hsa-miR-141	1	0.305478		hsa-miR-141	0	0		hsa-miR-141	0	0
hsa-miR-141*	0	0		hsa-miR-141*	0	0		hsa-miR-141*	0	0		hsa-miR-141*	0	0
hsa-miR-142-3p	50	10.0168		hsa-miR-142-3p	100	30.5478		hsa-miR-142-3p	70	11.3927		hsa-miR-142-3p	28	5.23373
hsa-miR-142-5p	187	37.4628		hsa-miR-142-5p	1648	503.427		hsa-miR-142-5p	858	139.642		hsa-miR-142-5p	80	14.9535
hsa-miR-143	46	9.21544		hsa-miR-143	650	198.56		hsa-miR-143	43	6.99837		hsa-miR-143	12	2.24303
hsa-miR-143*	0	0		hsa-miR-143*	1	0.305478		hsa-miR-143*	1	0.162753		hsa-miR-143*	0	0
hsa-miR-144	20	4.00671		hsa-miR-144	4	1.22191		hsa-miR-144	0	0		hsa-miR-144	26	4.85989
hsa-miR-144*	106	21.2356		hsa-miR-144*	18	5.4986		hsa-miR-144*	0	0		hsa-miR-144*	55	10.2805
hsa-miR-145	3	0.601007		hsa-miR-145	7	2.13834		hsa-miR-145	18	2.92955		hsa-miR-145	43	8.03752
hsa-miR-145*	0	0		hsa-miR-145*	1	0.305478		hsa-miR-145*	0	0		hsa-miR-145*	2	0.373838
hsa-miR-1468	0	0		hsa-miR-1468	0	0		hsa-miR-1468	0	0		hsa-miR-1468	0	0
hsa-miR-1469	0	0		hsa-miR-1469	0	0		hsa-miR-1469	0	0		hsa-miR-1469	0	0
hsa-miR-146a	2	0.400671		hsa-miR-146a	1001	305.783		hsa-miR-146a	45	7.32387		hsa-miR-146a	2	0.373838
hsa-miR-146a*	0	0		hsa-miR-146a*	0	0		hsa-miR-146a*	1	0.162753		hsa-miR-146a*	0	0
hsa-miR-146b-3p	4	0.801342		hsa-miR-146b-3p	1	0.305478		hsa-miR-146b-3p	0	0		hsa-miR-146b-3p	0	0
hsa-miR-146b-5p	1989	398.467		hsa-miR-146b-5p	4533	1384.73		hsa-miR-146b-5p	8	1.30202		hsa-miR-146b-5p	836	156.264
hsa-miR-147	0	0		hsa-miR-147	0	0		hsa-miR-147	0	0		hsa-miR-147	0	0
hsa-miR-1470	0	0		hsa-miR-1470	0	0		hsa-miR-1470	0	0		hsa-miR-1470	0	0
hsa-miR-1471	0	0		hsa-miR-1471	0	0		hsa-miR-1471	0	0		hsa-miR-1471	0	0
hsa-miR-147b	1	0.200336		hsa-miR-147b	1	0.305478		hsa-miR-147b	2	0.325505		hsa-miR-147b	0	0
hsa-miR-148a	2501	501.039		hsa-miR-148a	812	248.048		hsa-miR-148a	819	133.294		hsa-miR-148a	659	123.18
hsa-miR-148a*	57	11.4191		hsa-miR-148a*	3	0.916433		hsa-miR-148a*	9	1.46477		hsa-miR-148a*	11	2.05611
hsa-miR-148b	395	79.1325		hsa-miR-148b	683	208.641		hsa-miR-148b	449	73.076		hsa-miR-148b	311	58.1318
hsa-miR-148b*	0	0		hsa-miR-148b*	0	0		hsa-miR-148b*	0	0		hsa-miR-148b*	0	0
hsa-miR-149	0	0		hsa-miR-149	0	0		hsa-miR-149	0	0		hsa-miR-149	2	0.373838
hsa-miR-149*	0	0		hsa-miR-149*	0	0		hsa-miR-149*	0	0		hsa-miR-149*	0	0
hsa-miR-150	0	0		hsa-miR-150	414	126.468		hsa-miR-150	0	0		hsa-miR-150	2	0.373838
hsa-miR-150*	0	0		hsa-miR-150*	0	0		hsa-miR-150*	0	0		hsa-miR-150*	0	0
hsa-miR-151-3p	1387	277.865		hsa-miR-151-3p	268	81.868		hsa-miR-151-3p	3	0.488258		hsa-miR-151-3p	158	29.5332
hsa-miR-151-5p	383	76.7285		hsa-miR-151-5p	134	40.934		hsa-miR-151-5p	0	0		hsa-miR-151-5p	166	31.0285
hsa-miR-152	354	70.9188		hsa-miR-152	2643	807.377		hsa-miR-152	89	14.485		hsa-miR-152	122	22.8041
hsa-miR-153	1	0.200336		hsa-miR-153	0	0		hsa-miR-153	0	0		hsa-miR-153	1	0.186919
hsa-miR-1537	0	0		hsa-miR-1537	3	0.916433		hsa-miR-1537	38	6.1846		hsa-miR-1537	0	0
hsa-miR-1538	0	0		hsa-miR-1538	0	0		hsa-miR-1538	0	0		hsa-miR-1538	0	0
hsa-miR-1539	0	0		hsa-miR-1539	0	0		hsa-miR-1539	0	0		hsa-miR-1539	0	0
hsa-miR-154	0	0		hsa-miR-154	4	1.22191		hsa-miR-154	0	0		hsa-miR-154	1	0.186919
hsa-miR-154*	0	0		hsa-miR-154*	4	1.22191		hsa-miR-154*	0	0		hsa-miR-154*	8	1.49535
hsa-miR-155	0	0		hsa-miR-155	50	15.2739		hsa-miR-155	163	26.5287		hsa-miR-155	0	0
hsa-miR-155*	0	0		hsa-miR-155*	5	1.52739		hsa-miR-155*	2	0.325505		hsa-miR-155*	0	0
hsa-miR-15a	100	20.0336		hsa-miR-15a	685	209.252		hsa-miR-15a	232	37.7586		hsa-miR-15a	71	13.2712
hsa-miR-15a*	0	0		hsa-miR-15a*	3	0.916433		hsa-miR-15a*	5	0.813764		hsa-miR-15a*	0	0
hsa-miR-15b	242	48.4812		hsa-miR-15b	1896	579.185		hsa-miR-15b	539	87.7237		hsa-miR-15b	400	74.7676
hsa-miR-15b*	3	0.601007		hsa-miR-15b*	3	0.916433		hsa-miR-15b*	35	5.69635		hsa-miR-15b*	10	1.86919
hsa-miR-16	2667	534.295		hsa-miR-16	9937	3035.53		hsa-miR-16	3064	498.674		hsa-miR-16	1131	211.405
hsa-miR-16-1*	4	0.801342		hsa-miR-16-1*	1	0.305478		hsa-miR-16-1*	20	3.25505		hsa-miR-16-1*	2	0.373838
hsa-miR-16-2*	60	12.0201		hsa-miR-16-2*	3	0.916433		hsa-miR-16-2*	63	10.2534		hsa-miR-16-2*	52	9.71979
hsa-miR-17	8813	1765.56		hsa-miR-17	1239	378.487		hsa-miR-17	4265	694.14		hsa-miR-17	3422	639.637
hsa-miR-17*	6596	1321.41		hsa-miR-17*	511	156.099		hsa-miR-17*	865	140.781		hsa-miR-17*	2100	392.53
hsa-miR-181a	15	3.00503		hsa-miR-181a	882	269.431		hsa-miR-181a	4905	798.302		hsa-miR-181a	30	5.60757
hsa-miR-181a-2*	5	1.00168		hsa-miR-181a-2*	16	4.88764		hsa-miR-181a-2*	90	14.6477		hsa-miR-181a-2*	7	1.30843
hsa-miR-181a*	1	0.200336		hsa-miR-181a*	28	8.55337		hsa-miR-181a*	463	75.3545		hsa-miR-181a*	0	0
hsa-miR-181b	9	1.80302		hsa-miR-181b	111	33.908		hsa-miR-181b	1609	261.869		hsa-miR-181b	12	2.24303
hsa-miR-181c	0	0		hsa-miR-181c	1	0.305478		hsa-miR-181c	0	0		hsa-miR-181c	1	0.186919
hsa-miR-181c*	0	0		hsa-miR-181c*	0	0		hsa-miR-181c*	0	0		hsa-miR-181c*	0	0
hsa-miR-181d	15	3.00503		hsa-miR-181d	30	9.16433		hsa-miR-181d	9	1.46477		hsa-miR-181d	4	0.747676
hsa-miR-182	2081	416.898		hsa-miR-182	6	1.83287		hsa-miR-182	0	0		hsa-miR-182	488	91.2165
hsa-miR-182*	6	1.20201		hsa-miR-182*	0	0		hsa-miR-182*	0	0		hsa-miR-182*	2	0.373838
hsa-miR-1825	0	0		hsa-miR-1825	0	0		hsa-miR-1825	0	0		hsa-miR-1825	0	0
hsa-miR-1826	0	0		hsa-miR-1826	0	0		hsa-miR-1826	0	0		hsa-miR-1826	0	0
hsa-miR-1827	0	0		hsa-miR-1827	0	0		hsa-miR-1827	0	0		hsa-miR-1827	0	0
hsa-miR-183	607	121.604		hsa-miR-183	0	0		hsa-miR-183	0	0		hsa-miR-183	91	17.0096
hsa-miR-183*	6	1.20201		hsa-miR-183*	0	0		hsa-miR-183*	0	0		hsa-miR-183*	11	2.05611
hsa-miR-184	1	0.200336		hsa-miR-184	0	0		hsa-miR-184	0	0		hsa-miR-184	2	0.373838
hsa-miR-185	100560	20145.7		hsa-miR-185	18867	5763.44		hsa-miR-185	16522	2689		hsa-miR-185	45730	8547.8
hsa-miR-185*	1	0.200336		hsa-miR-185*	0	0		hsa-miR-185*	0	0		hsa-miR-185*	0	0
hsa-miR-186	630	126.211		hsa-miR-186	306	93.4761		hsa-miR-186	490	79.7488		hsa-miR-186	191	35.7015
hsa-miR-186*	1	0.200336		hsa-miR-186*	0	0		hsa-miR-186*	2	0.325505		hsa-miR-186*	0	0
hsa-miR-187	1	0.200336		hsa-miR-187	1	0.305478		hsa-miR-187	0	0		hsa-miR-187	0	0
hsa-miR-187*	0	0		hsa-miR-187*	0	0		hsa-miR-187*	0	0		hsa-miR-187*	0	0
hsa-miR-188-3p	1	0.200336		hsa-miR-188-3p	2	0.610955		hsa-miR-188-3p	0	0		hsa-miR-188-3p	0	0
hsa-miR-188-5p	6	1.20201		hsa-miR-188-5p	1	0.305478		hsa-miR-188-5p	1	0.162753		hsa-miR-188-5p	3	0.560757
hsa-miR-18a	462	92.555		hsa-miR-18a	27	8.24789		hsa-miR-18a	79	12.8575		hsa-miR-18a	208	38.8791
hsa-miR-18a*	59	11.8198		hsa-miR-18a*	0	0		hsa-miR-18a*	23	3.74331		hsa-miR-18a*	54	10.0936
hsa-miR-18b	3	0.601007		hsa-miR-18b	0	0		hsa-miR-18b	0	0		hsa-miR-18b	0	0
hsa-miR-18b*	0	0		hsa-miR-18b*	0	0		hsa-miR-18b*	0	0		hsa-miR-18b*	0	0
hsa-miR-190	0	0		hsa-miR-190	0	0		hsa-miR-190	0	0		hsa-miR-190	1	0.186919
hsa-miR-1908	73	14.6245		hsa-miR-1908	1	0.305478		hsa-miR-1908	0	0		hsa-miR-1908	29	5.42065
hsa-miR-1909	0	0		hsa-miR-1909	0	0		hsa-miR-1909	0	0		hsa-miR-1909	0	0
hsa-miR-1909*	0	0		hsa-miR-1909*	0	0		hsa-miR-1909*	0	0		hsa-miR-1909*	0	0
hsa-miR-190b	0	0		hsa-miR-190b	0	0		hsa-miR-190b	0	0		hsa-miR-190b	1	0.186919
hsa-miR-191	7150	1432.4		hsa-miR-191	15370	4695.19		hsa-miR-191	66845	10879.2		hsa-miR-191	6661	1245.07
hsa-miR-191*	5	1.00168		hsa-miR-191*	1	0.305478		hsa-miR-191*	66	10.7417		hsa-miR-191*	8	1.49535
hsa-miR-1910	0	0		hsa-miR-1910	0	0		hsa-miR-1910	0	0		hsa-miR-1910	0	0
hsa-miR-1911	0	0		hsa-miR-1911	0	0		hsa-miR-1911	0	0		hsa-miR-1911	0	0
hsa-miR-1911*	0	0		hsa-miR-1911*	0	0		hsa-miR-1911*	0	0		hsa-miR-1911*	0	0
hsa-miR-1912	0	0		hsa-miR-1912	0	0		hsa-miR-1912	0	0		hsa-miR-1912	0	0
hsa-miR-1913	0	0		hsa-miR-1913	0	0		hsa-miR-1913	0	0		hsa-miR-1913	0	0
hsa-miR-1914	0	0		hsa-miR-1914	0	0		hsa-miR-1914	0	0		hsa-miR-1914	0	0
hsa-miR-1914*	0	0		hsa-miR-1914*	0	0		hsa-miR-1914*	0	0		hsa-miR-1914*	0	0
hsa-miR-1915	0	0		hsa-miR-1915	0	0		hsa-miR-1915	0	0		hsa-miR-1915	0	0
hsa-miR-1915*	0	0		hsa-miR-1915*	0	0		hsa-miR-1915*	0	0		hsa-miR-1915*	0	0
hsa-miR-192	5234	1048.56		hsa-miR-192	3302	1008.69		hsa-miR-192	402	65.4266		hsa-miR-192	1369	255.892
hsa-miR-192*	0	0		hsa-miR-192*	0	0		hsa-miR-192*	0	0		hsa-miR-192*	0	0
hsa-miR-193a-3p	4	0.801342		hsa-miR-193a-3p	19	5.80407		hsa-miR-193a-3p	20	3.25505		hsa-miR-193a-3p	2	0.373838
hsa-miR-193a-5p	18	3.60604		hsa-miR-193a-5p	55	16.8013		hsa-miR-193a-5p	15	2.44129		hsa-miR-193a-5p	11	2.05611
hsa-miR-193b	110	22.0369		hsa-miR-193b	0	0		hsa-miR-193b	2	0.325505		hsa-miR-193b	65	12.1497
hsa-miR-193b*	262	52.4879		hsa-miR-193b*	0	0		hsa-miR-193b*	1	0.162753		hsa-miR-193b*	66	12.3367
hsa-miR-194	55	11.0185		hsa-miR-194	36	10.9972		hsa-miR-194	2	0.325505		hsa-miR-194	30	5.60757
hsa-miR-194*	0	0		hsa-miR-194*	0	0		hsa-miR-194*	0	0		hsa-miR-194*	0	0
hsa-miR-195	3	0.601007		hsa-miR-195	2	0.610955		hsa-miR-195	1	0.162753		hsa-miR-195	0	0
hsa-miR-195*	0	0		hsa-miR-195*	0	0		hsa-miR-195*	0	0		hsa-miR-195*	0	0
hsa-miR-196a	74	14.8248		hsa-miR-196a	5	1.52739		hsa-miR-196a	1	0.162753		hsa-miR-196a	160	29.907
hsa-miR-196a*	0	0		hsa-miR-196a*	0	0		hsa-miR-196a*	0	0		hsa-miR-196a*	0	0
hsa-miR-196b	0	0		hsa-miR-196b	8	2.44382		hsa-miR-196b	0	0		hsa-miR-196b	0	0
hsa-miR-196b*	0	0		hsa-miR-196b*	0	0		hsa-miR-196b*	0	0		hsa-miR-196b*	0	0
hsa-miR-197	49	9.81644		hsa-miR-197	17	5.19312		hsa-miR-197	58	9.43966		hsa-miR-197	63	11.7759
hsa-miR-1972	0	0		hsa-miR-1972	0	0		hsa-miR-1972	0	0		hsa-miR-1972	2	0.373838
hsa-miR-1973	0	0		hsa-miR-1973	0	0		hsa-miR-1973	0	0		hsa-miR-1973	1	0.186919
hsa-miR-1974	0	0		hsa-miR-1974	1	0.305478		hsa-miR-1974	0	0		hsa-miR-1974	0	0
hsa-miR-1975	104	20.8349		hsa-miR-1975	6	1.83287		hsa-miR-1975	9	1.46477		hsa-miR-1975	2	0.373838
hsa-miR-1976	0	0		hsa-miR-1976	0	0		hsa-miR-1976	0	0		hsa-miR-1976	0	0
hsa-miR-1977	14	2.8047		hsa-miR-1977	0	0		hsa-miR-1977	0	0		hsa-miR-1977	0	0
hsa-miR-1978	0	0		hsa-miR-1978	0	0		hsa-miR-1978	0	0		hsa-miR-1978	0	0
hsa-miR-1979	259	51.8869		hsa-miR-1979	0	0		hsa-miR-1979	233	37.9214		hsa-miR-1979	45	8.41135
hsa-miR-198	0	0		hsa-miR-198	0	0		hsa-miR-198	1	0.162753		hsa-miR-198	1	0.186919
hsa-miR-199a-3p	672	134.625		hsa-miR-199a-3p	24004	7332.68		hsa-miR-199a-3p	10232	1665.29		hsa-miR-199a-3p	186	34.7669
hsa-miR-199a-5p	0	0		hsa-miR-199a-5p	9	2.7493		hsa-miR-199a-5p	0	0		hsa-miR-199a-5p	0	0
hsa-miR-199b-3p	672	134.625		hsa-miR-199b-3p	24004	7332.68		hsa-miR-199b-3p	10232	1665.29		hsa-miR-199b-3p	186	34.7669
hsa-miR-199b-5p	72	14.4242		hsa-miR-199b-5p	12	3.66573		hsa-miR-199b-5p	147	23.9247		hsa-miR-199b-5p	1	0.186919
hsa-miR-19a	554	110.986		hsa-miR-19a	13	3.97121		hsa-miR-19a	35	5.69635		hsa-miR-19a	205	38.3184
hsa-miR-19a*	0	0		hsa-miR-19a*	0	0		hsa-miR-19a*	0	0		hsa-miR-19a*	1	0.186919
hsa-miR-19b	8175	1637.74		hsa-miR-19b	177	54.0695		hsa-miR-19b	1074	174.796		hsa-miR-19b	5365	1002.82
hsa-miR-19b-1*	4	0.801342		hsa-miR-19b-1*	2	0.610955		hsa-miR-19b-1*	10	1.62753		hsa-miR-19b-1*	11	2.05611
hsa-miR-19b-2*	0	0		hsa-miR-19b-2*	0	0		hsa-miR-19b-2*	0	0		hsa-miR-19b-2*	0	0
hsa-miR-200a	0	0		hsa-miR-200a	1	0.305478		hsa-miR-200a	0	0		hsa-miR-200a	0	0
hsa-miR-200a*	0	0		hsa-miR-200a*	0	0		hsa-miR-200a*	0	0		hsa-miR-200a*	0	0
hsa-miR-200b	0	0		hsa-miR-200b	2	0.610955		hsa-miR-200b	1	0.162753		hsa-miR-200b	1	0.186919
hsa-miR-200b*	0	0		hsa-miR-200b*	3	0.916433		hsa-miR-200b*	0	0		hsa-miR-200b*	0	0
hsa-miR-200c	63	12.6211		hsa-miR-200c	7	2.13834		hsa-miR-200c	12	1.95303		hsa-miR-200c	7	1.30843
hsa-miR-200c*	1	0.200336		hsa-miR-200c*	0	0		hsa-miR-200c*	0	0		hsa-miR-200c*	0	0
hsa-miR-202	2	0.400671		hsa-miR-202	0	0		hsa-miR-202	0	0		hsa-miR-202	3	0.560757
hsa-miR-202*	0	0		hsa-miR-202*	0	0		hsa-miR-202*	0	0		hsa-miR-202*	7	1.30843
hsa-miR-203	0	0		hsa-miR-203	0	0		hsa-miR-203	0	0		hsa-miR-203	0	0
hsa-miR-204	5	1.00168		hsa-miR-204	2	0.610955		hsa-miR-204	0	0		hsa-miR-204	1	0.186919
hsa-miR-205	0	0		hsa-miR-205	0	0		hsa-miR-205	0	0		hsa-miR-205	1	0.186919
hsa-miR-205*	0	0		hsa-miR-205*	0	0		hsa-miR-205*	0	0		hsa-miR-205*	0	0
hsa-miR-2052	0	0		hsa-miR-2052	0	0		hsa-miR-2052	0	0		hsa-miR-2052	0	0
hsa-miR-2053	0	0		hsa-miR-2053	0	0		hsa-miR-2053	0	0		hsa-miR-2053	0	0
hsa-miR-2054	0	0		hsa-miR-2054	0	0		hsa-miR-2054	0	0		hsa-miR-2054	0	0
hsa-miR-206	9	1.80302		hsa-miR-206	7	2.13834		hsa-miR-206	3	0.488258		hsa-miR-206	7	1.30843
hsa-miR-208a	0	0		hsa-miR-208a	0	0		hsa-miR-208a	0	0		hsa-miR-208a	1	0.186919
hsa-miR-208b	0	0		hsa-miR-208b	0	0		hsa-miR-208b	0	0		hsa-miR-208b	0	0
hsa-miR-20a	3098	620.64		hsa-miR-20a	262	80.0351		hsa-miR-20a	1076	175.122		hsa-miR-20a	2525	471.97
hsa-miR-20a*	2	0.400671		hsa-miR-20a*	0	0		hsa-miR-20a*	3	0.488258		hsa-miR-20a*	5	0.934595
hsa-miR-20b	0	0		hsa-miR-20b	69	21.078		hsa-miR-20b	0	0		hsa-miR-20b	0	0
hsa-miR-20b*	0	0		hsa-miR-20b*	2	0.610955		hsa-miR-20b*	0	0		hsa-miR-20b*	0	0
hsa-miR-21	27371	5483.38		hsa-miR-21	24384	7448.76		hsa-miR-21	5381	875.772		hsa-miR-21	7262	1357.41
hsa-miR-21*	21	4.20705		hsa-miR-21*	28	8.55337		hsa-miR-21*	12	1.95303		hsa-miR-21*	1	0.186919
hsa-miR-210	2195	439.737		hsa-miR-210	46	14.052		hsa-miR-210	5	0.813764		hsa-miR-210	375	70.0946
hsa-miR-211	0	0		hsa-miR-211	0	0		hsa-miR-211	0	0		hsa-miR-211	0	0
hsa-miR-2110	11	2.20369		hsa-miR-2110	6	1.83287		hsa-miR-2110	3	0.488258		hsa-miR-2110	2	0.373838
hsa-miR-2113	0	0		hsa-miR-2113	0	0		hsa-miR-2113	0	0		hsa-miR-2113	0	0
hsa-miR-2114	0	0		hsa-miR-2114	0	0		hsa-miR-2114	0	0		hsa-miR-2114	0	0
hsa-miR-2114*	0	0		hsa-miR-2114*	0	0		hsa-miR-2114*	0	0		hsa-miR-2114*	0	0
hsa-miR-2115	0	0		hsa-miR-2115	0	0		hsa-miR-2115	0	0		hsa-miR-2115	0	0
hsa-miR-2115*	0	0		hsa-miR-2115*	6	1.83287		hsa-miR-2115*	3	0.488258		hsa-miR-2115*	0	0
hsa-miR-2116	0	0		hsa-miR-2116	0	0		hsa-miR-2116	0	0		hsa-miR-2116	0	0
hsa-miR-2116*	0	0		hsa-miR-2116*	0	0		hsa-miR-2116*	0	0		hsa-miR-2116*	0	0
hsa-miR-2117	0	0		hsa-miR-2117	0	0		hsa-miR-2117	0	0		hsa-miR-2117	0	0
hsa-miR-212	0	0		hsa-miR-212	1	0.305478		hsa-miR-212	0	0		hsa-miR-212	0	0
hsa-miR-214	0	0		hsa-miR-214	0	0		hsa-miR-214	0	0		hsa-miR-214	0	0
hsa-miR-214*	0	0		hsa-miR-214*	0	0		hsa-miR-214*	0	0		hsa-miR-214*	0	0
hsa-miR-215	23	4.60772		hsa-miR-215	1	0.305478		hsa-miR-215	1	0.162753		hsa-miR-215	5	0.934595
hsa-miR-216a	0	0		hsa-miR-216a	0	0		hsa-miR-216a	0	0		hsa-miR-216a	0	0
hsa-miR-216b	0	0		hsa-miR-216b	0	0		hsa-miR-216b	0	0		hsa-miR-216b	0	0
hsa-miR-217	0	0		hsa-miR-217	0	0		hsa-miR-217	0	0		hsa-miR-217	4	0.747676
hsa-miR-218	46	9.21544		hsa-miR-218	0	0		hsa-miR-218	1	0.162753		hsa-miR-218	15	2.80378
hsa-miR-218-1*	0	0		hsa-miR-218-1*	0	0		hsa-miR-218-1*	0	0		hsa-miR-218-1*	0	0
hsa-miR-218-2*	0	0		hsa-miR-218-2*	0	0		hsa-miR-218-2*	0	0		hsa-miR-218-2*	0	0
hsa-miR-219-1-3p	16	3.20537		hsa-miR-219-1-3p	1	0.305478		hsa-miR-219-1-3p	17	2.7668		hsa-miR-219-1-3p	35	6.54216
hsa-miR-219-2-3p	37	7.41242		hsa-miR-219-2-3p	14	4.27669		hsa-miR-219-2-3p	6	0.976516		hsa-miR-219-2-3p	25	4.67297
hsa-miR-219-5p	1	0.200336		hsa-miR-219-5p	1	0.305478		hsa-miR-219-5p	1	0.162753		hsa-miR-219-5p	1	0.186919
hsa-miR-22	1674	335.362		hsa-miR-22	1407	429.807		hsa-miR-22	66	10.7417		hsa-miR-22	440	82.2443
hsa-miR-22*	17	3.4057		hsa-miR-22*	90	27.493		hsa-miR-22*	2	0.325505		hsa-miR-22*	36	6.72908
hsa-miR-220a	0	0		hsa-miR-220a	0	0		hsa-miR-220a	0	0		hsa-miR-220a	0	0
hsa-miR-220b	0	0		hsa-miR-220b	0	0		hsa-miR-220b	0	0		hsa-miR-220b	0	0
hsa-miR-220c	0	0		hsa-miR-220c	0	0		hsa-miR-220c	0	0		hsa-miR-220c	1	0.186919
hsa-miR-221	468	93.757		hsa-miR-221	3546	1083.22		hsa-miR-221	47375	7710.41		hsa-miR-221	784	146.544
hsa-miR-221*	13	2.60436		hsa-miR-221*	1644	502.205		hsa-miR-221*	918	149.407		hsa-miR-221*	16	2.9907
hsa-miR-222	6	1.20201		hsa-miR-222	614	187.563		hsa-miR-222	496	80.7254		hsa-miR-222	8	1.49535
hsa-miR-222*	0	0		hsa-miR-222*	0	0		hsa-miR-222*	0	0		hsa-miR-222*	0	0
hsa-miR-223	156	31.2523		hsa-miR-223	1254	383.069		hsa-miR-223	2088	339.828		hsa-miR-223	390	72.8984
hsa-miR-223*	114	22.8383		hsa-miR-223*	72	21.9944		hsa-miR-223*	110	17.9028		hsa-miR-223*	26	4.85989
hsa-miR-224	558	111.787		hsa-miR-224	1	0.305478		hsa-miR-224	0	0		hsa-miR-224	40	7.47676
hsa-miR-224*	0	0		hsa-miR-224*	0	0		hsa-miR-224*	0	0		hsa-miR-224*	0	0
hsa-miR-2276	0	0		hsa-miR-2276	0	0		hsa-miR-2276	0	0		hsa-miR-2276	0	0
hsa-miR-2277	0	0		hsa-miR-2277	0	0		hsa-miR-2277	0	0		hsa-miR-2277	0	0
hsa-miR-2278	0	0		hsa-miR-2278	0	0		hsa-miR-2278	0	0		hsa-miR-2278	0	0
hsa-miR-23a	56	11.2188		hsa-miR-23a	614	187.563		hsa-miR-23a	764	124.343		hsa-miR-23a	70	13.0843
hsa-miR-23a*	32	6.41074		hsa-miR-23a*	4	1.22191		hsa-miR-23a*	114	18.5538		hsa-miR-23a*	25	4.67297
hsa-miR-23b	3	0.601007		hsa-miR-23b	28	8.55337		hsa-miR-23b	9	1.46477		hsa-miR-23b	12	2.24303
hsa-miR-23b*	30	6.01007		hsa-miR-23b*	39	11.9136		hsa-miR-23b*	16	2.60404		hsa-miR-23b*	24	4.48606
hsa-miR-24	1228	246.012		hsa-miR-24	4502	1375.26		hsa-miR-24	1774	288.723		hsa-miR-24	358	66.917
hsa-miR-24-1*	0	0		hsa-miR-24-1*	0	0		hsa-miR-24-1*	0	0		hsa-miR-24-1*	0	0
hsa-miR-24-2*	0	0		hsa-miR-24-2*	2	0.610955		hsa-miR-24-2*	0	0		hsa-miR-24-2*	0	0
hsa-miR-25	11658	2335.51		hsa-miR-25	3272	999.523		hsa-miR-25	40521	6594.9		hsa-miR-25	19814	3703.61
hsa-miR-25*	1325	265.445		hsa-miR-25*	133	40.6285		hsa-miR-25*	1494	243.153		hsa-miR-25*	1429	267.107
hsa-miR-26a	4175	836.401		hsa-miR-26a	17588	5372.74		hsa-miR-26a	2323	378.075		hsa-miR-26a	1808	337.949
hsa-miR-26a-1*	0	0		hsa-miR-26a-1*	2	0.610955		hsa-miR-26a-1*	0	0		hsa-miR-26a-1*	2	0.373838
hsa-miR-26a-2*	0	0		hsa-miR-26a-2*	0	0		hsa-miR-26a-2*	5	0.813764		hsa-miR-26a-2*	0	0
hsa-miR-26b	277	55.493		hsa-miR-26b	3097	946.064		hsa-miR-26b	327	53.2201		hsa-miR-26b	128	23.9256
hsa-miR-26b*	0	0		hsa-miR-26b*	0	0		hsa-miR-26b*	2	0.325505		hsa-miR-26b*	1	0.186919
hsa-miR-27a	228	45.6765		hsa-miR-27a	486	148.462		hsa-miR-27a	232	37.7586		hsa-miR-27a	44	8.22443
hsa-miR-27a*	62	12.4208		hsa-miR-27a*	28	8.55337		hsa-miR-27a*	107	17.4145		hsa-miR-27a*	13	2.42995
hsa-miR-27b	712	142.639		hsa-miR-27b	569	173.817		hsa-miR-27b	147	23.9247		hsa-miR-27b	227	42.4306
hsa-miR-27b*	5	1.00168		hsa-miR-27b*	2	0.610955		hsa-miR-27b*	9	1.46477		hsa-miR-27b*	6	1.12151
hsa-miR-28-3p	1	0.200336		hsa-miR-28-3p	275	84.0063		hsa-miR-28-3p	141	22.9481		hsa-miR-28-3p	0	0
hsa-miR-28-5p	0	0		hsa-miR-28-5p	96	29.3258		hsa-miR-28-5p	77	12.532		hsa-miR-28-5p	3	0.560757
hsa-miR-296-3p	0	0		hsa-miR-296-3p	0	0		hsa-miR-296-3p	0	0		hsa-miR-296-3p	0	0
hsa-miR-296-5p	0	0		hsa-miR-296-5p	1	0.305478		hsa-miR-296-5p	0	0		hsa-miR-296-5p	10	1.86919
hsa-miR-297	0	0		hsa-miR-297	0	0		hsa-miR-297	0	0		hsa-miR-297	0	0
hsa-miR-298	0	0		hsa-miR-298	0	0		hsa-miR-298	0	0		hsa-miR-298	0	0
hsa-miR-299-3p	0	0		hsa-miR-299-3p	12	3.66573		hsa-miR-299-3p	0	0		hsa-miR-299-3p	0	0
hsa-miR-299-5p	0	0		hsa-miR-299-5p	4	1.22191		hsa-miR-299-5p	0	0		hsa-miR-299-5p	1	0.186919
hsa-miR-29a	4937	989.057		hsa-miR-29a	25531	7799.15		hsa-miR-29a	8838	1438.41		hsa-miR-29a	2188	408.979
hsa-miR-29a*	0	0		hsa-miR-29a*	2	0.610955		hsa-miR-29a*	2	0.325505		hsa-miR-29a*	0	0
hsa-miR-29b	137	27.446		hsa-miR-29b	386	117.914		hsa-miR-29b	389	63.3108		hsa-miR-29b	138	25.7948
hsa-miR-29b-1*	1	0.200336		hsa-miR-29b-1*	1	0.305478		hsa-miR-29b-1*	4	0.651011		hsa-miR-29b-1*	0	0
hsa-miR-29b-2*	0	0		hsa-miR-29b-2*	3	0.916433		hsa-miR-29b-2*	4	0.651011		hsa-miR-29b-2*	0	0
hsa-miR-29c	429	85.944		hsa-miR-29c	3398	1038.01		hsa-miR-29c	1101	179.191		hsa-miR-29c	255	47.6643
hsa-miR-29c*	0	0		hsa-miR-29c*	1	0.305478		hsa-miR-29c*	2	0.325505		hsa-miR-29c*	0	0
hsa-miR-300	0	0		hsa-miR-300	0	0		hsa-miR-300	0	0		hsa-miR-300	0	0
hsa-miR-301a	0	0		hsa-miR-301a	2	0.610955		hsa-miR-301a	9	1.46477		hsa-miR-301a	5	0.934595
hsa-miR-301b	0	0		hsa-miR-301b	0	0		hsa-miR-301b	5	0.813764		hsa-miR-301b	6	1.12151
hsa-miR-302a	0	0		hsa-miR-302a	0	0		hsa-miR-302a	0	0		hsa-miR-302a	2	0.373838
hsa-miR-302a*	0	0		hsa-miR-302a*	0	0		hsa-miR-302a*	0	0		hsa-miR-302a*	0	0
hsa-miR-302b	0	0		hsa-miR-302b	0	0		hsa-miR-302b	0	0		hsa-miR-302b	0	0
hsa-miR-302b*	0	0		hsa-miR-302b*	0	0		hsa-miR-302b*	0	0		hsa-miR-302b*	0	0
hsa-miR-302c	0	0		hsa-miR-302c	0	0		hsa-miR-302c	0	0		hsa-miR-302c	0	0
hsa-miR-302c*	0	0		hsa-miR-302c*	0	0		hsa-miR-302c*	0	0		hsa-miR-302c*	0	0
hsa-miR-302d	0	0		hsa-miR-302d	0	0		hsa-miR-302d	0	0		hsa-miR-302d	0	0
hsa-miR-302d*	0	0		hsa-miR-302d*	0	0		hsa-miR-302d*	0	0		hsa-miR-302d*	0	0
hsa-miR-302e	0	0		hsa-miR-302e	0	0		hsa-miR-302e	0	0		hsa-miR-302e	0	0
hsa-miR-302f	0	0		hsa-miR-302f	0	0		hsa-miR-302f	0	0		hsa-miR-302f	0	0
hsa-miR-30a	11	2.20369		hsa-miR-30a	6	1.83287		hsa-miR-30a	2	0.325505		hsa-miR-30a	6	1.12151
hsa-miR-30a*	1	0.200336		hsa-miR-30a*	2	0.610955		hsa-miR-30a*	0	0		hsa-miR-30a*	0	0
hsa-miR-30b	156	31.2523		hsa-miR-30b	84	25.6601		hsa-miR-30b	71	11.5554		hsa-miR-30b	60	11.2151
hsa-miR-30b*	21	4.20705		hsa-miR-30b*	1	0.305478		hsa-miR-30b*	21	3.41781		hsa-miR-30b*	15	2.80378
hsa-miR-30c	49	9.81644		hsa-miR-30c	43	13.1355		hsa-miR-30c	71	11.5554		hsa-miR-30c	45	8.41135
hsa-miR-30c-1*	29	5.80973		hsa-miR-30c-1*	1	0.305478		hsa-miR-30c-1*	35	5.69635		hsa-miR-30c-1*	9	1.68227
hsa-miR-30c-2*	0	0		hsa-miR-30c-2*	1	0.305478		hsa-miR-30c-2*	0	0		hsa-miR-30c-2*	0	0
hsa-miR-30d	1053	210.953		hsa-miR-30d	202	61.7065		hsa-miR-30d	177	28.8072		hsa-miR-30d	282	52.7111
hsa-miR-30d*	3	0.601007		hsa-miR-30d*	2	0.610955		hsa-miR-30d*	4	0.651011		hsa-miR-30d*	1	0.186919
hsa-miR-30e	83	16.6279		hsa-miR-30e	84	25.6601		hsa-miR-30e	23	3.74331		hsa-miR-30e	27	5.04681
hsa-miR-30e*	113	22.6379		hsa-miR-30e*	104	31.7697		hsa-miR-30e*	392	63.7991		hsa-miR-30e*	94	17.5704
hsa-miR-31	1	0.200336		hsa-miR-31	207	63.2339		hsa-miR-31	0	0		hsa-miR-31	0	0
hsa-miR-31*	0	0		hsa-miR-31*	0	0		hsa-miR-31*	0	0		hsa-miR-31*	0	0
hsa-miR-32	3	0.601007		hsa-miR-32	7	2.13834		hsa-miR-32	10	1.62753		hsa-miR-32	4	0.747676
hsa-miR-32*	0	0		hsa-miR-32*	0	0		hsa-miR-32*	0	0		hsa-miR-32*	1	0.186919
hsa-miR-320a	89778	17985.7		hsa-miR-320a	8263	2524.16		hsa-miR-320a	37094	6037.15		hsa-miR-320a	40769	7620.5
hsa-miR-320b	624	125.009		hsa-miR-320b	79	24.1327		hsa-miR-320b	198	32.225		hsa-miR-320b	316	59.0664
hsa-miR-320c	22	4.40738		hsa-miR-320c	5	1.52739		hsa-miR-320c	6	0.976516		hsa-miR-320c	12	2.24303
hsa-miR-320d	14	2.8047		hsa-miR-320d	0	0		hsa-miR-320d	0	0		hsa-miR-320d	5	0.934595
hsa-miR-323-3p	3	0.601007		hsa-miR-323-3p	29	8.85885		hsa-miR-323-3p	0	0		hsa-miR-323-3p	4	0.747676
hsa-miR-323-5p	0	0		hsa-miR-323-5p	0	0		hsa-miR-323-5p	0	0		hsa-miR-323-5p	0	0
hsa-miR-324-3p	0	0		hsa-miR-324-3p	0	0		hsa-miR-324-3p	1	0.162753		hsa-miR-324-3p	0	0
hsa-miR-324-5p	79	15.8265		hsa-miR-324-5p	144	43.9888		hsa-miR-324-5p	83	13.5085		hsa-miR-324-5p	17	3.17762
hsa-miR-325	0	0		hsa-miR-325	0	0		hsa-miR-325	0	0		hsa-miR-325	0	0
hsa-miR-326	0	0		hsa-miR-326	2	0.610955		hsa-miR-326	0	0		hsa-miR-326	0	0
hsa-miR-328	6	1.20201		hsa-miR-328	14	4.27669		hsa-miR-328	9	1.46477		hsa-miR-328	3	0.560757
hsa-miR-329	1	0.200336		hsa-miR-329	2	0.610955		hsa-miR-329	0	0		hsa-miR-329	4	0.747676
hsa-miR-330-3p	931	186.512		hsa-miR-330-3p	513	156.71		hsa-miR-330-3p	863	140.456		hsa-miR-330-3p	343	64.1132
hsa-miR-330-5p	1	0.200336		hsa-miR-330-5p	0	0		hsa-miR-330-5p	1	0.162753		hsa-miR-330-5p	1	0.186919
hsa-miR-331-3p	21	4.20705		hsa-miR-331-3p	31	9.4698		hsa-miR-331-3p	215	34.9918		hsa-miR-331-3p	16	2.9907
hsa-miR-331-5p	2	0.400671		hsa-miR-331-5p	0	0		hsa-miR-331-5p	6	0.976516		hsa-miR-331-5p	0	0
hsa-miR-335	3	0.601007		hsa-miR-335	144	43.9888		hsa-miR-335	54	8.78865		hsa-miR-335	0	0
hsa-miR-335*	0	0		hsa-miR-335*	2	0.610955		hsa-miR-335*	6	0.976516		hsa-miR-335*	0	0
hsa-miR-337-3p	0	0		hsa-miR-337-3p	1	0.305478		hsa-miR-337-3p	0	0		hsa-miR-337-3p	0	0
hsa-miR-337-5p	0	0		hsa-miR-337-5p	0	0		hsa-miR-337-5p	0	0		hsa-miR-337-5p	0	0
hsa-miR-338-3p	0	0		hsa-miR-338-3p	1	0.305478		hsa-miR-338-3p	0	0		hsa-miR-338-3p	3	0.560757
hsa-miR-338-5p	0	0		hsa-miR-338-5p	0	0		hsa-miR-338-5p	1	0.162753		hsa-miR-338-5p	0	0
hsa-miR-339-3p	78	15.6262		hsa-miR-339-3p	51	15.5794		hsa-miR-339-3p	47	7.64938		hsa-miR-339-3p	26	4.85989
hsa-miR-339-5p	49	9.81644		hsa-miR-339-5p	17	5.19312		hsa-miR-339-5p	20	3.25505		hsa-miR-339-5p	12	2.24303
hsa-miR-33a	631	126.412		hsa-miR-33a	189	57.7353		hsa-miR-33a	1681	273.587		hsa-miR-33a	519	97.0109
hsa-miR-33a*	0	0		hsa-miR-33a*	0	0		hsa-miR-33a*	0	0		hsa-miR-33a*	0	0
hsa-miR-33b	0	0		hsa-miR-33b	3	0.916433		hsa-miR-33b	1	0.162753		hsa-miR-33b	0	0
hsa-miR-33b*	1	0.200336		hsa-miR-33b*	0	0		hsa-miR-33b*	0	0		hsa-miR-33b*	0	0
hsa-miR-340	2913	583.577		hsa-miR-340	5621	1717.09		hsa-miR-340	5289	860.799		hsa-miR-340	1565	292.528
hsa-miR-340*	0	0		hsa-miR-340*	0	0		hsa-miR-340*	2	0.325505		hsa-miR-340*	0	0
hsa-miR-342-3p	133	26.6446		hsa-miR-342-3p	2755	841.591		hsa-miR-342-3p	420	68.3561		hsa-miR-342-3p	57	10.6544
hsa-miR-342-5p	2	0.400671		hsa-miR-342-5p	86	26.2711		hsa-miR-342-5p	7	1.13927		hsa-miR-342-5p	0	0
hsa-miR-345	12	2.40403		hsa-miR-345	5	1.52739		hsa-miR-345	54	8.78865		hsa-miR-345	5	0.934595
hsa-miR-346	0	0		hsa-miR-346	0	0		hsa-miR-346	0	0		hsa-miR-346	0	0
hsa-miR-34a	0	0		hsa-miR-34a	1	0.305478		hsa-miR-34a	0	0		hsa-miR-34a	0	0
hsa-miR-34a*	0	0		hsa-miR-34a*	0	0		hsa-miR-34a*	0	0		hsa-miR-34a*	0	0
hsa-miR-34b	0	0		hsa-miR-34b	0	0		hsa-miR-34b	0	0		hsa-miR-34b	0	0
hsa-miR-34b*	0	0		hsa-miR-34b*	0	0		hsa-miR-34b*	0	0		hsa-miR-34b*	0	0
hsa-miR-34c-3p	0	0		hsa-miR-34c-3p	0	0		hsa-miR-34c-3p	0	0		hsa-miR-34c-3p	0	0
hsa-miR-34c-5p	116	23.2389		hsa-miR-34c-5p	32	9.77528		hsa-miR-34c-5p	1	0.162753		hsa-miR-34c-5p	38	7.10292
hsa-miR-361-3p	69	13.8232		hsa-miR-361-3p	33	10.0808		hsa-miR-361-3p	12	1.95303		hsa-miR-361-3p	3	0.560757
hsa-miR-361-5p	73	14.6245		hsa-miR-361-5p	162	49.4874		hsa-miR-361-5p	366	59.5675		hsa-miR-361-5p	34	6.35524
hsa-miR-362-3p	0	0		hsa-miR-362-3p	4	1.22191		hsa-miR-362-3p	19	3.0923		hsa-miR-362-3p	6	1.12151
hsa-miR-362-5p	25	5.00839		hsa-miR-362-5p	7	2.13834		hsa-miR-362-5p	56	9.11415		hsa-miR-362-5p	20	3.73838
hsa-miR-363	0	0		hsa-miR-363	433	132.272		hsa-miR-363	1	0.162753		hsa-miR-363	3	0.560757
hsa-miR-363*	0	0		hsa-miR-363*	3	0.916433		hsa-miR-363*	0	0		hsa-miR-363*	0	0
hsa-miR-365	68	13.6228		hsa-miR-365	15	4.58216		hsa-miR-365	5	0.813764		hsa-miR-365	77	14.3928
hsa-miR-365*	0	0		hsa-miR-365*	0	0		hsa-miR-365*	9	1.46477		hsa-miR-365*	0	0
hsa-miR-367	0	0		hsa-miR-367	0	0		hsa-miR-367	0	0		hsa-miR-367	0	0
hsa-miR-367*	0	0		hsa-miR-367*	0	0		hsa-miR-367*	0	0		hsa-miR-367*	0	0
hsa-miR-369-3p	4	0.801342		hsa-miR-369-3p	28	8.55337		hsa-miR-369-3p	0	0		hsa-miR-369-3p	4	0.747676
hsa-miR-369-5p	1	0.200336		hsa-miR-369-5p	1	0.305478		hsa-miR-369-5p	0	0		hsa-miR-369-5p	0	0
hsa-miR-370	0	0		hsa-miR-370	6	1.83287		hsa-miR-370	0	0		hsa-miR-370	1	0.186919
hsa-miR-371-3p	0	0		hsa-miR-371-3p	0	0		hsa-miR-371-3p	0	0		hsa-miR-371-3p	0	0
hsa-miR-371-5p	0	0		hsa-miR-371-5p	0	0		hsa-miR-371-5p	0	0		hsa-miR-371-5p	1	0.186919
hsa-miR-372	0	0		hsa-miR-372	0	0		hsa-miR-372	1	0.162753		hsa-miR-372	0	0
hsa-miR-373	0	0		hsa-miR-373	0	0		hsa-miR-373	0	0		hsa-miR-373	0	0
hsa-miR-373*	0	0		hsa-miR-373*	0	0		hsa-miR-373*	0	0		hsa-miR-373*	0	0
hsa-miR-374a	150	30.0503		hsa-miR-374a	270	82.4789		hsa-miR-374a	213	34.6663		hsa-miR-374a	154	28.7855
hsa-miR-374a*	1005	201.337		hsa-miR-374a*	169	51.6257		hsa-miR-374a*	779	126.784		hsa-miR-374a*	415	77.5714
hsa-miR-374b	77	15.4258		hsa-miR-374b	636	194.284		hsa-miR-374b	709	115.392		hsa-miR-374b	305	57.0103
hsa-miR-374b*	29	5.80973		hsa-miR-374b*	7	2.13834		hsa-miR-374b*	72	11.7182		hsa-miR-374b*	33	6.16833
hsa-miR-375	24	4.80805		hsa-miR-375	0	0		hsa-miR-375	0	0		hsa-miR-375	5	0.934595
hsa-miR-376a	4	0.801342		hsa-miR-376a	17	5.19312		hsa-miR-376a	0	0		hsa-miR-376a	2	0.373838
hsa-miR-376a*	0	0		hsa-miR-376a*	0	0		hsa-miR-376a*	0	0		hsa-miR-376a*	0	0
hsa-miR-376b	0	0		hsa-miR-376b	3	0.916433		hsa-miR-376b	0	0		hsa-miR-376b	0	0
hsa-miR-376c	2	0.400671		hsa-miR-376c	799	244.077		hsa-miR-376c	0	0		hsa-miR-376c	1	0.186919
hsa-miR-377	1	0.200336		hsa-miR-377	11	3.36025		hsa-miR-377	0	0		hsa-miR-377	0	0
hsa-miR-377*	0	0		hsa-miR-377*	2	0.610955		hsa-miR-377*	0	0		hsa-miR-377*	0	0
hsa-miR-378	10449	2093.31		hsa-miR-378	2756	841.896		hsa-miR-378	9321	1517.02		hsa-miR-378	5016	937.586
hsa-miR-378*	34	6.81141		hsa-miR-378*	0	0		hsa-miR-378*	48	7.81213		hsa-miR-378*	3	0.560757
hsa-miR-379	12	2.40403		hsa-miR-379	125	38.1847		hsa-miR-379	0	0		hsa-miR-379	10	1.86919
hsa-miR-379*	0	0		hsa-miR-379*	0	0		hsa-miR-379*	0	0		hsa-miR-379*	0	0
hsa-miR-380	0	0		hsa-miR-380	0	0		hsa-miR-380	0	0		hsa-miR-380	0	0
hsa-miR-380*	0	0		hsa-miR-380*	0	0		hsa-miR-380*	0	0		hsa-miR-380*	0	0
hsa-miR-381	0	0		hsa-miR-381	12	3.66573		hsa-miR-381	0	0		hsa-miR-381	2	0.373838
hsa-miR-382	23	4.60772		hsa-miR-382	201	61.401		hsa-miR-382	5	0.813764		hsa-miR-382	10	1.86919
hsa-miR-383	141	28.2473		hsa-miR-383	0	0		hsa-miR-383	0	0		hsa-miR-383	1	0.186919
hsa-miR-384	0	0		hsa-miR-384	0	0		hsa-miR-384	0	0		hsa-miR-384	0	0
hsa-miR-409-3p	3	0.601007		hsa-miR-409-3p	84	25.6601		hsa-miR-409-3p	0	0		hsa-miR-409-3p	2	0.373838
hsa-miR-409-5p	0	0		hsa-miR-409-5p	24	7.33146		hsa-miR-409-5p	0	0		hsa-miR-409-5p	2	0.373838
hsa-miR-410	1	0.200336		hsa-miR-410	630	192.451		hsa-miR-410	0	0		hsa-miR-410	6	1.12151
hsa-miR-411	4	0.801342		hsa-miR-411	36	10.9972		hsa-miR-411	0	0		hsa-miR-411	1	0.186919
hsa-miR-411*	0	0		hsa-miR-411*	1	0.305478		hsa-miR-411*	0	0		hsa-miR-411*	0	0
hsa-miR-412	0	0		hsa-miR-412	0	0		hsa-miR-412	0	0		hsa-miR-412	0	0
hsa-miR-421	26	5.20872		hsa-miR-421	27	8.24789		hsa-miR-421	102	16.6008		hsa-miR-421	25	4.67297
hsa-miR-422a	0	0		hsa-miR-422a	0	0		hsa-miR-422a	0	0		hsa-miR-422a	0	0
hsa-miR-423-3p	2719	544.712		hsa-miR-423-3p	593	181.148		hsa-miR-423-3p	2020	328.761		hsa-miR-423-3p	855	159.816
hsa-miR-423-5p	21689	4345.08		hsa-miR-423-5p	3342	1020.91		hsa-miR-423-5p	28487	4636.34		hsa-miR-423-5p	26066	4872.23
hsa-miR-424	2	0.400671		hsa-miR-424	60	18.3287		hsa-miR-424	104	16.9263		hsa-miR-424	11	2.05611
hsa-miR-424*	62	12.4208		hsa-miR-424*	33	10.0808		hsa-miR-424*	154	25.0639		hsa-miR-424*	32	5.98141
hsa-miR-425	157	31.4527		hsa-miR-425	211	64.4558		hsa-miR-425	1259	204.906		hsa-miR-425	215	40.1876
hsa-miR-425*	9	1.80302		hsa-miR-425*	38	11.6081		hsa-miR-425*	129	20.9951		hsa-miR-425*	9	1.68227
hsa-miR-429	0	0		hsa-miR-429	2	0.610955		hsa-miR-429	0	0		hsa-miR-429	0	0
hsa-miR-431	0	0		hsa-miR-431	4	1.22191		hsa-miR-431	0	0		hsa-miR-431	0	0
hsa-miR-431*	0	0		hsa-miR-431*	0	0		hsa-miR-431*	0	0		hsa-miR-431*	0	0
hsa-miR-432	0	0		hsa-miR-432	21	6.41503		hsa-miR-432	0	0		hsa-miR-432	3	0.560757
hsa-miR-432*	0	0		hsa-miR-432*	0	0		hsa-miR-432*	0	0		hsa-miR-432*	0	0
hsa-miR-433	33	6.61107		hsa-miR-433	70	21.3834		hsa-miR-433	7	1.13927		hsa-miR-433	24	4.48606
hsa-miR-448	1	0.200336		hsa-miR-448	0	0		hsa-miR-448	0	0		hsa-miR-448	1	0.186919
hsa-miR-449a	3	0.601007		hsa-miR-449a	1	0.305478		hsa-miR-449a	0	0		hsa-miR-449a	2	0.373838
hsa-miR-449b	0	0		hsa-miR-449b	0	0		hsa-miR-449b	0	0		hsa-miR-449b	2	0.373838
hsa-miR-449b*	0	0		hsa-miR-449b*	0	0		hsa-miR-449b*	0	0		hsa-miR-449b*	0	0
hsa-miR-449c	0	0		hsa-miR-449c	0	0		hsa-miR-449c	0	0		hsa-miR-449c	0	0
hsa-miR-449c*	0	0		hsa-miR-449c*	0	0		hsa-miR-449c*	0	0		hsa-miR-449c*	0	0
hsa-miR-450a	4	0.801342		hsa-miR-450a	3	0.916433		hsa-miR-450a	23	3.74331		hsa-miR-450a	8	1.49535
hsa-miR-450b-3p	0	0		hsa-miR-450b-3p	0	0		hsa-miR-450b-3p	0	0		hsa-miR-450b-3p	0	0
hsa-miR-450b-5p	0	0		hsa-miR-450b-5p	1	0.305478		hsa-miR-450b-5p	6	0.976516		hsa-miR-450b-5p	2	0.373838
hsa-miR-451	96	19.2322		hsa-miR-451	195	59.5681		hsa-miR-451	0	0		hsa-miR-451	217	40.5614
hsa-miR-452	1782	356.998		hsa-miR-452	15	4.58216		hsa-miR-452	0	0		hsa-miR-452	486	90.8426
hsa-miR-452*	0	0		hsa-miR-452*	0	0		hsa-miR-452*	0	0		hsa-miR-452*	0	0
hsa-miR-453	0	0		hsa-miR-453	0	0		hsa-miR-453	0	0		hsa-miR-453	0	0
hsa-miR-454	18	3.60604		hsa-miR-454	7	2.13834		hsa-miR-454	16	2.60404		hsa-miR-454	12	2.24303
hsa-miR-454*	1	0.200336		hsa-miR-454*	0	0		hsa-miR-454*	5	0.813764		hsa-miR-454*	1	0.186919
hsa-miR-455-3p	0	0		hsa-miR-455-3p	0	0		hsa-miR-455-3p	7	1.13927		hsa-miR-455-3p	0	0
hsa-miR-455-5p	0	0		hsa-miR-455-5p	0	0		hsa-miR-455-5p	2	0.325505		hsa-miR-455-5p	0	0
hsa-miR-483-3p	0	0		hsa-miR-483-3p	0	0		hsa-miR-483-3p	1	0.162753		hsa-miR-483-3p	0	0
hsa-miR-483-5p	0	0		hsa-miR-483-5p	0	0		hsa-miR-483-5p	0	0		hsa-miR-483-5p	0	0
hsa-miR-484	69	13.8232		hsa-miR-484	25	7.63694		hsa-miR-484	29	4.71983		hsa-miR-484	26	4.85989
hsa-miR-485-3p	1	0.200336		hsa-miR-485-3p	74	22.6053		hsa-miR-485-3p	0	0		hsa-miR-485-3p	12	2.24303
hsa-miR-485-5p	3	0.601007		hsa-miR-485-5p	45	13.7465		hsa-miR-485-5p	0	0		hsa-miR-485-5p	8	1.49535
hsa-miR-486-3p	393	78.7319		hsa-miR-486-3p	12	3.66573		hsa-miR-486-3p	0	0		hsa-miR-486-3p	533	99.6278
hsa-miR-486-5p	8575	1717.88		hsa-miR-486-5p	268	81.868		hsa-miR-486-5p	0	0		hsa-miR-486-5p	2154	402.623
hsa-miR-487a	0	0		hsa-miR-487a	10	3.05478		hsa-miR-487a	0	0		hsa-miR-487a	2	0.373838
hsa-miR-487b	2	0.400671		hsa-miR-487b	291	88.894		hsa-miR-487b	0	0		hsa-miR-487b	3	0.560757
hsa-miR-488	0	0		hsa-miR-488	0	0		hsa-miR-488	0	0		hsa-miR-488	0	0
hsa-miR-488*	0	0		hsa-miR-488*	0	0		hsa-miR-488*	0	0		hsa-miR-488*	0	0
hsa-miR-489	0	0		hsa-miR-489	0	0		hsa-miR-489	0	0		hsa-miR-489	0	0
hsa-miR-490-3p	0	0		hsa-miR-490-3p	0	0		hsa-miR-490-3p	0	0		hsa-miR-490-3p	0	0
hsa-miR-490-5p	0	0		hsa-miR-490-5p	0	0		hsa-miR-490-5p	0	0		hsa-miR-490-5p	0	0
hsa-miR-491-3p	0	0		hsa-miR-491-3p	1	0.305478		hsa-miR-491-3p	3	0.488258		hsa-miR-491-3p	0	0
hsa-miR-491-5p	6	1.20201		hsa-miR-491-5p	1	0.305478		hsa-miR-491-5p	0	0		hsa-miR-491-5p	1	0.186919
hsa-miR-492	0	0		hsa-miR-492	0	0		hsa-miR-492	0	0		hsa-miR-492	1	0.186919
hsa-miR-493	0	0		hsa-miR-493	6	1.83287		hsa-miR-493	0	0		hsa-miR-493	1	0.186919
hsa-miR-493*	36	7.21208		hsa-miR-493*	102	31.1587		hsa-miR-493*	0	0		hsa-miR-493*	5	0.934595
hsa-miR-494	0	0		hsa-miR-494	3	0.916433		hsa-miR-494	0	0		hsa-miR-494	2	0.373838
hsa-miR-495	3	0.601007		hsa-miR-495	69	21.078		hsa-miR-495	1	0.162753		hsa-miR-495	6	1.12151
hsa-miR-496	0	0		hsa-miR-496	7	2.13834		hsa-miR-496	0	0		hsa-miR-496	0	0
hsa-miR-497	14	2.8047		hsa-miR-497	12	3.66573		hsa-miR-497	0	0		hsa-miR-497	2	0.373838
hsa-miR-497*	0	0		hsa-miR-497*	0	0		hsa-miR-497*	0	0		hsa-miR-497*	0	0
hsa-miR-498	0	0		hsa-miR-498	0	0		hsa-miR-498	0	0		hsa-miR-498	0	0
hsa-miR-499-3p	0	0		hsa-miR-499-3p	0	0		hsa-miR-499-3p	0	0		hsa-miR-499-3p	0	0
hsa-miR-499-5p	25	5.00839		hsa-miR-499-5p	37	11.3027		hsa-miR-499-5p	9	1.46477		hsa-miR-499-5p	21	3.9253
hsa-miR-500	0	0		hsa-miR-500	2	0.610955		hsa-miR-500	3	0.488258		hsa-miR-500	1	0.186919
hsa-miR-500*	20	4.00671		hsa-miR-500*	1	0.305478		hsa-miR-500*	16	2.60404		hsa-miR-500*	5	0.934595
hsa-miR-501-3p	103	20.6346		hsa-miR-501-3p	3	0.916433		hsa-miR-501-3p	19	3.0923		hsa-miR-501-3p	13	2.42995
hsa-miR-501-5p	0	0		hsa-miR-501-5p	0	0		hsa-miR-501-5p	0	0		hsa-miR-501-5p	1	0.186919
hsa-miR-502-3p	199	39.8668		hsa-miR-502-3p	33	10.0808		hsa-miR-502-3p	55	8.9514		hsa-miR-502-3p	35	6.54216
hsa-miR-502-5p	0	0		hsa-miR-502-5p	0	0		hsa-miR-502-5p	0	0		hsa-miR-502-5p	0	0
hsa-miR-503	21	4.20705		hsa-miR-503	77	23.5218		hsa-miR-503	111	18.0656		hsa-miR-503	41	7.66368
hsa-miR-504	18	3.60604		hsa-miR-504	1	0.305478		hsa-miR-504	0	0		hsa-miR-504	93	17.3835
hsa-miR-505	10	2.00336		hsa-miR-505	1	0.305478		hsa-miR-505	8	1.30202		hsa-miR-505	2	0.373838
hsa-miR-505*	21	4.20705		hsa-miR-505*	4	1.22191		hsa-miR-505*	24	3.90607		hsa-miR-505*	16	2.9907
hsa-miR-506	0	0		hsa-miR-506	0	0		hsa-miR-506	0	0		hsa-miR-506	1	0.186919
hsa-miR-507	0	0		hsa-miR-507	0	0		hsa-miR-507	0	0		hsa-miR-507	1	0.186919
hsa-miR-508-3p	0	0		hsa-miR-508-3p	10	3.05478		hsa-miR-508-3p	1	0.162753		hsa-miR-508-3p	1	0.186919
hsa-miR-508-5p	0	0		hsa-miR-508-5p	0	0		hsa-miR-508-5p	0	0		hsa-miR-508-5p	0	0
hsa-miR-509-3-5p	0	0		hsa-miR-509-3-5p	12	3.66573		hsa-miR-509-3-5p	0	0		hsa-miR-509-3-5p	1	0.186919
hsa-miR-509-3p	0	0		hsa-miR-509-3p	0	0		hsa-miR-509-3p	0	0		hsa-miR-509-3p	2	0.373838
hsa-miR-509-5p	0	0		hsa-miR-509-5p	2	0.610955		hsa-miR-509-5p	0	0		hsa-miR-509-5p	0	0
hsa-miR-510	0	0		hsa-miR-510	0	0		hsa-miR-510	0	0		hsa-miR-510	0	0
hsa-miR-511	0	0		hsa-miR-511	0	0		hsa-miR-511	0	0		hsa-miR-511	0	0
hsa-miR-512-3p	0	0		hsa-miR-512-3p	1	0.305478		hsa-miR-512-3p	1	0.162753		hsa-miR-512-3p	0	0
hsa-miR-512-5p	0	0		hsa-miR-512-5p	0	0		hsa-miR-512-5p	0	0		hsa-miR-512-5p	0	0
hsa-miR-513a-3p	0	0		hsa-miR-513a-3p	0	0		hsa-miR-513a-3p	0	0		hsa-miR-513a-3p	0	0
hsa-miR-513a-5p	0	0		hsa-miR-513a-5p	0	0		hsa-miR-513a-5p	0	0		hsa-miR-513a-5p	0	0
hsa-miR-513b	0	0		hsa-miR-513b	0	0		hsa-miR-513b	0	0		hsa-miR-513b	0	0
hsa-miR-513c	0	0		hsa-miR-513c	0	0		hsa-miR-513c	0	0		hsa-miR-513c	0	0
hsa-miR-514	0	0		hsa-miR-514	2	0.610955		hsa-miR-514	0	0		hsa-miR-514	0	0
hsa-miR-515-3p	0	0		hsa-miR-515-3p	0	0		hsa-miR-515-3p	0	0		hsa-miR-515-3p	4	0.747676
hsa-miR-515-5p	0	0		hsa-miR-515-5p	0	0		hsa-miR-515-5p	0	0		hsa-miR-515-5p	0	0
hsa-miR-516a-3p	0	0		hsa-miR-516a-3p	0	0		hsa-miR-516a-3p	0	0		hsa-miR-516a-3p	0	0
hsa-miR-516a-5p	0	0		hsa-miR-516a-5p	0	0		hsa-miR-516a-5p	0	0		hsa-miR-516a-5p	0	0
hsa-miR-516b	0	0		hsa-miR-516b	0	0		hsa-miR-516b	0	0		hsa-miR-516b	0	0
hsa-miR-516b*	0	0		hsa-miR-516b*	0	0		hsa-miR-516b*	0	0		hsa-miR-516b*	0	0
hsa-miR-517*	0	0		hsa-miR-517*	0	0		hsa-miR-517*	0	0		hsa-miR-517*	0	0
hsa-miR-517a	0	0		hsa-miR-517a	0	0		hsa-miR-517a	0	0		hsa-miR-517a	1	0.186919
hsa-miR-517b	0	0		hsa-miR-517b	0	0		hsa-miR-517b	0	0		hsa-miR-517b	0	0
hsa-miR-517c	0	0		hsa-miR-517c	0	0		hsa-miR-517c	0	0		hsa-miR-517c	0	0
hsa-miR-518a-3p	0	0		hsa-miR-518a-3p	0	0		hsa-miR-518a-3p	0	0		hsa-miR-518a-3p	0	0
hsa-miR-518a-5p	0	0		hsa-miR-518a-5p	0	0		hsa-miR-518a-5p	0	0		hsa-miR-518a-5p	0	0
hsa-miR-518b	0	0		hsa-miR-518b	0	0		hsa-miR-518b	0	0		hsa-miR-518b	0	0
hsa-miR-518c	0	0		hsa-miR-518c	0	0		hsa-miR-518c	0	0		hsa-miR-518c	0	0
hsa-miR-518c*	0	0		hsa-miR-518c*	0	0		hsa-miR-518c*	0	0		hsa-miR-518c*	0	0
hsa-miR-518d-3p	0	0		hsa-miR-518d-3p	0	0		hsa-miR-518d-3p	0	0		hsa-miR-518d-3p	0	0
hsa-miR-518d-5p	0	0		hsa-miR-518d-5p	0	0		hsa-miR-518d-5p	0	0		hsa-miR-518d-5p	0	0
hsa-miR-518e	0	0		hsa-miR-518e	0	0		hsa-miR-518e	0	0		hsa-miR-518e	0	0
hsa-miR-518e*	0	0		hsa-miR-518e*	0	0		hsa-miR-518e*	0	0		hsa-miR-518e*	0	0
hsa-miR-518f	0	0		hsa-miR-518f	0	0		hsa-miR-518f	0	0		hsa-miR-518f	0	0
hsa-miR-518f*	0	0		hsa-miR-518f*	0	0		hsa-miR-518f*	0	0		hsa-miR-518f*	0	0
hsa-miR-519a	0	0		hsa-miR-519a	0	0		hsa-miR-519a	0	0		hsa-miR-519a	0	0
hsa-miR-519a*	0	0		hsa-miR-519a*	0	0		hsa-miR-519a*	0	0		hsa-miR-519a*	0	0
hsa-miR-519b-3p	0	0		hsa-miR-519b-3p	0	0		hsa-miR-519b-3p	0	0		hsa-miR-519b-3p	0	0
hsa-miR-519b-5p	0	0		hsa-miR-519b-5p	0	0		hsa-miR-519b-5p	0	0		hsa-miR-519b-5p	0	0
hsa-miR-519c-3p	0	0		hsa-miR-519c-3p	0	0		hsa-miR-519c-3p	0	0		hsa-miR-519c-3p	0	0
hsa-miR-519c-5p	0	0		hsa-miR-519c-5p	0	0		hsa-miR-519c-5p	0	0		hsa-miR-519c-5p	0	0
hsa-miR-519d	0	0		hsa-miR-519d	0	0		hsa-miR-519d	0	0		hsa-miR-519d	0	0
hsa-miR-519e	1	0.200336		hsa-miR-519e	0	0		hsa-miR-519e	0	0		hsa-miR-519e	0	0
hsa-miR-519e*	0	0		hsa-miR-519e*	0	0		hsa-miR-519e*	0	0		hsa-miR-519e*	0	0
hsa-miR-520a-3p	0	0		hsa-miR-520a-3p	0	0		hsa-miR-520a-3p	0	0		hsa-miR-520a-3p	0	0
hsa-miR-520a-5p	0	0		hsa-miR-520a-5p	0	0		hsa-miR-520a-5p	0	0		hsa-miR-520a-5p	2	0.373838
hsa-miR-520b	0	0		hsa-miR-520b	0	0		hsa-miR-520b	0	0		hsa-miR-520b	0	0
hsa-miR-520c-3p	0	0		hsa-miR-520c-3p	0	0		hsa-miR-520c-3p	0	0		hsa-miR-520c-3p	0	0
hsa-miR-520c-5p	0	0		hsa-miR-520c-5p	0	0		hsa-miR-520c-5p	0	0		hsa-miR-520c-5p	0	0
hsa-miR-520d-3p	0	0		hsa-miR-520d-3p	0	0		hsa-miR-520d-3p	1	0.162753		hsa-miR-520d-3p	0	0
hsa-miR-520d-5p	0	0		hsa-miR-520d-5p	0	0		hsa-miR-520d-5p	0	0		hsa-miR-520d-5p	0	0
hsa-miR-520e	0	0		hsa-miR-520e	0	0		hsa-miR-520e	0	0		hsa-miR-520e	0	0
hsa-miR-520f	0	0		hsa-miR-520f	0	0		hsa-miR-520f	0	0		hsa-miR-520f	0	0
hsa-miR-520g	0	0		hsa-miR-520g	0	0		hsa-miR-520g	0	0		hsa-miR-520g	0	0
hsa-miR-520h	0	0		hsa-miR-520h	0	0		hsa-miR-520h	0	0		hsa-miR-520h	0	0
hsa-miR-521	0	0		hsa-miR-521	0	0		hsa-miR-521	0	0		hsa-miR-521	0	0
hsa-miR-522	0	0		hsa-miR-522	2	0.610955		hsa-miR-522	0	0		hsa-miR-522	0	0
hsa-miR-522*	0	0		hsa-miR-522*	0	0		hsa-miR-522*	0	0		hsa-miR-522*	0	0
hsa-miR-523	0	0		hsa-miR-523	0	0		hsa-miR-523	0	0		hsa-miR-523	0	0
hsa-miR-523*	0	0		hsa-miR-523*	0	0		hsa-miR-523*	0	0		hsa-miR-523*	0	0
hsa-miR-524-3p	0	0		hsa-miR-524-3p	0	0		hsa-miR-524-3p	0	0		hsa-miR-524-3p	0	0
hsa-miR-524-5p	0	0		hsa-miR-524-5p	0	0		hsa-miR-524-5p	0	0		hsa-miR-524-5p	0	0
hsa-miR-525-3p	0	0		hsa-miR-525-3p	0	0		hsa-miR-525-3p	0	0		hsa-miR-525-3p	1	0.186919
hsa-miR-525-5p	0	0		hsa-miR-525-5p	0	0		hsa-miR-525-5p	0	0		hsa-miR-525-5p	0	0
hsa-miR-526a	0	0		hsa-miR-526a	0	0		hsa-miR-526a	0	0		hsa-miR-526a	0	0
hsa-miR-526b	0	0		hsa-miR-526b	0	0		hsa-miR-526b	0	0		hsa-miR-526b	0	0
hsa-miR-526b*	0	0		hsa-miR-526b*	0	0		hsa-miR-526b*	0	0		hsa-miR-526b*	0	0
hsa-miR-527	0	0		hsa-miR-527	0	0		hsa-miR-527	0	0		hsa-miR-527	0	0
hsa-miR-532-3p	42	8.41409		hsa-miR-532-3p	16	4.88764		hsa-miR-532-3p	127	20.6696		hsa-miR-532-3p	29	5.42065
hsa-miR-532-5p	475	95.1594		hsa-miR-532-5p	49	14.9684		hsa-miR-532-5p	412	67.0541		hsa-miR-532-5p	132	24.6733
hsa-miR-539	0	0		hsa-miR-539	2	0.610955		hsa-miR-539	0	0		hsa-miR-539	0	0
hsa-miR-541	0	0		hsa-miR-541	0	0		hsa-miR-541	0	0		hsa-miR-541	0	0
hsa-miR-541*	0	0		hsa-miR-541*	0	0		hsa-miR-541*	0	0		hsa-miR-541*	1	0.186919
hsa-miR-542-3p	6	1.20201		hsa-miR-542-3p	6	1.83287		hsa-miR-542-3p	38	6.1846		hsa-miR-542-3p	7	1.30843
hsa-miR-542-5p	1	0.200336		hsa-miR-542-5p	1	0.305478		hsa-miR-542-5p	0	0		hsa-miR-542-5p	0	0
hsa-miR-543	4	0.801342		hsa-miR-543	17	5.19312		hsa-miR-543	0	0		hsa-miR-543	4	0.747676
hsa-miR-544	0	0		hsa-miR-544	0	0		hsa-miR-544	0	0		hsa-miR-544	0	0
hsa-miR-545	0	0		hsa-miR-545	0	0		hsa-miR-545	0	0		hsa-miR-545	0	0
hsa-miR-545*	0	0		hsa-miR-545*	0	0		hsa-miR-545*	0	0		hsa-miR-545*	0	0
hsa-miR-548a-3p	12	2.40403		hsa-miR-548a-3p	5	1.52739		hsa-miR-548a-3p	4	0.651011		hsa-miR-548a-3p	4	0.747676
hsa-miR-548a-5p	0	0		hsa-miR-548a-5p	0	0		hsa-miR-548a-5p	0	0		hsa-miR-548a-5p	0	0
hsa-miR-548b-3p	39	7.81309		hsa-miR-548b-3p	0	0		hsa-miR-548b-3p	0	0		hsa-miR-548b-3p	9	1.68227
hsa-miR-548b-5p	13	2.60436		hsa-miR-548b-5p	0	0		hsa-miR-548b-5p	0	0		hsa-miR-548b-5p	7	1.30843
hsa-miR-548c-3p	0	0		hsa-miR-548c-3p	0	0		hsa-miR-548c-3p	0	0		hsa-miR-548c-3p	0	0
hsa-miR-548c-5p	1	0.200336		hsa-miR-548c-5p	0	0		hsa-miR-548c-5p	2	0.325505		hsa-miR-548c-5p	2	0.373838
hsa-miR-548d-3p	1	0.200336		hsa-miR-548d-3p	1	0.305478		hsa-miR-548d-3p	0	0		hsa-miR-548d-3p	0	0
hsa-miR-548d-5p	36	7.21208		hsa-miR-548d-5p	0	0		hsa-miR-548d-5p	11	1.79028		hsa-miR-548d-5p	3	0.560757
hsa-miR-548e	767	153.657		hsa-miR-548e	379	115.776		hsa-miR-548e	969	157.707		hsa-miR-548e	218	40.7483
hsa-miR-548f	0	0		hsa-miR-548f	0	0		hsa-miR-548f	0	0		hsa-miR-548f	0	0
hsa-miR-548g	0	0		hsa-miR-548g	0	0		hsa-miR-548g	0	0		hsa-miR-548g	0	0
hsa-miR-548h	128	25.643		hsa-miR-548h	0	0		hsa-miR-548h	0	0		hsa-miR-548h	111	20.748
hsa-miR-548i	0	0		hsa-miR-548i	0	0		hsa-miR-548i	0	0		hsa-miR-548i	0	0
hsa-miR-548j	228	45.6765		hsa-miR-548j	73	22.2999		hsa-miR-548j	67	10.9044		hsa-miR-548j	270	50.4681
hsa-miR-548k	711	142.439		hsa-miR-548k	54	16.4958		hsa-miR-548k	144	23.4364		hsa-miR-548k	186	34.7669
hsa-miR-548l	15	3.00503		hsa-miR-548l	1	0.305478		hsa-miR-548l	21	3.41781		hsa-miR-548l	11	2.05611
hsa-miR-548m	0	0		hsa-miR-548m	0	0		hsa-miR-548m	0	0		hsa-miR-548m	0	0
hsa-miR-548n	20	4.00671		hsa-miR-548n	4	1.22191		hsa-miR-548n	5	0.813764		hsa-miR-548n	19	3.55146
hsa-miR-548o	174	34.8584		hsa-miR-548o	10	3.05478		hsa-miR-548o	12	1.95303		hsa-miR-548o	20	3.73838
hsa-miR-548p	1	0.200336		hsa-miR-548p	0	0		hsa-miR-548p	0	0		hsa-miR-548p	1	0.186919
hsa-miR-548q	0	0		hsa-miR-548q	0	0		hsa-miR-548q	0	0		hsa-miR-548q	0	0
hsa-miR-549	0	0		hsa-miR-549	0	0		hsa-miR-549	0	0		hsa-miR-549	0	0
hsa-miR-550	12	2.40403		hsa-miR-550	0	0		hsa-miR-550	1	0.162753		hsa-miR-550	2	0.373838
hsa-miR-550*	38	7.61275		hsa-miR-550*	1	0.305478		hsa-miR-550*	14	2.27854		hsa-miR-550*	18	3.36454
hsa-miR-551a	3	0.601007		hsa-miR-551a	3	0.916433		hsa-miR-551a	11	1.79028		hsa-miR-551a	3	0.560757
hsa-miR-551b	0	0		hsa-miR-551b	0	0		hsa-miR-551b	2	0.325505		hsa-miR-551b	0	0
hsa-miR-551b*	0	0		hsa-miR-551b*	0	0		hsa-miR-551b*	0	0		hsa-miR-551b*	0	0
hsa-miR-552	0	0		hsa-miR-552	1	0.305478		hsa-miR-552	0	0		hsa-miR-552	0	0
hsa-miR-553	0	0		hsa-miR-553	0	0		hsa-miR-553	0	0		hsa-miR-553	0	0
hsa-miR-554	0	0		hsa-miR-554	0	0		hsa-miR-554	0	0		hsa-miR-554	0	0
hsa-miR-555	0	0		hsa-miR-555	0	0		hsa-miR-555	0	0		hsa-miR-555	0	0
hsa-miR-556-3p	0	0		hsa-miR-556-3p	1	0.305478		hsa-miR-556-3p	0	0		hsa-miR-556-3p	1	0.186919
hsa-miR-556-5p	0	0		hsa-miR-556-5p	0	0		hsa-miR-556-5p	0	0		hsa-miR-556-5p	0	0
hsa-miR-557	0	0		hsa-miR-557	0	0		hsa-miR-557	0	0		hsa-miR-557	0	0
hsa-miR-558	0	0		hsa-miR-558	0	0		hsa-miR-558	0	0		hsa-miR-558	1	0.186919
hsa-miR-559	0	0		hsa-miR-559	0	0		hsa-miR-559	0	0		hsa-miR-559	0	0
hsa-miR-561	0	0		hsa-miR-561	0	0		hsa-miR-561	0	0		hsa-miR-561	0	0
hsa-miR-562	0	0		hsa-miR-562	0	0		hsa-miR-562	0	0		hsa-miR-562	0	0
hsa-miR-563	0	0		hsa-miR-563	0	0		hsa-miR-563	0	0		hsa-miR-563	0	0
hsa-miR-564	0	0		hsa-miR-564	0	0		hsa-miR-564	0	0		hsa-miR-564	1	0.186919
hsa-miR-566	0	0		hsa-miR-566	0	0		hsa-miR-566	0	0		hsa-miR-566	0	0
hsa-miR-567	0	0		hsa-miR-567	0	0		hsa-miR-567	0	0		hsa-miR-567	0	0
hsa-miR-568	0	0		hsa-miR-568	0	0		hsa-miR-568	0	0		hsa-miR-568	0	0
hsa-miR-569	0	0		hsa-miR-569	0	0		hsa-miR-569	0	0		hsa-miR-569	0	0
hsa-miR-570	4	0.801342		hsa-miR-570	0	0		hsa-miR-570	0	0		hsa-miR-570	1	0.186919
hsa-miR-571	0	0		hsa-miR-571	0	0		hsa-miR-571	0	0		hsa-miR-571	0	0
hsa-miR-572	0	0		hsa-miR-572	0	0		hsa-miR-572	0	0		hsa-miR-572	0	0
hsa-miR-573	2	0.400671		hsa-miR-573	0	0		hsa-miR-573	5	0.813764		hsa-miR-573	1	0.186919
hsa-miR-574-3p	20	4.00671		hsa-miR-574-3p	5	1.52739		hsa-miR-574-3p	27	4.39432		hsa-miR-574-3p	19	3.55146
hsa-miR-574-5p	94	18.8315		hsa-miR-574-5p	1	0.305478		hsa-miR-574-5p	4	0.651011		hsa-miR-574-5p	9	1.68227
hsa-miR-575	0	0		hsa-miR-575	0	0		hsa-miR-575	0	0		hsa-miR-575	2	0.373838
hsa-miR-576-3p	190	38.0638		hsa-miR-576-3p	14	4.27669		hsa-miR-576-3p	22	3.58056		hsa-miR-576-3p	45	8.41135
hsa-miR-576-5p	3	0.601007		hsa-miR-576-5p	14	4.27669		hsa-miR-576-5p	33	5.37084		hsa-miR-576-5p	28	5.23373
hsa-miR-577	0	0		hsa-miR-577	0	0		hsa-miR-577	0	0		hsa-miR-577	0	0
hsa-miR-578	0	0		hsa-miR-578	0	0		hsa-miR-578	0	0		hsa-miR-578	1	0.186919
hsa-miR-579	3	0.601007		hsa-miR-579	0	0		hsa-miR-579	0	0		hsa-miR-579	3	0.560757
hsa-miR-580	3	0.601007		hsa-miR-580	0	0		hsa-miR-580	2	0.325505		hsa-miR-580	1	0.186919
hsa-miR-581	0	0		hsa-miR-581	0	0		hsa-miR-581	0	0		hsa-miR-581	0	0
hsa-miR-582-3p	0	0		hsa-miR-582-3p	0	0		hsa-miR-582-3p	0	0		hsa-miR-582-3p	0	0
hsa-miR-582-5p	0	0		hsa-miR-582-5p	8	2.44382		hsa-miR-582-5p	2	0.325505		hsa-miR-582-5p	0	0
hsa-miR-583	0	0		hsa-miR-583	0	0		hsa-miR-583	0	0		hsa-miR-583	0	0
hsa-miR-584	0	0		hsa-miR-584	0	0		hsa-miR-584	0	0		hsa-miR-584	0	0
hsa-miR-585	0	0		hsa-miR-585	0	0		hsa-miR-585	0	0		hsa-miR-585	0	0
hsa-miR-586	0	0		hsa-miR-586	0	0		hsa-miR-586	0	0		hsa-miR-586	0	0
hsa-miR-587	0	0		hsa-miR-587	0	0		hsa-miR-587	0	0		hsa-miR-587	0	0
hsa-miR-588	0	0		hsa-miR-588	0	0		hsa-miR-588	0	0		hsa-miR-588	0	0
hsa-miR-589	15	3.00503		hsa-miR-589	0	0		hsa-miR-589	2	0.325505		hsa-miR-589	1	0.186919
hsa-miR-589*	82	16.4275		hsa-miR-589*	3	0.916433		hsa-miR-589*	2	0.325505		hsa-miR-589*	9	1.68227
hsa-miR-590-3p	13	2.60436		hsa-miR-590-3p	11	3.36025		hsa-miR-590-3p	15	2.44129		hsa-miR-590-3p	10	1.86919
hsa-miR-590-5p	26	5.20872		hsa-miR-590-5p	16	4.88764		hsa-miR-590-5p	28	4.55708		hsa-miR-590-5p	24	4.48606
hsa-miR-591	0	0		hsa-miR-591	0	0		hsa-miR-591	1	0.162753		hsa-miR-591	0	0
hsa-miR-592	1	0.200336		hsa-miR-592	0	0		hsa-miR-592	0	0		hsa-miR-592	0	0
hsa-miR-593	0	0		hsa-miR-593	0	0		hsa-miR-593	0	0		hsa-miR-593	0	0
hsa-miR-593*	0	0		hsa-miR-593*	0	0		hsa-miR-593*	0	0		hsa-miR-593*	3	0.560757
hsa-miR-595	0	0		hsa-miR-595	0	0		hsa-miR-595	0	0		hsa-miR-595	0	0
hsa-miR-596	0	0		hsa-miR-596	0	0		hsa-miR-596	0	0		hsa-miR-596	0	0
hsa-miR-597	0	0		hsa-miR-597	0	0		hsa-miR-597	0	0		hsa-miR-597	0	0
hsa-miR-598	1	0.200336		hsa-miR-598	88	26.882		hsa-miR-598	0	0		hsa-miR-598	3	0.560757
hsa-miR-599	0	0		hsa-miR-599	0	0		hsa-miR-599	0	0		hsa-miR-599	0	0
hsa-miR-600	0	0		hsa-miR-600	0	0		hsa-miR-600	0	0		hsa-miR-600	0	0
hsa-miR-601	0	0		hsa-miR-601	0	0		hsa-miR-601	0	0		hsa-miR-601	0	0
hsa-miR-602	0	0		hsa-miR-602	0	0		hsa-miR-602	0	0		hsa-miR-602	0	0
hsa-miR-603	0	0		hsa-miR-603	0	0		hsa-miR-603	0	0		hsa-miR-603	1	0.186919
hsa-miR-604	0	0		hsa-miR-604	0	0		hsa-miR-604	0	0		hsa-miR-604	0	0
hsa-miR-605	0	0		hsa-miR-605	0	0		hsa-miR-605	0	0		hsa-miR-605	0	0
hsa-miR-606	0	0		hsa-miR-606	0	0		hsa-miR-606	0	0		hsa-miR-606	0	0
hsa-miR-607	0	0		hsa-miR-607	0	0		hsa-miR-607	0	0		hsa-miR-607	0	0
hsa-miR-608	0	0		hsa-miR-608	0	0		hsa-miR-608	0	0		hsa-miR-608	0	0
hsa-miR-609	0	0		hsa-miR-609	0	0		hsa-miR-609	0	0		hsa-miR-609	0	0
hsa-miR-610	1	0.200336		hsa-miR-610	0	0		hsa-miR-610	0	0		hsa-miR-610	1	0.186919
hsa-miR-611	0	0		hsa-miR-611	0	0		hsa-miR-611	0	0		hsa-miR-611	0	0
hsa-miR-612	0	0		hsa-miR-612	0	0		hsa-miR-612	0	0		hsa-miR-612	0	0
hsa-miR-613	0	0		hsa-miR-613	0	0		hsa-miR-613	0	0		hsa-miR-613	0	0
hsa-miR-614	0	0		hsa-miR-614	0	0		hsa-miR-614	0	0		hsa-miR-614	0	0
hsa-miR-615-3p	3	0.601007		hsa-miR-615-3p	0	0		hsa-miR-615-3p	0	0		hsa-miR-615-3p	0	0
hsa-miR-615-5p	1	0.200336		hsa-miR-615-5p	0	0		hsa-miR-615-5p	0	0		hsa-miR-615-5p	3	0.560757
hsa-miR-616	12	2.40403		hsa-miR-616	0	0		hsa-miR-616	0	0		hsa-miR-616	3	0.560757
hsa-miR-616*	3	0.601007		hsa-miR-616*	0	0		hsa-miR-616*	1	0.162753		hsa-miR-616*	1	0.186919
hsa-miR-617	0	0		hsa-miR-617	0	0		hsa-miR-617	0	0		hsa-miR-617	0	0
hsa-miR-618	0	0		hsa-miR-618	3	0.916433		hsa-miR-618	105	17.089		hsa-miR-618	0	0
hsa-miR-619	0	0		hsa-miR-619	0	0		hsa-miR-619	0	0		hsa-miR-619	0	0
hsa-miR-620	0	0		hsa-miR-620	0	0		hsa-miR-620	0	0		hsa-miR-620	0	0
hsa-miR-621	0	0		hsa-miR-621	0	0		hsa-miR-621	0	0		hsa-miR-621	1	0.186919
hsa-miR-622	0	0		hsa-miR-622	0	0		hsa-miR-622	0	0		hsa-miR-622	0	0
hsa-miR-623	0	0		hsa-miR-623	0	0		hsa-miR-623	0	0		hsa-miR-623	0	0
hsa-miR-624	0	0		hsa-miR-624	0	0		hsa-miR-624	0	0		hsa-miR-624	0	0
hsa-miR-624*	6	1.20201		hsa-miR-624*	2	0.610955		hsa-miR-624*	5	0.813764		hsa-miR-624*	3	0.560757
hsa-miR-625	4	0.801342		hsa-miR-625	6	1.83287		hsa-miR-625	4	0.651011		hsa-miR-625	4	0.747676
hsa-miR-625*	96	19.2322		hsa-miR-625*	4	1.22191		hsa-miR-625*	9	1.46477		hsa-miR-625*	12	2.24303
hsa-miR-626	0	0		hsa-miR-626	0	0		hsa-miR-626	0	0		hsa-miR-626	0	0
hsa-miR-627	0	0		hsa-miR-627	5	1.52739		hsa-miR-627	1	0.162753		hsa-miR-627	0	0
hsa-miR-628-3p	0	0		hsa-miR-628-3p	0	0		hsa-miR-628-3p	0	0		hsa-miR-628-3p	0	0
hsa-miR-628-5p	33	6.61107		hsa-miR-628-5p	11	3.36025		hsa-miR-628-5p	21	3.41781		hsa-miR-628-5p	12	2.24303
hsa-miR-629	150	30.0503		hsa-miR-629	15	4.58216		hsa-miR-629	15	2.44129		hsa-miR-629	39	7.28984
hsa-miR-629*	1	0.200336		hsa-miR-629*	1	0.305478		hsa-miR-629*	4	0.651011		hsa-miR-629*	8	1.49535
hsa-miR-630	0	0		hsa-miR-630	0	0		hsa-miR-630	0	0		hsa-miR-630	1	0.186919
hsa-miR-631	0	0		hsa-miR-631	0	0		hsa-miR-631	0	0		hsa-miR-631	0	0
hsa-miR-632	0	0		hsa-miR-632	0	0		hsa-miR-632	0	0		hsa-miR-632	0	0
hsa-miR-633	0	0		hsa-miR-633	0	0		hsa-miR-633	0	0		hsa-miR-633	0	0
hsa-miR-634	0	0		hsa-miR-634	0	0		hsa-miR-634	0	0		hsa-miR-634	0	0
hsa-miR-635	0	0		hsa-miR-635	0	0		hsa-miR-635	0	0		hsa-miR-635	0	0
hsa-miR-636	0	0		hsa-miR-636	0	0		hsa-miR-636	0	0		hsa-miR-636	0	0
hsa-miR-637	0	0		hsa-miR-637	0	0		hsa-miR-637	1	0.162753		hsa-miR-637	3	0.560757
hsa-miR-638	0	0		hsa-miR-638	0	0		hsa-miR-638	0	0		hsa-miR-638	1	0.186919
hsa-miR-639	0	0		hsa-miR-639	0	0		hsa-miR-639	0	0		hsa-miR-639	0	0
hsa-miR-640	0	0		hsa-miR-640	0	0		hsa-miR-640	0	0		hsa-miR-640	0	0
hsa-miR-641	19	3.80638		hsa-miR-641	0	0		hsa-miR-641	13	2.11579		hsa-miR-641	81	15.1404
hsa-miR-642	7	1.40235		hsa-miR-642	0	0		hsa-miR-642	0	0		hsa-miR-642	2	0.373838
hsa-miR-643	0	0		hsa-miR-643	0	0		hsa-miR-643	4	0.651011		hsa-miR-643	0	0
hsa-miR-644	0	0		hsa-miR-644	0	0		hsa-miR-644	0	0		hsa-miR-644	0	0
hsa-miR-645	0	0		hsa-miR-645	0	0		hsa-miR-645	0	0		hsa-miR-645	0	0
hsa-miR-646	0	0		hsa-miR-646	0	0		hsa-miR-646	0	0		hsa-miR-646	0	0
hsa-miR-647	0	0		hsa-miR-647	0	0		hsa-miR-647	0	0		hsa-miR-647	0	0
hsa-miR-648	0	0		hsa-miR-648	0	0		hsa-miR-648	0	0		hsa-miR-648	0	0
hsa-miR-649	0	0		hsa-miR-649	0	0		hsa-miR-649	0	0		hsa-miR-649	1	0.186919
hsa-miR-650	0	0		hsa-miR-650	0	0		hsa-miR-650	0	0		hsa-miR-650	0	0
hsa-miR-651	52	10.4174		hsa-miR-651	5	1.52739		hsa-miR-651	32	5.20809		hsa-miR-651	30	5.60757
hsa-miR-652	36	7.21208		hsa-miR-652	32	9.77528		hsa-miR-652	33	5.37084		hsa-miR-652	18	3.36454
hsa-miR-653	0	0		hsa-miR-653	0	0		hsa-miR-653	0	0		hsa-miR-653	0	0
hsa-miR-654-3p	0	0		hsa-miR-654-3p	3	0.916433		hsa-miR-654-3p	0	0		hsa-miR-654-3p	0	0
hsa-miR-654-5p	0	0		hsa-miR-654-5p	17	5.19312		hsa-miR-654-5p	0	0		hsa-miR-654-5p	0	0
hsa-miR-655	0	0		hsa-miR-655	12	3.66573		hsa-miR-655	0	0		hsa-miR-655	0	0
hsa-miR-656	0	0		hsa-miR-656	3	0.916433		hsa-miR-656	0	0		hsa-miR-656	1	0.186919
hsa-miR-657	0	0		hsa-miR-657	0	0		hsa-miR-657	0	0		hsa-miR-657	0	0
hsa-miR-658	0	0		hsa-miR-658	0	0		hsa-miR-658	0	0		hsa-miR-658	0	0
hsa-miR-659	0	0		hsa-miR-659	0	0		hsa-miR-659	0	0		hsa-miR-659	0	0
hsa-miR-660	28	5.6094		hsa-miR-660	37	11.3027		hsa-miR-660	39	6.34736		hsa-miR-660	24	4.48606
hsa-miR-661	0	0		hsa-miR-661	0	0		hsa-miR-661	0	0		hsa-miR-661	0	0
hsa-miR-662	0	0		hsa-miR-662	0	0		hsa-miR-662	0	0		hsa-miR-662	0	0
hsa-miR-663	0	0		hsa-miR-663	0	0		hsa-miR-663	0	0		hsa-miR-663	0	0
hsa-miR-663b	0	0		hsa-miR-663b	0	0		hsa-miR-663b	0	0		hsa-miR-663b	0	0
hsa-miR-664	1	0.200336		hsa-miR-664	263	80.3406		hsa-miR-664	26	4.23157		hsa-miR-664	18	3.36454
hsa-miR-664*	2	0.400671		hsa-miR-664*	2	0.610955		hsa-miR-664*	5	0.813764		hsa-miR-664*	3	0.560757
hsa-miR-665	0	0		hsa-miR-665	0	0		hsa-miR-665	0	0		hsa-miR-665	0	0
hsa-miR-668	0	0		hsa-miR-668	0	0		hsa-miR-668	0	0		hsa-miR-668	0	0
hsa-miR-670	0	0		hsa-miR-670	0	0		hsa-miR-670	0	0		hsa-miR-670	0	0
hsa-miR-671-3p	17	3.4057		hsa-miR-671-3p	2	0.610955		hsa-miR-671-3p	2	0.325505		hsa-miR-671-3p	3	0.560757
hsa-miR-671-5p	12	2.40403		hsa-miR-671-5p	0	0		hsa-miR-671-5p	0	0		hsa-miR-671-5p	1	0.186919
hsa-miR-675	41	8.21376		hsa-miR-675	0	0		hsa-miR-675	0	0		hsa-miR-675	4	0.747676
hsa-miR-675*	0	0		hsa-miR-675*	0	0		hsa-miR-675*	0	0		hsa-miR-675*	0	0
hsa-miR-7	835	167.28		hsa-miR-7	144	43.9888		hsa-miR-7	79	12.8575		hsa-miR-7	124	23.178
hsa-miR-7-1*	5	1.00168		hsa-miR-7-1*	17	5.19312		hsa-miR-7-1*	56	9.11415		hsa-miR-7-1*	11	2.05611
hsa-miR-7-2*	0	0		hsa-miR-7-2*	0	0		hsa-miR-7-2*	0	0		hsa-miR-7-2*	0	0
hsa-miR-708	2	0.400671		hsa-miR-708	0	0		hsa-miR-708	4	0.651011		hsa-miR-708	2	0.373838
hsa-miR-708*	0	0		hsa-miR-708*	0	0		hsa-miR-708*	0	0		hsa-miR-708*	0	0
hsa-miR-711	0	0		hsa-miR-711	0	0		hsa-miR-711	0	0		hsa-miR-711	0	0
hsa-miR-718	0	0		hsa-miR-718	0	0		hsa-miR-718	0	0		hsa-miR-718	0	0
hsa-miR-720	0	0		hsa-miR-720	81	24.7437		hsa-miR-720	0	0		hsa-miR-720	0	0
hsa-miR-744	2309	462.575		hsa-miR-744	976	298.146		hsa-miR-744	621	101.069		hsa-miR-744	824	154.021
hsa-miR-744*	0	0		hsa-miR-744*	0	0		hsa-miR-744*	0	0		hsa-miR-744*	0	0
hsa-miR-758	0	0		hsa-miR-758	0	0		hsa-miR-758	0	0		hsa-miR-758	0	0
hsa-miR-759	0	0		hsa-miR-759	0	0		hsa-miR-759	0	0		hsa-miR-759	0	0
hsa-miR-760	2	0.400671		hsa-miR-760	1	0.305478		hsa-miR-760	3	0.488258		hsa-miR-760	2	0.373838
hsa-miR-761	0	0		hsa-miR-761	0	0		hsa-miR-761	0	0		hsa-miR-761	0	0
hsa-miR-762	0	0		hsa-miR-762	0	0		hsa-miR-762	0	0		hsa-miR-762	0	0
hsa-miR-764	0	0		hsa-miR-764	0	0		hsa-miR-764	0	0		hsa-miR-764	0	0
hsa-miR-765	0	0		hsa-miR-765	0	0		hsa-miR-765	0	0		hsa-miR-765	0	0
hsa-miR-766	4	0.801342		hsa-miR-766	4	1.22191		hsa-miR-766	31	5.04533		hsa-miR-766	11	2.05611
hsa-miR-767-3p	0	0		hsa-miR-767-3p	0	0		hsa-miR-767-3p	0	0		hsa-miR-767-3p	0	0
hsa-miR-767-5p	7	1.40235		hsa-miR-767-5p	0	0		hsa-miR-767-5p	0	0		hsa-miR-767-5p	1	0.186919
hsa-miR-769-3p	3	0.601007		hsa-miR-769-3p	1	0.305478		hsa-miR-769-3p	9	1.46477		hsa-miR-769-3p	1	0.186919
hsa-miR-769-5p	20	4.00671		hsa-miR-769-5p	5	1.52739		hsa-miR-769-5p	3	0.488258		hsa-miR-769-5p	2	0.373838
hsa-miR-770-5p	0	0		hsa-miR-770-5p	0	0		hsa-miR-770-5p	0	0		hsa-miR-770-5p	0	0
hsa-miR-802	0	0		hsa-miR-802	0	0		hsa-miR-802	0	0		hsa-miR-802	0	0
hsa-miR-873	1	0.200336		hsa-miR-873	9	2.7493		hsa-miR-873	0	0		hsa-miR-873	3	0.560757
hsa-miR-874	4	0.801342		hsa-miR-874	5	1.52739		hsa-miR-874	1	0.162753		hsa-miR-874	0	0
hsa-miR-875-3p	0	0		hsa-miR-875-3p	0	0		hsa-miR-875-3p	0	0		hsa-miR-875-3p	0	0
hsa-miR-875-5p	0	0		hsa-miR-875-5p	0	0		hsa-miR-875-5p	0	0		hsa-miR-875-5p	0	0
hsa-miR-876-3p	0	0		hsa-miR-876-3p	0	0		hsa-miR-876-3p	0	0		hsa-miR-876-3p	0	0
hsa-miR-876-5p	0	0		hsa-miR-876-5p	0	0		hsa-miR-876-5p	0	0		hsa-miR-876-5p	0	0
hsa-miR-877	15	3.00503		hsa-miR-877	3	0.916433		hsa-miR-877	20	3.25505		hsa-miR-877	3	0.560757
hsa-miR-877*	0	0		hsa-miR-877*	0	0		hsa-miR-877*	0	0		hsa-miR-877*	0	0
hsa-miR-885-3p	0	0		hsa-miR-885-3p	0	0		hsa-miR-885-3p	0	0		hsa-miR-885-3p	0	0
hsa-miR-885-5p	0	0		hsa-miR-885-5p	0	0		hsa-miR-885-5p	2	0.325505		hsa-miR-885-5p	0	0
hsa-miR-886-3p	3	0.601007		hsa-miR-886-3p	10	3.05478		hsa-miR-886-3p	0	0		hsa-miR-886-3p	1	0.186919
hsa-miR-886-5p	1410	282.473		hsa-miR-886-5p	8	2.44382		hsa-miR-886-5p	0	0		hsa-miR-886-5p	186	34.7669
hsa-miR-887	0	0		hsa-miR-887	0	0		hsa-miR-887	0	0		hsa-miR-887	1	0.186919
hsa-miR-888	0	0		hsa-miR-888	0	0		hsa-miR-888	0	0		hsa-miR-888	0	0
hsa-miR-888*	0	0		hsa-miR-888*	0	0		hsa-miR-888*	0	0		hsa-miR-888*	0	0
hsa-miR-889	0	0		hsa-miR-889	165	50.4038		hsa-miR-889	0	0		hsa-miR-889	24	4.48606
hsa-miR-890	0	0		hsa-miR-890	0	0		hsa-miR-890	0	0		hsa-miR-890	1	0.186919
hsa-miR-891a	0	0		hsa-miR-891a	0	0		hsa-miR-891a	0	0		hsa-miR-891a	1	0.186919
hsa-miR-891b	0	0		hsa-miR-891b	0	0		hsa-miR-891b	0	0		hsa-miR-891b	0	0
hsa-miR-892a	0	0		hsa-miR-892a	0	0		hsa-miR-892a	0	0		hsa-miR-892a	0	0
hsa-miR-892b	1	0.200336		hsa-miR-892b	0	0		hsa-miR-892b	0	0		hsa-miR-892b	0	0
hsa-miR-9	99	19.8332		hsa-miR-9	10	3.05478		hsa-miR-9	15	2.44129		hsa-miR-9	101	18.8788
hsa-miR-9*	28	5.6094		hsa-miR-9*	1	0.305478		hsa-miR-9*	3	0.488258		hsa-miR-9*	37	6.916
hsa-miR-920	0	0		hsa-miR-920	0	0		hsa-miR-920	0	0		hsa-miR-920	0	0
hsa-miR-921	0	0		hsa-miR-921	0	0		hsa-miR-921	0	0		hsa-miR-921	0	0
hsa-miR-922	0	0		hsa-miR-922	0	0		hsa-miR-922	0	0		hsa-miR-922	0	0
hsa-miR-924	0	0		hsa-miR-924	0	0		hsa-miR-924	0	0		hsa-miR-924	0	0
hsa-miR-92a	18956	3797.56		hsa-miR-92a	1059	323.501		hsa-miR-92a	11057	1799.56		hsa-miR-92a	31632	5912.62
hsa-miR-92a-1*	4706	942.779		hsa-miR-92a-1*	27	8.24789		hsa-miR-92a-1*	5675	923.622		hsa-miR-92a-1*	14922	2789.2
hsa-miR-92a-2*	0	0		hsa-miR-92a-2*	0	0		hsa-miR-92a-2*	0	0		hsa-miR-92a-2*	0	0
hsa-miR-92b	444	88.949		hsa-miR-92b	7	2.13834		hsa-miR-92b	53	8.62589		hsa-miR-92b	538	100.562
hsa-miR-92b*	8	1.60268		hsa-miR-92b*	0	0		hsa-miR-92b*	3	0.488258		hsa-miR-92b*	3	0.560757
hsa-miR-93	9368	1876.74		hsa-miR-93	2081	635.699		hsa-miR-93	8573	1395.28		hsa-miR-93	1653	308.977
hsa-miR-93*	6	1.20201		hsa-miR-93*	0	0		hsa-miR-93*	12	1.95303		hsa-miR-93*	3	0.560757
hsa-miR-933	1	0.200336		hsa-miR-933	0	0		hsa-miR-933	0	0		hsa-miR-933	0	0
hsa-miR-934	0	0		hsa-miR-934	0	0		hsa-miR-934	0	0		hsa-miR-934	0	0
hsa-miR-935	0	0		hsa-miR-935	0	0		hsa-miR-935	0	0		hsa-miR-935	0	0
hsa-miR-936	0	0		hsa-miR-936	0	0		hsa-miR-936	0	0		hsa-miR-936	0	0
hsa-miR-937	0	0		hsa-miR-937	0	0		hsa-miR-937	0	0		hsa-miR-937	0	0
hsa-miR-938	0	0		hsa-miR-938	0	0		hsa-miR-938	0	0		hsa-miR-938	0	0
hsa-miR-939	0	0		hsa-miR-939	0	0		hsa-miR-939	1	0.162753		hsa-miR-939	0	0
hsa-miR-940	1	0.200336		hsa-miR-940	0	0		hsa-miR-940	1	0.162753		hsa-miR-940	2	0.373838
hsa-miR-941	1620	324.544		hsa-miR-941	75	22.9108		hsa-miR-941	767	124.831		hsa-miR-941	301	56.2626
hsa-miR-942	27	5.40906		hsa-miR-942	0	0		hsa-miR-942	8	1.30202		hsa-miR-942	29	5.42065
hsa-miR-943	0	0		hsa-miR-943	0	0		hsa-miR-943	0	0		hsa-miR-943	0	0
hsa-miR-944	3	0.601007		hsa-miR-944	0	0		hsa-miR-944	0	0		hsa-miR-944	40	7.47676
hsa-miR-95	0	0		hsa-miR-95	32	9.77528		hsa-miR-95	4	0.651011		hsa-miR-95	1	0.186919
hsa-miR-96	408	81.7369		hsa-miR-96	1	0.305478		hsa-miR-96	0	0		hsa-miR-96	165	30.8416
hsa-miR-96*	0	0		hsa-miR-96*	0	0		hsa-miR-96*	0	0		hsa-miR-96*	0	0
hsa-miR-98	49	9.81644		hsa-miR-98	559	170.762		hsa-miR-98	2697	438.944		hsa-miR-98	23	4.29914
hsa-miR-99a	13	2.60436		hsa-miR-99a	16	4.88764		hsa-miR-99a	150	24.4129		hsa-miR-99a	34	6.35524
hsa-miR-99a*	0	0		hsa-miR-99a*	0	0		hsa-miR-99a*	2	0.325505		hsa-miR-99a*	0	0
hsa-miR-99b	3512	703.578		hsa-miR-99b	292	89.1994		hsa-miR-99b	472	76.8193		hsa-miR-99b	705	131.778
hsa-miR-99b*	15	3.00503		hsa-miR-99b*	3	0.916433		hsa-miR-99b*	3	0.488258		hsa-miR-99b*	11	2.05611
Sample	Total clone count
Normal1	4991625
Normal2	3273563
HL60	6144290
K562	5349912
TPM = individual freq/Total clone count * 1000000
