# Supplementary material for: Analysis of microRNA transcriptome by deep sequencing of small RNA libraries of peripheral blood
Source: BMC Genomics. 2010 May 7;11:288. doi: 10.1186/1471-2164-11-288 (PMC2885365; doi:10.1186/1471-2164-11-288)
Supplement: Additional file 2 — miRNA cluster analysis. Cluster analysis of the known miRNAs in Normal1, Normal2, K562 and HL60. [file 1471-2164-11-288-S2.XLS]

## Sheet: miRNA cluster analysis
miRNA	Normal 1	Normal 2	HL60	K562
hsa-miR-493	0	1.83	0	0.19
hsa-miR-337	0	0.31	0	0
hsa-miR-665	0	0	0	0
hsa-miR-431	0	1.22	0	0
hsa-miR-433	6.61	21.38	1.14	4.49
hsa-miR-127	11.42	60.18	0.16	6.36
hsa-miR-432	0	6.42	0	0.56
hsa-miR-136	0.2	5.5	0.16	0.37
hsa-miR-532	103.57	19.86	87.72	30.09
hsa-miR-188	1.4	0.92	0.16	0.56
hsa-miR-500	0	0.61	0.49	0.19
hsa-miR-362	5.01	3.36	12.2	4.86
hsa-miR-501	20.63	0.92	3.09	2.62
hsa-miR-660	5.61	11.3	6.35	4.49
hsa-miR-502	39.87	10.08	8.95	6.54
hsa-miR-99b	703.58	89.2	76.82	131.78
hsa-let-7e	5205.12	410.26	1623.62	2474.43
hsa-miR-125a	158.06	4.89	4.4	30.1
hsa-miR-106b	353.59	484.49	129.88	62.43
hsa-miR-93	1876.74	635.7	1395.28	308.98
hsa-miR-25	2335.51	999.52	6594.9	3703.61
hsa-miR-183	121.6	0	0	17.01
hsa-miR-96	81.74	0.31	0	30.84
hsa-miR-182	416.9	1.83	0	91.22
hsa-miR-200c	12.62	2.14	1.95	1.31
hsa-miR-141	0	0.31	0	0
hsa-miR-212	0	0.31	0	0
hsa-miR-132	4.01	2.75	0.16	0.93
hsa-miR-497	2.8	3.67	0	0.37
hsa-miR-195	0.6	0.61	0.16	0
hsa-miR-144	4.01	1.22	0	4.86
hsa-miR-451	19.23	59.57	0	40.56
hsa-miR-181c	0	0.31	0	0.19
hsa-miR-181d	3.01	9.16	1.46	0.75
hsa-miR-99a	2.6	4.89	24.41	6.36
hsa-let-7c	379.64	209.86	1261.01	251.78
hsa-miR-301b	0	0	0.81	1.12
hsa-miR-130b	1108.46	207.11	111.81	501.88
hsa-miR-191	1432.4	4695.19	10879.2	1245.07
hsa-miR-425	31.45	64.46	204.91	40.19
hsa-miR-449a	0.6	0.31	0	0.37
hsa-miR-449b	0	0	0	0.37
hsa-miR-143	9.22	198.56	7	2.24
hsa-miR-145	0.6	2.14	2.93	8.04
hsa-miR-206	1.8	2.14	0.49	1.31
hsa-miR-133b	0	0	0	0
hsa-miR-30d	210.95	61.71	28.81	52.71
hsa-miR-30b	31.25	25.66	11.56	11.22
hsa-miR-222	1.2	187.56	80.73	1.5
hsa-miR-221	93.76	1083.22	7710.41	146.54
hsa-miR-374b	15.43	194.28	115.39	57.01
hsa-miR-421	5.21	8.25	16.6	4.67
hsa-miR-452	357	4.58	0	90.84
hsa-miR-224	111.79	0.31	0	7.48
