# Supplementary material for: Analysis of microRNA transcriptome by deep sequencing of small RNA libraries of peripheral blood
Source: BMC Genomics. 2010 May 7;11:288. doi: 10.1186/1471-2164-11-288 (PMC2885365; doi:10.1186/1471-2164-11-288)
Supplement: Additional file 6 — List of the predicted 370 novel miRNAs. The precursor and mature sequences of the total novel miRNAs are given as text file. When the relative abundances clearly indicate which the predominantly expressed miRNA is, the mature sequences are assigned names of the form, jnuhsa-233 (the predominant product) and jnuhsa-233* (from the opposite arm of the precursor). When the data are not sufficient to determine which sequence is the predominant one, names like jnuhsa-118-5p (from the 5' arm) and jnuhsa-118-3p (from the 3' arm) have been used. [file 1471-2164-11-288-S6.TXT]

>jnuhsa1-precursor
TCTTCTGCAGACAAAAGCATCAGGAAGTACCCACCATGTACCAGTGGGCCCTTCTTGATGCTCTTGATTGCAGAGGA
>jnuhsa1-mature
AAAAGCATCAGGAAGTACCCAC
>jnuhsa2-precursor
GGCCTGCTTCCGTCTTTTCCTATTCTTTCCTTAAAGATAGAAAAGTGGAAGATAGGCAAGCC
>jnuhsa2-mature
AAAAGTGGAAGATAGGCAAGCC
>jnuhsa3-precursor
AAATGTGTATGACTACTTTGTTTGATTTTGTTTTCTGAAGACATAAATAAAACAAAATCAAACACGGTAGTCACACACATTT
>jnuhsa3-mature
AAAATCAAACACGGTAGTCACA
>jnuhsa4-precursor
TGAGGATGAAAGACCCATTGAGGAGAAGGTTCTGCTGGCTGAGAACCTTCCTCTCCATGGGTCTTTCATCCTCA
>jnuhsa4-mature-3p
ACCTTCCTCTCCATGGGTCTTT
>jnuhsa4-mature-5p
AAAGACCCATTGAGGAGAAGGT
>jnuhsa5-precursor
TTGGGAAAGAGCAAAGAACCTGAGTGCCTGTGGTATGCTGGAGGTGTAATAAGGCACTCAGGTTCTTTGTTCTTTCCCAA
>jnuhsa5-mature
AAAGAGCAAAGAACCTGAGTGC
>jnuhsa6-precursor
GTACTAGGTTAACACCTAAAATCTATTTTTGGCCTAGAACTAAAAATAGATTTTAGGTGTCAACTTAGTAC
>jnuhsa6-mature
AAATAGATTTTAGGTGTCAACT
>jnuhsa7-precursor
CTTAACCTAAAGAACGGCTTTGGGAGGAATATCAAGTCTGTCTGTGCTTGAAATTCCTGCCAAAGCCATTCTTTAGGTTAAG
>jnuhsa7-mature
AAATTCCTGCCAAAGCCATTCTT
>jnuhsa8-precursor
TGTGCTAGATACAGTTCAGTGGCATTAAAAATGTACTTAACGCCACTGAACTGTATACATA
>jnuhsa8-mature
AACGCCACTGAACTGTATACAT
>jnuhsa9-precursor
GTTAATTTTGTATCTGGAAACTTTGCTGAATTCTTTTATCAGTTCTAGGAGCTTTTTGAAGGAGTCTTTAGGGTTTTCTAGGTATACAATCATAAC
>jnuhsa9-mature
AACTTTGCTGAATTCTTTTATCA
>jnuhsa10-precursor
TTTTTTCTCTCTCTGATGTCCTGCCTCCTTCTTATAAGGATAATCACATAATTGGATCATGATAAGAAGGAGGCAAGAGGTCAGAGAAAGAAGAAA
>jnuhsa10-mature
AAGAAGGAGGCAAGAGGTCAGA
>jnuhsa11-precursor
GCCAGTCACAGAAGACCACTTTCTGTATGATTTCATACAAATGAAATTATACAATAAGTGGTCTTCTGTGACTGGC
>jnuhsa11-mature
AAGACCACTTTCTGTATGATTT
>jnuhsa12-precursor
CTCTTACAGCAAATTGGGTGTCAGTGTATTTCTTTCTCCAAGAGAAGTCTGCTAGATACTCAAATAATTTTTGTTTGAG
>jnuhsa12-mature
AAGAGAAGTCTGCTAGATACT
>jnuhsa13-precursor
TTTTCTCCCAGTCAAGAGTTACTAGAACTATTCAACCTTCAGCTGTGTTGAATAGTTTTAGTAACTCTTGACTGGGAGAAAA
>jnuhsa13-mature
AAGAGTTACTAGAACTATTCA
>jnuhsa14-precursor
TCATGTACATCCCAATTATCTTTGCTACGACATACATATAACAAAGATAACTAGGATGTACATGA
>jnuhsa14-mature
AAGATAACTAGGATGTACATGA
>jnuhsa15-precursor
GCTTTCTTGCCTTAAGAGTTCCTGTTTCTGCCGAAGCAGAAGCAGGAAGAGAAAGTGACACAGT
>jnuhsa15-mature
AAGCAGGAAGAGAAAGTGACACA
>jnuhsa16-precursor
TTCTAATATACTAAGAAAGATTTCTTTCTTTTGTAGGGAAGGAGGGAGTCTTGGTATGGAGGAA
>jnuhsa16-mature
AAGGAGGGAGTCTTGGTATGGAG
>jnuhsa17-precursor
AAAGGATGGAGGGAAGGATTGGGAATGCACTATTATAAGTGCAATTACCTTATAATAGCCTATTCCCAATTCCTTCCCTCCATCCTTT
>jnuhsa17-mature
AAGGATTGGGAATGCACTATTAT
>jnuhsa18-precursor
GGATGGCAGTTTTAAGGGTTGGGAGCATCTCGCTTCGTGGCAAAGGCTTGATTTCCCGGCAGCCTTTGCTGCTTTCC
>jnuhsa18-mature
AAGGGTTGGGAGCATCTCGC
>jnuhsa19-precursor
TTAGTAAGGTTTGGATAGATGCAATAAAGTATGTCCACAGCTGAAAGGACATACTTTATTGCATGTATCCAAACCTTACTAA
>jnuhsa19-mature
AAGGTTTGGATAGATGCAATA
>jnuhsa20-precursor
GTTGGTCTTTGATCTATATTTAGTGTGTATTTTCTTCTTTTTCATTAAGTGGAAAATATGCGAAAACCTGAATTAAAGTATCAGC
>jnuhsa20-mature
AAGTGGAAAATATGCGAAAAC
>jnuhsa21-precursor
ATATATGAAATGTAGAGATTGATCAAAATAGTTTCTATCAAAATAGTTTTGATCAATCTCTGCAATTTTATATAT
>jnuhsa21-mature
AATGTAGAGATTGATCAAAAT
>jnuhsa22-precursor
AGGTTTATTTTCCTTCTTCTGCCTTCCACTCCTCTAATAGCAATTAAAGGAGAGGCAGAAACGCCAGCAAGGTCTGCCT
>jnuhsa22-mature
AATTAAAGGAGAGGCAGAAACGCC
>jnuhsa23-precursor
CTGCTCTAGCCTAATTTTAGATCTGGTCTGCTTCAGTTTCACTCCAAGCAGACTTGACCTACAATTAGCCTAGAGCAG
>jnuhsa23-mature
AATTTTAGATCTGGTCTGCTTC
>jnuhsa24-precursor
CAGAGTGTACAATGTAAGAAGTCACTCACTCTTGGGCATGCGCTAGTTCAGGGTTGGCAGCGACAGTGAGTGCCTTCTTACATTTTGCACCCTG
>jnuhsa24-mature
ACAATGTAAGAAGTCACTCACT
>jnuhsa25-precursor
GCACAGCAAGGTATGGAATCTGGAGAGTGGAGGCGAGGCTGGATTCTATGCCTTGCTTGC
>jnuhsa25-mature
ACAGCAAGGTATGGAATCTGGA
>jnuhsa26-precursor
AAGTACTTACAGTGGAATGGATGGATCATACACCTGATATATGATTCATCCATTCCATTATAATTTT
>jnuhsa26-mature
ACAGTGGAATGGATGGATCAT
>jnuhsa27-precursor
ATATCACACATATTATACTGTGTGAATGCTATAAACAAATAGCATTCACACAGTGTATTAAGTCCTATGT
>jnuhsa27-mature
ACATATTATACTGTGTGAATGCT
>jnuhsa28-precursor
TGAATAATTTTTTAGTATCCATATGCCCCCAGTGTGACATGGGGCATACTGATACTCAAAAATCTGTTA
>jnuhsa28-mature
ACATGGGGCATACTGATACTCAAA
>jnuhsa29-precursor
GTTATAAGATAAAACCAAGATTTGGATGACAATGACAATATTGTCCATCATTGTTATCCAAATCCTGGTTTTATCTTATAAC
>jnuhsa29-mature
ACCAAGATTTGGATGACAATGA
>jnuhsa30-precursor
TCAGGCCTACCCTCTTTTCCTAGGGGCGAGGGGAGGACCATGGGAAGAGACGGGAGGAGCTGA
>jnuhsa30-mature
ACCATGGGAAGAGACGGGAGGAGC
>jnuhsa31-precursor
GAATTAACCGATTCCTTCTAAAAGCTGAAGGCTCCTTGGCAGTGGATATTGACCCTTCAACTTTTAGAAGGAATCAGTTAATTT
>jnuhsa31-mature
ACCGATTCCTTCTAAAAGCTGA
>jnuhsa32-precursor
CCCCGCGCAGTTCTGGGCCTTTCCCGTTGGGTTCACCGTCGGGGAAGGATCGCGCGCAGGG
>jnuhsa32-mature
ACCGTCGGGGAAGGATCGCGCG
>jnuhsa33-precursor
GGGCGAGCGCCTCCGTCCCCTGGGTCGGGGTTCATCCCTCCGCCCAGTTTACGGAAGTCGGCGAGGCGCCC
>jnuhsa33-mature
ACGGAAGTCGGCGAGGCGCC
>jnuhsa34-precursor
ATATATATATACGGAATATATATACGGAATATATATATACGGAATATATATATACGGAATATGTATACGGAATATATATAT
>jnuhsa34-mature
ACGGAATATGTATACGGAATATA
>jnuhsa35-precursor
CCTAGCATTTCTAGGCCAAACCTTGTAATTGACTTCAGCTATGTACGTGGACAAGCTTAGACTGAAATGCTAGG
>jnuhsa35-mature
ACGTGGACAAGCTTAGACT
>jnuhsa36-precursor
TTTCCCAGTGGGATACTAGGATTGTGCTTCCCTGGGCTTGCTCTTCCATGGGCTCACATATTCCATGGAAGCACACTCCTAGCATCTCCCTGGGAAA
>jnuhsa36-mature
ACTAGGATTGTGCTTCCCTGG
>jnuhsa37-precursor
GGTTCAGTGAAGGAACTCAGGATGAAGGTGGGCTTACAGCACCGCTGTCAGCCTCCCTCCATGTCCTGTTGCTTCTAGAAACC
>jnuhsa37-mature
ACTCAGGATGAAGGTGGGCTTA
>jnuhsa38-precursor
GGATCTAAACTCTTGTGGGACAGAAACTGAAAAATAAATGTATGCACAAGAATTATTTTTCAGTTTCTATCCCACAAGGGTTTAGATCC
>jnuhsa38-mature
ACTCTTGTGGGACAGAAACTGA
>jnuhsa39-precursor
GTAACACTGTGGTTATATCTATACCAACAACTTTTTGTTGCTATGGATACCACAGATTGT
>jnuhsa39-mature
ACTGTGGTTATATCTATACCAACA
>jnuhsa40-precursor
AGAGTTTATAGTAAGAAGAATTGGCCTACTCAGGTGTCAGCAAAGCCTTCCTCTCTGAATAGGTCAATTCCCCTCACTATAAACTCT
>jnuhsa40-mature
AGAAGAATTGGCCTACTCAGG
>jnuhsa41-precursor
GGGAGAAGCAGGGATGGACTGTGTAGGTAATTTTCTTATTCCATCTTCCTTCCCTGCCTTCTTTC
>jnuhsa41-mature
AGAAGCAGGGATGGACTGTGT
>jnuhsa42-precursor
AGATAAGAGAGGCTCTACCAACAGATGCACTGTGCTACCTGTGTTTCCAGAATCTGTTGGTAAAGCCTCTCTTATCT
>jnuhsa42-mature
AGAATCTGTTGGTAAAGCCTCT
>jnuhsa43-precursor
TCTAGACTGGTATAGCTGCTTTTGGAGCCTCACCTGCTGAGAGCTCACAGCTGTCCTTCTCTAGA
>jnuhsa43-mature
AGAGCTCACAGCTGTCCTTCTCTA
>jnuhsa44-precursor
GGTAAAGCAGAGTAGGTTGCCCGGTATTAAATAAGAAAAAATACTGGCCTACCTGCCACC
>jnuhsa44-mature
AGAGTAGGTTGCCCGGTAT
>jnuhsa45-precursor
CTAGCACATCTTCAGATGACTCTAAGTACAGGAGTACTAGAGTCCTACGAATATGAAGCTGG
>jnuhsa45-mature
AGAGTCCTACGAATATGAAGCT
>jnuhsa46-precursor
AACAAACAATTTTTTTATCTTTTCAAAAAAAATGTTTTTTGAAAGATGAAACAAGATTGGTAGACTGTT
>jnuhsa46-mature
AGATGAAACAAGATTGGTAGACT
>jnuhsa47-precursor
TTTAGGAGAGAGATGCCGCCTTGCTCCTTGAACAGGAGGAGCAAGGCGGCATCTCTCTGATACTAAA
>jnuhsa47-mature
AGCAAGGCGGCATCTCTCTGAT
>jnuhsa48-precursor
TGACAGTAGCACCTGCCGAGCACTGAGAACAAGGAAGCCCTCAGTGCACGTTAGCTGTCATTGTCA
>jnuhsa48-mature
AGCACCTGCCGAGCACTGAGAA
>jnuhsa49-precursor
CGGCGCGGGGCGGGGCGGCGCGGCGGCGGCGTGAGCTCAGCGCCGGGCGCTCAGTCCGAGCCGGAGCGAGCCGCCGGGAGGATGTGCGCCGAGCGCCCCGAGCCCCGCGCCG
>jnuhsa49-mature
AGCGAGCCGCCGGGAGGATGTG
>jnuhsa50-precursor
AGCGGAAGCTCTGGAACCGGTGTTTGCGGAAACCGACCAACGCCGCCCAGTCCTTCTGCT
>jnuhsa50-mature
AGCGGAAGCTCTGGAACCGGT
>jnuhsa51-precursor
GAAAGAGAATTCCAGCTTCCTAACTTTTGACTCACTTGCAGGCTTATATATAGGTGAGTCAAAAGTTAGGAAGTTGGAATTCTCTTTC
>jnuhsa51-mature
AGCTTCCTAACTTTTGACTCAC
>jnuhsa52-precursor
CAATAAATTGATCCCTTATGTTCTCCTAGATCTACTATGACTCTAGGAGAACATAAGGGATCAATTTATTG
>jnuhsa52-mature
AGGAGAACATAAGGGATCAA
>jnuhsa53-precursor
CCCCTTCCAGGGCCTCAGAAGGAGCTGAGCCAGTGAGGAAGCTCAAATGCAGCTTTCTTAGTGTCTCAGCCCCACCATGCAGGCCCCCTGGAAGGGG
>jnuhsa53-mature
AGGAGCTGAGCCAGTGAGGAAGC
>jnuhsa54-precursor
GCAGGCAGGGTCGGGTAGGGGGCAGAGCCTGGGCGCCGACAAGCCCTGCTGGTCCCCGGCCGAGCCCCGCCTGC
>jnuhsa54-mature
AGGCAGGGTCGGGTAGGGGGCA
>jnuhsa55-precursor
CGCTACCTTTTGGCTTGGAGACGCTGCCCCGAAGGCGGAACCTCCAGGACAGCTACGTAGCG
>jnuhsa55-mature
AGGCGGAACCTCCAGGACAGCT
>jnuhsa56-precursor
CGGGGACGGTCGGCCTAGCTTTTCGAGCTGTGTACGTTTGCGTAAAGGCTGGGCGGCGATAGAACGTTTCCG
>jnuhsa56-mature
AGGCTGGGCGGCGATAGAACG
>jnuhsa57-precursor
CCCCAGGTGTGAGCCTGTACCCTGCCGGAGCATGAGGCAAGGGACAGGGCATCGTCTGTGGG
>jnuhsa57-mature
AGGGACAGGGCATCGTCTGTGG
>jnuhsa58-precursor
CTCAGAAGGTGGAGGGACCTTCGCTTTTCTTCTGCTCATTGCACTCCCCCAGTGCAGGTGGAAAGGAAGGAACCTCCATTTTCTGAG
>jnuhsa58-mature
AGGGACCTTCGCTTTTCTTCTGC
>jnuhsa59-precursor
CTCACGCTGCTCAGTGGCCCACCCTTTCTGCCTGTAACTGTGGAGAGGGCTTCCCTGAAACGTGAG
>jnuhsa59-mature
AGGGCTTCCCTGAAACGTGAG
>jnuhsa60-precursor
TTCCTAGGGGTCTTTTTAGCATGTATATGTGTAAATACTTACATATTGAAAGGCTCCTGGGGA
>jnuhsa60-mature
AGGGGTCTTTTTAGCATGTA
>jnuhsa61-precursor
GCCTGCGAGGGTCGGCTCCGTTGGTCCGCTCTGCGGACCGCCGTTTGCGGCCTGTGCTGGC
>jnuhsa61-mature
AGGGTCGGCTCCGTTGGTCCG
>jnuhsa62-precursor
ACGGCAGTATATAAATGATGCTGAAAAGAAATCTGGTCTTTTCAGGTTCCCGTACTGACGT
>jnuhsa62-mature
AGGTTCCCGTACTGACGT
>jnuhsa63-precursor
GTGACCTGGAGGATCACTGTGTCATTCTGTTCTGCTCTTAGAGTGACACAGTGACTCCTCTTAC
>jnuhsa63-mature
AGTGACACAGTGACTCCTCTTA
>jnuhsa64-precursor
GCAGAGTGGTTAAAGATACAGGCTCTAGAGACAGATTTCTGGGGTTTGTATCTTGGTTCTGC
>jnuhsa64-mature
AGTGGTTAAAGATACAGGCTCTA
>jnuhsa65-precursor
ATTGGAGGAATAAGGTTTATTCCACAAACCACTCACTAGTAAGCTTCTAGTGAGTGGTTTGTGGAATAAACCTTATTCCTCCAAT
>jnuhsa65-mature
AGTGGTTTGTGGAATAAACCTT
>jnuhsa66-precursor
GAACAATATGTCCTGACTATAACTACATTAAGTCATAGTAGTTATAGTCAGGACATATTTTC
>jnuhsa66-mature
AGTTATAGTCAGGACATATTT
>jnuhsa67-precursor
GAATATTTCGGCATTCTAGATGAGAGATATATATATACCTCATATGTATATGGTATACCTCATCTAGAATGCTGTAATATTC
>jnuhsa67-mature
ATACCTCATCTAGAATGCTGTA
>jnuhsa68-precursor
TTCAGTTCATAAGTATACTATTCTATCTGTAAGTCTATTATATATATCTATTATATGGATTTACAGATAGAATAGTATACTTATAAACTGAA
>jnuhsa68-mature
ATACTATTCTATCTGTAAGTCT
>jnuhsa69-precursor
GAATTATTTCTCCAGCATCTTATAAATTTCATTTTTATTGGAATATAATGCTGGAGAATTATTTT
>jnuhsa69-mature
ATATAATGCTGGAGAATTATTT
>jnuhsa70-precursor
AAACTACACTTTAAGGGGACCAAAGAGATATATAGATATCAGCTACCTATATACCTGTTCGGTCTCTTTAAAGTGTAGTTT
>jnuhsa70-mature-3p
ATATACCTGTTCGGTCTCTTTA
>jnuhsa70-mature-5p
AAGGGGACCAAAGAGATATATA
>jnuhsa71-precursor
TATATATTATATACTGTACATAAAATATCAAAGTCCACCAAATACATATTTTATACTGTACATAAAATGTA
>jnuhsa71-mature
ATATACTGTACATAAAATATCAAA
>jnuhsa72-precursor
TGTATATTCTTAATCCCCAATGTGATTGTTGGCACTATCACATTGGGGATTAAGAATACACA
>jnuhsa72-mature
ATATTCTTAATCCCCAATGTGA
>jnuhsa73-precursor
CTGAACACATTTGCTTGCTGGTGGACTTAATGATAAGCCTGGTATTATGACCTCCATATTTATTTGAGAATACTGGTTTGCATTTGGTTTAG
>jnuhsa73-mature
ATATTTATTTGAGAATACTGGTT
>jnuhsa74-precursor
ATGTTATTGCTGCTGCTGTCACATTTACATGAAAATAAAATGTAAATTATTTTATTTCTATCAAATAAGGACTAGTCTGCAGTGATAT
>jnuhsa74-mature
ATCAAATAAGGACTAGTCTGCA
>jnuhsa75-precursor
GGCTGGTGGCGAGTTCCGCTGTGCCAGCTTCCGTTGGCGTTTGCCATCGGTGCATGGGTGGTTCAGTGGTAGAATTCTCGCCTGCC
>jnuhsa75-mature
ATCGGTGCATGGGTGGTTCAGTGG
>jnuhsa76-precursor
GTGTACTGATCTAGAAAAGCTGTTTTTCTGCTCCTTTGTGGAAGGCAGTTATGATCAGGCTGCAT
>jnuhsa76-mature
ATCTAGAAAAGCTGTTTTTCTGC
>jnuhsa77-precursor
ATCAGTTATATCTGTTCCTGAACCTAGCATGAGCGATTGTGAAGCCATTGTGGAGCAATTGTTCATGCTAGGTTCAGGAACAGATATAACTGAT
>jnuhsa77-mature
ATCTGTTCCTGAACCTAGCATG
>jnuhsa78-precursor
GGAACTGCAGGTCTATCTGTTTCCCTTTGCAAGACTGCCTGCCTCACAGCCTTGTAAAGGGAAACAGACCTGCAGTTCC
>jnuhsa78-mature
ATCTGTTTCCCTTTGCAAGACTG
>jnuhsa79-precursor
TCTTTGTGATTACCATGAGACTCATGTAAAACATCTTAGACTATTACAAGATGTTTTATGAGTCTCATGATAATCACAAAGA
>jnuhsa79-mature
ATGAGACTCATGTAAAACATCTT
>jnuhsa80-precursor
ATATATATATATGGAATGTATATACGGAATATATATATATATGGAATGTATATACGGAATATATATATATATGGAATGTATATACGGAATATATATATATAT
>jnuhsa80-mature
ATGGAATGTATATACGGAATA
>jnuhsa81-precursor
ATTGTTTCCCAAAGTGATCGTTCCAATATATATCCCATCACTGGGATACATCCCCCACCAGTGATGGAATGTATATTGGAATAATCACTTTGGGAAACAAT
>jnuhsa81-mature
ATGGAATGTATATTGGAATAATC
>jnuhsa82-precursor
AGTAATGGGATAATCTGTAAGTCTGCACTTACTGTCCAGTACAGACAGTGCAGCCTTACAGATTATCCCATTACT
>jnuhsa82-mature
ATGGGATAATCTGTAAGTCTGC
>jnuhsa83-precursor
ACATCACTATTGTAGAACCTAAGATTGGCCGTTTGAGATGTCCTTTCAAGTTTTTGCATTTCTGATGT
>jnuhsa83-mature
ATTGTAGAACCTAAGATTGGCC
>jnuhsa84-precursor
TGATATCATTCTTATTTGACCTTTCTGCCTTTTTTAACCCACACTACAAAAGGAATGGAACAGATAAGAAGATATCA
>jnuhsa84-mature
CAAAAGGAATGGAACAGATAAGA
>jnuhsa85-precursor
CTGCTACACAATACTCCCCTCTCCAGAGTGTTGAGCAACTAGGGTATTGTGTTTGCTTTCCCCTTCACTCAACACTCTGGAGAGGGGAGTATTGTGTAGCAG
>jnuhsa85-mature
CAACACTCTGGAGAGGGGAGTATT
>jnuhsa86-precursor
TGTGTACACCAACTGTGATATTAGGAGTCCTATTTATTTTTAGGATATTAGGAATAATATCACAGTAGGTGTACACA
>jnuhsa86-mature
CAACTGTGATATTAGGAGTCCTAT
>jnuhsa87-precursor
CCCGCACCCGCGCGCACCGTCCTTCTCCTCCTGGCTGGTGTAAAGTTCCTGCCGAATTGGAGGCAAGTGGGGGACGGACGGACGCGCGGGCGCGGG
>jnuhsa87-mature
CAAGTGGGGGACGGACGGACGC
>jnuhsa88-precursor
TTCTGCTTTGTTGGTCAGGGTTTACAGCATTAATGGACAGGTTCACCCTGACCTACAAGTCGGAA
>jnuhsa88-mature
CACCCTGACCTACAAGTCGGA
>jnuhsa89-precursor
TTTGTTTTCTGAAGTTTTAGTTACCCTGGTCATCTGCAGTCTGAAAATACAAAATGGAAAATTCCAGACTGTGGCTGACCAGAGGTAACTGAAACCTCAGAAAGTAAA
>jnuhsa89-mature
CAGACTGTGGCTGACCAGAGGTA
>jnuhsa90-precursor
CTCCTTACCCGCTGGGCCCTGCTCTTTCTGCTTTGGAGCAGTTCTTCCTTCAGCAGGGAGCCAGTGTTCTGTGGGTTGGGGG
>jnuhsa90-mature
CAGCAGGGAGCCAGTGTTCTGT
>jnuhsa91-precursor
CCACTGAGCTGGACCACTTAGCTCCCTGGCTTCAGCCCTTTTTCCAGGGAGGTGAATGGTTCTGTCTCGCTGG
>jnuhsa91-mature
CAGGGAGGTGAATGGTTCTGTCT
>jnuhsa92-precursor
AGTGATGTTTTAGCAGCTCACCAGGAATTTCCTTGTGGGCAAAATATGGGGAAATTCCCAGTGAGCTGTTAAAACGTCACT
>jnuhsa92-mature
CAGTGAGCTGTTAAAACGTCAC
>jnuhsa93-precursor
GGATGATAAGTTATGGGGCTTCTGTAGAGATTTCTATGAGAACATCTCTAAGGAACTCCCCCAAACTGAATTC
>jnuhsa93-mature-3p
CATCTCTAAGGAACTCCCCCAA
>jnuhsa93-mature-5p
TATGGGGCTTCTGTAGAGATTTC
>jnuhsa94-precursor
GGATTAGGCAGAATTGGGTGGGGGCTGTAGTGCATTTTTGGCACAGCATGTACCTGTCTGACTAATTC
>jnuhsa94-mature
CATGTACCTGTCTGACTAATTC
>jnuhsa95-precursor
TTTAATCCTCGTGACAGTATTTAGAAATAGCTATCATTTCCCAGTTCTGTAGATGAGGAAGAAA
>jnuhsa95-mature
CCAGTTCTGTAGATGAGGAAGA
>jnuhsa96-precursor
GAAGATGTCAAGTTCCTCATTTCCCATACAAAGAATGTGAGATTCATCTTTCTTGAATCTTAGCTGCTAAGTGTTTAAGGGGACTTTTGGCATCTTT
>jnuhsa96-mature
CCATACAAAGAATGTGAGATTCA
>jnuhsa97-precursor
TTTCCAGCTCTTTTACTGCTGAAGTTCAGCTCCTTTTCCATGGGGAACCATGGAGAAATGGCTGATTTTAGCACTGGGCAGGAAA
>jnuhsa97-mature
CCATGGAGAAATGGCTGATTTTA
>jnuhsa98-precursor
CCGGGCAGAGCGCGGCTCTCCCGGCGGCGCTGCGCTTGGTCCCGTCGGGGGCGGCCGCGCCGAGCTTGG
>jnuhsa98-mature
CCCGTCGGGGGCGGCCGCGCCGA
>jnuhsa99-precursor
GGCGGGGTTCTCGCCGGTCCTGCGGGTCGCTGCTTGGCTGTGGGTTAGCAGCACCCTGAGCGGAGCGGAAGAGCTGCCCGCC
>jnuhsa99-mature
CCCTGAGCGGAGCGGAAGAGCTGC
>jnuhsa100-precursor
TCTCTCCCTCCCTCCCCGTTTACACCGTTGCGTTTTGGGAGTATCCACACGCACTCTGTGGGACCTTCCCGCGATATGAACGGGGTCGGATGGAGGGA
>jnuhsa100-mature
CCGCGATATGAACGGGGTCGGA
>jnuhsa101-precursor
CTTAAATCCCAATGCTAGACCTGGTGGCTAGACCTTGATTGCCACCGGGTCTAGCATTGGGATTTAAG
>jnuhsa101-mature
CCGGGTCTAGCATTGGGATTTAA
>jnuhsa102-precursor
TTGGTTAAAGCGCCTGTCTAGTAAACAGGAGATCCTGGGTTCGAATCCCAGCGGTGCCTCCGTGTTTCCCCCACGCTTTTGCCAA
>jnuhsa102-mature
CCGTGTTTCCCCCACGCTTT
>jnuhsa103-precursor
CTGTTCCGGGCATCACCTCCCACTGCAGAGCCTGGGGAGCCGGACAGCTCCCTTCCCAGGCTCTGCAGTGGGAACTGATGCCTGGAACAG
>jnuhsa103-mature
CCTCCCACTGCAGAGCCTGGGGA
>jnuhsa103-mature*
CCAGGCTCTGCAGTGGGAACTGA
>jnuhsa104-precursor
GGGGCGGGGCGCTTCCCTAGGGGCCAGGTTCTTGCAAAGGGGGAAGGGGCCTGTAGAGCTTCAGGGACGCTGCCGCACCGCCCC
>jnuhsa104-mature
CCTGTAGAGCTTCAGGGACGCT
>jnuhsa105-precursor
TTTTCCTGGCTCGCGGAGTTTTCTCCTGGCTACAGGCGAGGGCTGCGCGTTTCAGGAAAA
>jnuhsa105-mature
CGAGGGCTGCGCGTTTCAGGAA
>jnuhsa106-precursor
ATATCTTACTCTGTGCTTCCTGTCAGTTAAACCACGATGAGAGGAACAGAGACACAGATGT
>jnuhsa106-mature
CGATGAGAGGAACAGAGACAC
>jnuhsa107-precursor
GCCGGCCGCGCCGCCTCCTTTCTGCGGGCCGGGCCCGTGGTCACCCGGCCTGGACGGAGAGAGGAGGTGAGAGGGGCGCTGCGTTGGC
>jnuhsa107-mature
CGGCCTGGACGGAGAGAGGAGG
>jnuhsa108-precursor
CCCAGCCTTGCTGCTGCCTTGCAGTTCGATCTCGGACTGCTGTGCTAGCAGTGAGCAAGGCTCTGTGGG
>jnuhsa108-mature
CTAGCAGTGAGCAAGGCTCTGTG
>jnuhsa109-precursor
GGCAGTGGCCAGAGCCCTGCAGTGCTGGGCATGGGCTTCTCGTGGGCTCTGGCCACGGCC
>jnuhsa109-mature
CTCGTGGGCTCTGGCCACGGCC
>jnuhsa110-precursor
GCCTTAATAGAAGAGATTTAATCACAGAGTGTCCACTTCAAAGGGTAGCTCTGAAGAGTAGATCCTTGTTGTAAGGC
>jnuhsa110-mature
CTCTGAAGAGTAGATCCTTGTTG
>jnuhsa111-precursor
CTCTCCCAGGCACCAGCCCTTTCACCTGATGTCAGAGCAGCACAGCTGAAAGCTGTAACCTGGGTGAG
>jnuhsa111-mature
CTGAAAGCTGTAACCTGGGTGA
>jnuhsa112-precursor
CTCAACAGAGTTATCTGAGTTCACTCAGCTAGAAGTGGCTGAGCTGGGAGTAGAGACTCTGGAGAG
>jnuhsa112-mature
CTGAGCTGGGAGTAGAGACTC
>jnuhsa113-precursor
GAATCCGGTCCGTACAAACTCTGCTGTGTTGAATGATTGGTGAGTTTGTTTGCTCATTGATTGAATCACTGCAGAGTTTGTACGGACCGGATTC
>jnuhsa113-mature-3p
CTGCAGAGTTTGTACGGACCGG
>jnuhsa113-mature-5p
TCCGTACAAACTCTGCTGTG
>jnuhsa114-precursor
CCAGATCTCTGGAATTCTGTATCTGAGCAGCTCTCTCCTGTCTGCTCAGATATAGAACTCCAGAGATCTGG
>jnuhsa114-mature
CTGGAATTCTGTATCTGAGCAG
>jnuhsa115-precursor
GCCATGTTGAGGGCTCAGTGTTGGTCTCTGCTGCTGGCAAATTGGGCACTCAGCAGTGGC
>jnuhsa115-mature
CTGGCAAATTGGGCACTCAGCA
>jnuhsa116-precursor
GCACTCCAGCCTGGGTGATGCAGTGAGATGCTGTCCTATTTTTTTGAGACAGTCTTGCTTTGTCACCCATGCTGAAGTGC
>jnuhsa116-mature
CTGGGTGATGCAGTGAGATGCTGT
>jnuhsa117-precursor
ACATACTGCTGTATTGTCAGGTAGTGATAGGATTTATCACTACCTGACAATACAGTATGTGT
>jnuhsa117-mature
CTGTATTGTCAGGTAGTGAT
>jnuhsa118-precursor
CGTGGTGAGGATATGGCAGGGAAGGGGAGTTTCCCTCTATTCCCTTCCCCCCAGTAATCTTCATCATG
>jnuhsa118-mature-3p
CTTCCCCCCAGTAATCTTCATC
>jnuhsa118-mature-5p
TGAGGATATGGCAGGGAAGGGGA
>jnuhsa119-precursor
TCATTAATGCCCTTTCCTTCCTTACTGAAGTATTCTCTTTAATTCTTGTAGGACAGGTCTGGTATTAATGA
>jnuhsa119-mature
CTTGTAGGACAGGTCTGGTAT
>jnuhsa120-precursor
ATTGCCTGTGAGGAACAGCAGACTTAGAGTGACCAGGTCACTGGTTATTCTAAAATGCCCTTACACCTCAGT
>jnuhsa120-mature
GAACAGCAGACTTAGAGTGACC
>jnuhsa121-precursor
AAAAATGATGAGATATAAAATTCCATTTCTTCTAGTCCATTTCTTAGAAGAAATGGACTTTTATATCTCATCATTTTT
>jnuhsa121-mature
GAAGAAATGGACTTTTATATCT
>jnuhsa122-precursor
CGCTGACATCAGTGTCTGCTTGTGGTTTCAGCCAGTATCTTGACATTTCTAAGATGGACAGATGGACTGGCCGAAAATAAGTAAAATACACTTTGAGTCAGTG
>jnuhsa122-mature
GACAGATGGACTGGCCGAAAATA
>jnuhsa123-precursor
CCATGATAGGGAAACCAGGCAAGAAATATTGTCTCCTCAAGTTGCGACGAGACAGTAGTTCTTGCCTGGTTTCTCTATCATGG
>jnuhsa123-mature
GACAGTAGTTCTTGCCTGGTTT
>jnuhsa124-precursor
AAATTTAAGGAGGGACTCACTCACAGGATTGTGCAAATGCAAAGTTGGCTTTTGCATGACCCTGGGAGTAGGTGCCTCCTTAAATTT
>jnuhsa124-mature
GACTCACTCACAGGATTGTGCA
>jnuhsa124-mature*
TTTTGCATGACCCTGGGAGTAGG
>jnuhsa125-precursor
CGGAGACAAGAAAGAGCACTGAGTTATAATGCCAAAGTGACCAGCATCGTGACTTTGGAATTATAACTCGGTGCTCTGTCTTGTCTCCG
>jnuhsa125-mature
GACTTTGGAATTATAACTCGGT
>jnuhsa126-precursor
GCCAGCAGTTTCAGGGAGGGAAGTGCCCTCAGCACTTTGTTGCCAGTCAGAGACAAGACACTGATTGCATTTCTCTTTTCTTTAACCTCTGGC
>jnuhsa126-mature
GAGACAAGACACTGATTGCATT
>jnuhsa127-precursor
TTTCTTTTGATTGAGCAGATTTGAAACACTCTTTTTGTAGTATCTGCAAGTGGACATTTGGAGTGCTTTGAGGTCTGCTTTGGAAAAGGAAA
>jnuhsa127-mature
GAGCAGATTTGAAACACTCTTTTT
>jnuhsa128-precursor
CGCAGTCCAGGCCAAGGCCCGCCCTGGAGAACTGAGCAGAGCGGGCCGCGCCGGGACTGCACGCG
>jnuhsa128-mature
GAGCGGGCCGCGCCGGGACTGCA
>jnuhsa129-precursor
TTACTGGAGTTGTGCGCATGCTCACTTGAGGCATGAAGTGAGCGTGCGTACAACTCCAATAA
>jnuhsa129-mature
GAGCGTGCGTACAACTCCAA
>jnuhsa130-precursor
GTCTAGTCTAACACCATAACCTCAGCCTGCTTGCATTGTGCTAGGAGCTGAGGTTATGATGTTGGACTAGAC
>jnuhsa130-mature
GAGCTGAGGTTATGATGTTGGAC
>jnuhsa131-precursor
CCGAGCTGTGGTCTCTTTTACGGCTTCATGAAAGGACCGTGCCCTCACGGAGGGGACCACGGCTTGG
>jnuhsa131-mature
GAGCTGTGGTCTCTTTTACGGCTT
>jnuhsa132-precursor
TTATGGAGGATTGTATTATAGTAGCTTCAAATGCATTAGCCTCTGTAATTTTTTCTCTCCCATAA
>jnuhsa132-mature
GAGGATTGTATTATAGTAGCT
>jnuhsa133-precursor
TTCTTTTTGATAGAGTAGTTTTGAAACACTCTCTTTGTAGATTCTGCAAGTGGATATTTGGAGCGCTATGAGGTCTGTGGTGGAAAAGGAAATATCTTCAAAAAGAA
>jnuhsa133-mature
GAGGTCTGTGGTGGAAAAGGAA
>jnuhsa134-precursor
GGAAATGGACATGTTGAGGTTTAGCAGCTTGCTCAAGGCCACTGTGTGAGTGAGTGGCAGAGCCGGACACTGCCCCGTTTCT
>jnuhsa134-mature
GAGTGAGTGGCAGAGCCGGACACT
>jnuhsa135-precursor
GTCAAAGCTAATGGGAGGGAAAATACTGAAGTGTAATATTCCAGAGTTCTCTCTTGTCTGCTCTGAC
>jnuhsa135-mature
GAGTTCTCTCTTGTCTGCTCTG
>jnuhsa135-mature*
AAGCTAATGGGAGGGAAAATACTG
>jnuhsa136-precursor
TCCTTAACAGATCTCAAAAGGCCTCGCATGGCTCCAGCGGCTATGTGGATCCATGCAAGGCCTTTTGGGGTCTGTTAAGGA
>jnuhsa136-mature
GATCCATGCAAGGCCTTTTGGG
>jnuhsa137-precursor
CCTGTGTCCAGGCCACCATGGGGCAGGCCCGAGGCCTGGAGATTCCAGGGCAAGGACTGACTCCATGGCACCCACTCATAGG
>jnuhsa137-mature
GCAAGGACTGACTCCATGGCACC
>jnuhsa138-precursor
AGCAAGGTTGGGGAAATTTTTGTGGACAATATCCTCAAATATGTTTTCCAAGTTGCTTGCT
>jnuhsa138-mature
GCAAGGTTGGGGAAATTTTT
>jnuhsa139-precursor
CCATTCATGTTTCACCAACTGTTCCACTGACAGATAAAAGATGCCAGCAGAACAACTGGTGAAATATGAATGG
>jnuhsa139-mature
GCAGAACAACTGGTGAAATAT
>jnuhsa140-precursor
ACTAGCTGTTTAACCTCGCTTAGGGCACTTCCCATCTGTAAGCCTCACTTGCAGTCTGTGCTGTGAGTGGGGTCGGCCTCACAGGTAGT
>jnuhsa140-mature
GCAGTCTGTGCTGTGAGTGGG
>jnuhsa141-precursor
GTTGTGCATAGTGCCTGATATCTCCTGTGCCTGCAGGCTCATTGTCCTCCAGCCACTGGAGAGCAGCTTGTATAAC
>jnuhsa141-mature
GCCACTGGAGAGCAGCTTGTA
>jnuhsa142-precursor
CTCGGGCCAGGACGTGGAGGGCCCGGCGCCCGCTGGCCGGGCTCCTCCAGCCCAGTGGCCCGAG
>jnuhsa142-mature
GCCAGGACGTGGAGGGCCCGG
>jnuhsa143-precursor
TCCTATACCTTTCCCCAGAAATGGACTTGAGTGAGCACCACTCAAGCCATATGGACTGAGGTGGAGGA
>jnuhsa143-mature
GCCATATGGACTGAGGTGGAGGA
>jnuhsa144-precursor
CTTAAGGAAGTACCCATTCTTAGGGTCATGCTTGTGCAGTCAGCCCCTGAGAGTGAGTGCCACCTTAAG
>jnuhsa144-mature
GCCCCTGAGAGTGAGTGCCACC
>jnuhsa145-precursor
CGTGAGAGCCAATCAGAGAGCCCATGTAAATAACGGCCCGCTGATTGGCTGTCTCCTTCACG
>jnuhsa145-mature
GCCCGCTGATTGGCTGTCTCCT
>jnuhsa146-precursor
TGGGAGTTGTAGTCTGCCTTGTACTGTCGGCTATGGGCCGAAGACGTGAGAAGACTACGGTTCCCA
>jnuhsa146-mature
GCCGAAGACGTGAGAAGACTAC
>jnuhsa147-precursor
GCGCCCGCGCCCGCCGGCGGGGCTCGGAGCCGGGCTTCGGCCGGGCCCCGGGCCCTCGACCGGGACCGGTGCGCGGGCGC
>jnuhsa147-mature
GCCGGGCCCCGGGCCCTCGACCGG
>jnuhsa148-precursor
CCAGGAGTCCCCTGAAGGCTGCTGGAAAAAGAGCAACCTGGCACCCGGAATAATGACTCTGCCTGGATGCTTAGAGCAGTGCGAGGGACTCCCAA
>jnuhsa148-mature
GCCTGGATGCTTAGAGCAGTG
>jnuhsa149-precursor
CTCGCTGGGCGCGGATAGGTGCTGGGCGAGGCCTAGGCTTGCTGGGCGCGGATAGGTGCTGGGCGAGGCCTAGGCTTGCTGGGCGCGGATAGGTGCTGGGCGAG
>jnuhsa149-mature
GCGGATAGGTGCTGGGCGAGGCC
>jnuhsa150-precursor
GTTAAAATTTTTGGTTGTAATTTTAAGCTCACTGTAGGCAGAAAGGAATCATTAAGATTTCTATTCTTTTTTAGTCTGTATCTAAATGACCATATATTTTAAT
>jnuhsa150-mature
GCTCACTGTAGGCAGAAAGGA
>jnuhsa151-precursor
TTTTTTGGGCCACAGTCTAAGTTGGTCTGGTGTCTGGAATGAGACTGGGGCCTAATAAAA
>jnuhsa151-mature
GGAATGAGACTGGGGCCTAAT
>jnuhsa152-precursor
GTCTGTGTGACCGTCATGCAGGCCTGTCTGTGTGACCATCAGGAGGCCTGTCTGTGTGACCGTCATGCAGGC
>jnuhsa152-mature
GGAGGCCTGTCTGTGTGACCGTCA
>jnuhsa153-precursor
GTTACCCTTCTTGAAAGACATTTTCCCTGCAAGTATGGCAGGCTGTATCTTTCAGTGTAAC
>jnuhsa153-mature
GGCAGGCTGTATCTTTCAGTGTA
>jnuhsa154-precursor
CCCTGGCGGGCACTGGGTCTTCTCCACGCAGATTGAGACGTCTGCTGGCGGGGTCCTAGCGCCGATCTGGG
>jnuhsa154-mature
GGCGGGCACTGGGTCTTCTCCACG
>jnuhsa155-precursor
AAAGGCAGTCTAGTCCCCAGGCAAGAAGGAGGTTTGTCTGGGGAAAGGGCTGTTATTGTTT
>jnuhsa155-mature
GGGAAAGGGCTGTTATTGTTT
>jnuhsa156-precursor
TGGTGGTTAGGTTTTATGGGATTTTACAGGACAGATGGCAGCTGCAGGAGTCTTGTACTGTCCCTGACTTGGGTCATCCCACAGGCCCTGGCACCA
>jnuhsa156-mature
GGGATTTTACAGGACAGATGG
>jnuhsa157-precursor
AAAATCCCCATGCCCAGGCCCCACCCCAGACCCATAAAATCGGAATATTTTGGGGTAGGACTTGGGCATCGGCATTTT
>jnuhsa157-mature
GGTAGGACTTGGGCATCGGCAT
>jnuhsa158-precursor
AAAAATACTGATGCCTGGGTCACATTCCAAGTCATTATTTATTGTGGGTGGGACCTATGCATCAGTATTTTT
>jnuhsa158-mature
GGTGGGACCTATGCATCAGTATT
>jnuhsa159-precursor
AACTTGGTTGATTCTGCTGTTAATACTTGCAATTGTATTCTGAAATATTAATACTTGTAGTGAATTTATCAGCTCAATCAGATAAGTT
>jnuhsa159-mature
GGTTGATTCTGCTGTTAATACT
>jnuhsa160-precursor
GGTGACTGAGGGAATGAACGGATCTTTGCTCCGTGTGTTCAGCTCTATTCATTCTCTCAAGGCACC
>jnuhsa160-mature
GTGACTGAGGGAATGAACGGA
>jnuhsa161-precursor
GTTGCCAAAAATCCTCTCATACAACATTGGTAGTAGTGAAAATTTGTTAAATCCTGTGAGAGGACAATTTGGCAAT
>jnuhsa161-mature
GTGAGAGGACAATTTGGCAAT
>jnuhsa162-precursor
GTGTGACTGGAGCAGGGCTTGTCGTCTTCTTCAGAGTTACTTTGCAGGAGTTGGCGAAGCTGCTCCCATCCAC
>jnuhsa162-mature
GTGTGACTGGAGCAGGGCTT
>jnuhsa163-precursor
GGCTGCAGCTGCTGCCCGACGCCCGCGAGAAGGCCCTTCCGCCACCGCCCGCGGGTTCGAACTTGGAGCAGCTGCTGCC
>jnuhsa163-mature
GTTCGAACTTGGAGCAGCTGC
>jnuhsa164-precursor
GGGTGGGTGCAAAAGTAATTGCGGTTTTTGCTATTAGTTTCAATGGTAAAAACCGTGACTACTTCTGCACCAACCT
>jnuhsa164-mature
TAAAAACCGTGACTACTTCT
>jnuhsa165-precursor
AAAATTCCTCTTAAGTATGACAGGAAGACGTTTATATCAATCGGTAACAAATGTCTTCCTGTCATACTTAAAAGGAATTTT
>jnuhsa165-mature
TAAGTATGACAGGAAGACGTTT
>jnuhsa166-precursor
AACTTAGGTGTTCTAGAACATATTCTGAGAGCATAGTCATAGTCTGTGATCTCAGAATATGTTTGCTTCCTTCTAGAACATCTGAGTT
>jnuhsa166-mature
TAGAACATATTCTGAGAGCATAG
>jnuhsa167-precursor
CCCAAAGTCCTAGGATTACAAGTGTCGGCCACGGGCTGGGCACAGTGGCTCACGCCTGTAATCCCAGCATTTTGGG
>jnuhsa167-mature
TAGGATTACAAGTGTCGGCCACG
>jnuhsa168-precursor
GGGTAGGGAAAATGTACAGAAATGGTATGAGAATGTGTCCCCTTTTTGTACATATTCCATACCC
>jnuhsa168-mature
TAGGGAAAATGTACAGAAATGG
>jnuhsa169-precursor
ACTTCCAGTAGTGGATGATGCACTCTGTGCAGGGCCAACTGTGCACACAGTGCTTCATCCACTACTGGAAGT
>jnuhsa169-mature
TAGTGGATGATGCACTCTGTGC
>jnuhsa169-mature*
ACACAGTGCTTCATCCACTACT
>jnuhsa170-precursor
GAATCCCTAGTGGTCAGAGGGCTTATGATATATTGTGAGAGCCATGTCATAAGCCTTTTGGCCACTAGGGATTC
>jnuhsa170-mature
TAGTGGTCAGAGGGCTTATGA
>jnuhsa171-precursor
CCCTATCCTCCTTATGTCCCACCCCCACTCCTGTTTGAATATTTCACCAGAAACAGGAGTGGGGGGTGGGACGTAAGGAGGATGGGG
>jnuhsa171-mature
TATGTCCCACCCCCACTCCTG
>jnuhsa172-precursor
GACTCTTTGGAGTACTCCAGTCAATACCGTGTGAGTTAGAAAAGCTCAATTCACAAGGTATTGACTGGCGTATTCAGAAGAGTC
>jnuhsa172-mature
TCACAAGGTATTGACTGGCGTA
>jnuhsa173-precursor
TATATCAGGATCAGGATCTGCAGAGTTATTAGTATAGTGCTCTGCAGATCCTGGTCCTAGTATA
>jnuhsa173-mature
TCAGGATCAGGATCTGCAGAGT
>jnuhsa174-precursor
TCTTCTTATCCTAGACACTAGGCATGTGAGTGATTGTCTTCCTCACTCAATCAGTCACATATCTAGTGTCTAGAATGAGAAGA
>jnuhsa174-mature
TCAGTCACATATCTAGTGTCTA
>jnuhsa175-precursor
GGCGTCCAGGGGCCATATTCTCAATGACTATACTGTCTGGGAGGTCAGTGGGTTATGGCGTTTGAATGCC
>jnuhsa175-mature
TCAGTGGGTTATGGCGTTTGA
>jnuhsa176-precursor
TGAGTGCCCATGCTGGAATGGGGTAGATTTCAGTTCCCTCTCCCTCACTCCCGCATGAACCTCA
>jnuhsa176-mature
TCCCTCACTCCCGCATGAACC
>jnuhsa177-precursor
AGACCGTTCCCCGCCCCCACCTCCGGAAGAGCCGCCCTTACTCGACTGGGGTGAGGGGCGGGAAACTTT
>jnuhsa177-mature
TCGACTGGGGTGAGGGGCGGGAAA
>jnuhsa178-precursor
GCTAGCCGCCGGCCGCGGGGAGGAGACCTTGGGAGGTCGGGCCCCAGATGGCCGGCGGCGTCCTGGC
>jnuhsa178-mature
TCGGGCCCCAGATGGCCGGCGG
>jnuhsa179-precursor
GTAGATTGGCCACACACAATGCAGTGATACAGAGAAACTACAGACAATATCTGAACAATTTTCTGTAGTCTCTCTGTATCACTGCCATTGTGTGTGGCCAATCTAT
>jnuhsa179-mature
TCTCTCTGTATCACTGCCATTGT
>jnuhsa180-precursor
AGGTATTTTGTTGTAGCAACCTGAACAGACTAAGACAGAAAATTGGTCTGAAGAAATGGATTGCTGCTATATTAATTACCT
>jnuhsa180-mature
TCTGAAGAAATGGATTGCTGCT
>jnuhsa181-precursor
GCTCTGAGGGAGGAGCCAGGAGCCATTTGCCTTCTCATTGGTTGGGACCTGGCCCTCCCTCTTGGC
>jnuhsa181-mature
TCTGAGGGAGGAGCCAGGAGCCA
>jnuhsa182-precursor
CCCTTCTAGGCCCATTCTTTTCACTCAGGAATTGGATAAGCTTTTCTGAGGGGTTTGGAATGGGATGGCAGGG
>jnuhsa182-mature
TCTGAGGGGTTTGGAATGGGATG
>jnuhsa183-precursor
GCTCTGGATGGCAGCTGGGAACGTCTTCTTTTAATGAGGGCTCCCCTCTTCCATCCACAGT
>jnuhsa183-mature
TCTGGATGGCAGCTGGGAAC
>jnuhsa184-precursor
CTTTTTTCTGTGATAGAGATTCTTTGCTTTTTGTTTCTAACAAAGCAAAGAATCTCTATCACAGAAAAAAG
>jnuhsa184-mature
TCTGTGATAGAGATTCTTTGCT
>jnuhsa185-precursor
GGGAGGTGAGATGGCGCCTCCTCTCCTTCCTGACACTTTCACTCTGTCGGTGTCTGTGGGAGGTGAGACGACGCCTCCTCTCCTTCC
>jnuhsa185-mature
TCTGTGGGAGGTGAGACGACGC
>jnuhsa186-precursor
CTCAGCGTCTCTTAGGACTGACTGTTCAAAGGCTCCTCAGCAAATGAGCCCTTGAACAGTCCTAAGAGACCCTGAG
>jnuhsa186-mature
TCTTAGGACTGACTGTTCAAAGGC
>jnuhsa187-precursor
CCGCCTCCCGGGACCCTGGCGGCTAGACGTTCCCTGTCTCTTCCAGAGGACTGGGGAGGCGG
>jnuhsa187-mature
TCTTCCAGAGGACTGGGGAGGCG
>jnuhsa188-precursor
TCTAGGATGAAAAACTGGGATATTAGACACCTTCAGATATTTATCCCCAGCTTTCATTTTGGG
>jnuhsa188-mature
TGAAAAACTGGGATATTAGAC
>jnuhsa189-precursor
GAAATGAGAAATGAACTTTGAGGCTGAATATCTGAGTTTGAATCCTAATTCTGCATTTTCAGATATTCAGCCTCAAAGTTCATTTCTCATTTC
>jnuhsa189-mature
TGAACTTTGAGGCTGAATATCT
>jnuhsa190-precursor
ATACTCCAGGTATAGTCTTCATAGCTCTGTCTTTTATGAAGACCTCTATGCCTGGTATGT
>jnuhsa190-mature
TGAAGACCTCTATGCCTGGTATGT
>jnuhsa191-precursor
CCTGTTTCAGTCCTGCCTTGTGGTTTTCACACAGCTGATGCTCAATAAATGCGTGCTGAGCAAACTCACAAGGCTGGGGTGTTCAGG
>jnuhsa191-mature
TGAGCAAACTCACAAGGCTGG
>jnuhsa192-precursor
TAAGTTATATATGTCTACTTCTACCTGTGTTATCATAATAAAGGTGTCATGATGATACAGGTGGAGGTAGAAATATATAACTTA
>jnuhsa192-mature
TGATGATACAGGTGGAGGTAG
>jnuhsa193-precursor
GGGTGTACACCCCCTGCGACATTGGAAGTAGTATCATCTCTCCCTTGGATGCTACGAACAATATCACAGAAGGTGTACACCC
>jnuhsa193-mature
TGCGACATTGGAAGTAGTATCA
>jnuhsa194-precursor
AGGAGGCCGTCTGTCCCTTAGCACAACTCAAGTGCTGTGCTGGGAGATCCGCTGCTTTCT
>jnuhsa194-mature
TGCTGTGCTGGGAGATCCGCTG
>jnuhsa195-precursor
ATTTTCAGTTTGAATGGCCACATGTGGCAGGCAGTTATTCTATTGTGCAGTGCTTGCCGGACCACATGCAACAATTCAAAATTGAAAAT
>jnuhsa195-mature
TGCTTGCCGGACCACATGCAAC
>jnuhsa196-precursor
GGAGTTAAGATGGAAAAAACTGGTGTGTGCTTATTGATGTAGCCAACAAGCATACATCAGTTTTTTCCAACTTAACTCC
>jnuhsa196-mature
TGGAAAAAACTGGTGTGTGCTT
>jnuhsa197-precursor
CGGCTTGTGCAAGTCCCAGGTCCAACTCCGGGTCTCCTGCTTTTGGCCACTCAGGATTGGACCTGGGACTGATACTGGTCG
>jnuhsa197-mature
TGGACCTGGGACTGATACTGG
>jnuhsa198-precursor
GTCTTGTTTTAAAATTCATGGAAGCTCTAACTCCTGTCCTTAGGTTAGGTGGACTTAGAGTTTTCATCAGAACATTTGGC
>jnuhsa198-mature
TGGACTTAGAGTTTTCATCAGAA
>jnuhsa199-precursor
TAATGGCATATAATTACAACTTTGTTTAATTCATAAAACTTTGGTCAGAGTTGTAATTATATGCTATTA
>jnuhsa199-mature
TGGCATATAATTACAACTTTGT
>jnuhsa200-precursor
CTTTCTCGAATGCTGGCTATTCTAGCAGTGAAGTTGCTAGCAGTCATGGACAACTTCACTGCTAGCATAGCCAGCATTCAAGAAAG
>jnuhsa200-mature
TGGCTATTCTAGCAGTGAAGTT
>jnuhsa201-precursor
TATAATAAACTGAAATATTTGGGACTGATCTTGATGTCTGCCAAGGTTTTGGCAGACATCAAGATCAGTCCCAAATATTTCAGTTTATTATA
>jnuhsa201-mature
TGGGACTGATCTTGATGTCTGC
>jnuhsa202-precursor
AAAGTGCTGGGATTATAGGCATGAGCCACCGTGCCCGGCCAAGTAACCCAACTTTAAAACTACATCTGGTTGGGCACCATGACTCATGCCGGTAATCCCAACATTTT
>jnuhsa202-mature
TGGGCACCATGACTCATGCCGGT
>jnuhsa203-precursor
GGGCGGGGCCTCCGGAAGCTCCGCCCCACGCGTTCCCGGGGCGCATGCGACGTGGGGCGGAGCGTCTGGAAGCTCCGCCC
>jnuhsa203-mature
TGGGGCGGAGCGTCTGGAAGCT
>jnuhsa204-precursor
GGGCGGAGCTTCCAGACGCTCCGCCCCACGTCGCATGCGCCCCGGGAAAGCGTGGGGCGGAGCTTCCGGAGGCCCCGCCC
>jnuhsa204-mature
TGGGGCGGAGCTTCCGGAGGCC
>jnuhsa204-mature*
CTTCCAGACGCTCCGCCCCACG
>jnuhsa205-precursor
CCTCACTTCCAGGGTGTGCCCTGACCTCAGCATGACTGGGGCTGGGGCATATCCTGGAGCCCCAGATAGG
>jnuhsa205-mature
TGGGGCTGGGGCATATCCTGGAG
>jnuhsa206-precursor
ATATTAGATGTGAATAGGGGAGACTGAGCGCAAAAATACTTTGTACCCAGTTTCCTATTATTCACATCTAATGT
>jnuhsa206-mature
TGTGAATAGGGGAGACTGAGCG
>jnuhsa207-precursor
CACACTACAATAATTTTCATAATGCAATCACACATAATCACTATGTGACTGCATTATGAAAATTCTTGTAGTGTG
>jnuhsa207-mature
TGTGACTGCATTATGAAAATTC
>jnuhsa208-precursor
CACACTACAAGAATTTTCATAATGCAGTCACATAGTGATTATGTGTGATTGCATTATGAAAATTATTGTAGTGTG
>jnuhsa208-mature
TGTGATTGCATTATGAAAATT
>jnuhsa209-precursor
AAATTACTTAATTAACCAATCAAGATCTACATAACTAGATTTGTTGTGTAGATCTTAATTGGCTTTAATTT
>jnuhsa209-mature
TGTGTAGATCTTAATTGGCT
>jnuhsa210-precursor
CAAGTTTGGAGCTGTTCAGCCAGAAAGAGTGCCAAGTTGGTGATTATAACTTGGGCATTGTTTCTGGCTGAACAGCCTCCAAACTTG
>jnuhsa210-mature
TGTTCAGCCAGAAAGAGTGCC
>jnuhsa211-precursor
TGATATATTTACTTCCCCAGTTGTGGTGTAAGCATCCTCTAAAAATGCTTACACCACAATTGGGGAAGTAAATATATCA
>jnuhsa211-mature
TTACTTCCCCAGTTGTGGTGTA
>jnuhsa212-precursor
AATCTAAAGGACCTGTACTAGGTTTAACATGTTGAGCATTACTCATGTTAGACCTAGTACACGTCCTTTAGATT
>jnuhsa212-mature
TTAGACCTAGTACACGTCCTT
>jnuhsa213-precursor
CTCAAACAGGCCTTGGTCCTGACCTAACCTATCCTGTTCAGTTAGGTCAGGACCAAGGCCTATTTGAG
>jnuhsa213-mature
TTAGGTCAGGACCAAGGCCTAT
>jnuhsa214-precursor
CGCGGCTCCGCGCCTCGTTCCGGCCGCTCGGGGAGGGGTCAGGTCATGTTCCCTTCCAGAGTCCGGCGACTCTGAGGCAGGTTCCGCG
>jnuhsa214-mature
TTCCCTTCCAGAGTCCGGCGA
>jnuhsa215-precursor
CAATCTGCTCATCCTTTCAGCAGCTTTCACAGGGCTTCTGAGTAGGGTTGAGCAGTTTTG
>jnuhsa215-mature
TTCTGAGTAGGGTTGAGCAGTTTT
>jnuhsa216-precursor
TTTAAGGAGGCACTTGTTCTCAGGGCCATGCATGATGTTCAGGGTCGTGACTTGCGTGAACCTGAGAATGAGCGCCTCCTTAAA
>jnuhsa216-mature
TTGCGTGAACCTGAGAATGAGC
>jnuhsa217-precursor
TTTAATTAGGTCCCAATTGTCAATTTTTGTTTTTTTTGGAATTGCTTTTGAGGACTTAGTCATAAA
>jnuhsa217-mature
TTGCTTTTGAGGACTTAGTCATA
>jnuhsa218-precursor
GGGGGATTGGGTTCTACCCCAAATTCACATGTGGTGAATTTGGGGTAGAACACAATCCAGTCC
>jnuhsa218-mature
TTGGGGTAGAACACAATCCAGTC
>jnuhsa219-precursor
GTGGATAAGAACCCCTCAAATGTGAACGATTATTTTACATTGTAGGAGTTCTGTTGCATCCAC
>jnuhsa219-mature
TTGTAGGAGTTCTGTTGCATC
>jnuhsa220-precursor
TTTTTTGTATTTAAGGAGAACCGCAAATGCATCACTGCAGTTCTCCTTAAACACAGAAGA
>jnuhsa220-mature
TTGTATTTAAGGAGAACCGCAA
>jnuhsa221-precursor
GCAAATTTGTCATTTCCAAAATACTGGTTCTTTTTTTTCTTTCTTTTTTACTACTTCTTTAGAAAAAGAACCAGTATTTTGGAAATGACAAATTTGT
>jnuhsa221-mature
TTGTCATTTCCAAAATACTGGT
>jnuhsa222-precursor
AAATTCTCACTTGTGGAATTAGGTTAATGAGAAGTGACAGACATATCCTCTGTCTCTTCTCATTAACCTAATTCCACAAGTGAGAATTT
>jnuhsa222-mature
TTGTGGAATTAGGTTAATGAGA
>jnuhsa223-precursor
GTTGTGTGCCCTGAGACTGCTAAGTATTTGTATTCCCAATGCCTAGCAGTCTCAGGACACACAAC
>jnuhsa223-mature
TTGTGTGCCCTGAGACTGCTA
>jnuhsa224-precursor
TGATGACATATTTTAGGCTCTGAGGCAGGACTGGATCTGCTGTCTGTCAGGCCTCAGAGCCCAAGCTAAGCCATCA
>jnuhsa224-mature
TTTAGGCTCTGAGGCAGGACT
>jnuhsa225-precursor
GTACATTTCCTACCCTACCTGAAGACTTGAGATTATAGTCTTTGGGGGGATGGGCAAAGTAC
>jnuhsa225-mature
TTTCCTACCCTACCTGAAGACT
>jnuhsa226-precursor
CCCTGGGAGCTGGTGAGTGCTGTTCAAAAGGTCATGCTTCCACCTTTTCGCTGCAAACACTAGCTCCCTGGG
>jnuhsa226-mature
TTTCGCTGCAAACACTAGCTCC
>jnuhsa227-precursor
TAAAGTAATTTTATAATATTGATCATCAGAGAAATGCAATGAGATATCTCATTGTAGTTTTGATTTTCATTTCTCTGATGATCAATATTATAAGATTACATTA
>jnuhsa227-mature
TTTCTCTGATGATCAATATTAT
>jnuhsa228-precursor
TTCAGTCCATACTGATTCAGTAATATTTGAACTCCTTATATTTCTGAAACATGTATGGTTATGAA
>jnuhsa228-mature
TTTCTGAAACATGTATGGTTAT
>jnuhsa229-precursor
ATCAAATTCTTACCACCCATACTGCAGCAAAAGTCTTGAGGGTCTGAACTTTTGCTGCAGTGTGGATGGTAAGAATTTGGT
>jnuhsa229-mature
TTTTGCTGCAGTGTGGATGGTA
>jnuhsa230-precursor
TTTAATACTATCTCAAACTAAAGGATATAGAAGGTTTTCCCTTTCTCTTGCCCTGAAACCTTCTGTATCCTTTATTTTGAGATAGTATTAGA
>jnuhsa230-mature
AAACTAAAGGATATAGAAGGTT
>jnuhsa231-precursor
CACGTGACGGGGAGGGCATAGGAGAGGGTTGATATAAAATGCAATTACAGCCTCTTATGCTTTCCAAAGTG
>jnuhsa231-mature
ACAGCCTCTTATGCTTTCCAAA
>jnuhsa232-precursor
CTCTTTCGGCTTTCCAGTTTGTCTCGGTCCTTTGGAACGTGGCAAACGTGGAAGCCGAGAGGG
>jnuhsa232-mature
ACGTGGCAAACGTGGAAGCCGA
>jnuhsa233-precursor
CCAGGATCACAGACGTTTAAATTACACTCCTTCTGCTGTGCCTTACAGCAGTAGAAGGGGTGAAATTTAAACGTCTGTGATCCTGG
>jnuhsa233-mature
AGAAGGGGTGAAATTTAAACGT
>jnuhsa233-mature*
TTTAAATTACACTCCTTCTGCT
>jnuhsa234-precursor
GCTTAGCAGTCTTCAGATATAACTCCTATTGAATTTTAGGAGTTAGGTCTGAAGACTGTAAAGC
>jnuhsa234-mature
AGCAGTCTTCAGATATAACTCC
>jnuhsa235-precursor
CCCCAGTGGGGCATTGCCAGCCAGGGGTCCCTGCAATGTCACTTTGCAAGCCAGGGACCCCTGACTGACAACGCCCCACTGGGG
>jnuhsa235-mature
AGGGACCCCTGACTGACAACGC
>jnuhsa236-precursor
CTCACCTCATTCATTTACCTTCTCTTACAGATCACTTTTCTGCACTGGACAGTGATCTGTAAGAGAAAGTAAATGAAAGAGGTGAG
>jnuhsa236-mature
ATCTGTAAGAGAAAGTAAATGA
>jnuhsa237-precursor
CAATTAAGGGGTATCAGTATGTGAAATGGAATATAGAAAAGTAGGCAATTCTTTACTTTTCTATATTCAGTTTCATAAATTAATACCCCATAATTG
>jnuhsa237-mature
ATGTGAAATGGAATATAGAAAAGT
>jnuhsa238-precursor
CGCGCGTGCGCCCGAGCGCGGCCCGGTGGTCCCTCCCGGACAGGCGTTCGTGCGACGTGTG
>jnuhsa238-mature
CCCGGACAGGCGTTCGTGCGACGT
>jnuhsa239-precursor
AAGCTCTCATGTGTCCCCTGGCACGCTATTTGAGGTTTACTATGGAACCTCAAGTAGTCTGACCAGGGGACACATGAGAGCTT
>jnuhsa239-mature
CCTCAAGTAGTCTGACCAGGGG
>jnuhsa240-precursor
CCTGTGGGCATGGCCTGAGACCAGGACTGGATGCACCACTCTCCCTGTGATGAGGTGAAGCCAGCTCTGGTCTGGGCCATTTCACAGG
>jnuhsa240-mature
CTGAGACCAGGACTGGATGCAC
>jnuhsa241-precursor
GAAGGGAAGGGCTTCAGCCAGGCTAGTGCAGTCTGCTTTGTGCCAACACTGGGGTGATGACTGCCCTAGTCTAGCTGAAGCTTTTCCCTTC
>jnuhsa241-mature
CTGCCCTAGTCTAGCTGAAGCT
>jnuhsa242-precursor
GGGAGGGCTGCTAGTCCAGGCTGTGAGTGAGGGGTATTCCCAGCCTGGCCCGGCCCTCTC
>jnuhsa242-mature
GAGGGCTGCTAGTCCAGGCTGT
>jnuhsa243-precursor
TGACTTGGAGCAAGGAGGGTCTGACTGTCACTTGGAGCTAAACCAGTCTCCAAGTGGCCATCAGACCCTCTTTGCCCCAAGTCA
>jnuhsa243-mature
GAGGGTCTGACTGTCACTTGGA
>jnuhsa244-precursor
TCTTCACTTTCAAGAGTGGCAAAGTCTTTCCATATGTATGTATGTATGTCTGTTACACATATGGAAAGACTTTGCCACTCTTTAAAGTGAAGA
>jnuhsa244-mature
TATGGAAAGACTTTGCCACTCT
>jnuhsa245-precursor
CCTGGGAGGTGTGATATCATGGTTCCTGGGAGGTGTGATCCTGTGCTTCCTGGGAGGTGTGATATCGTGGTTCCTGGG
>jnuhsa245-mature-3p
CTGGGAGGTGTGATATTGTGGT
>jnuhsa245-mature-5p
TGTGATATCATGGTTCCTGGGA
>jnuhsa246-precursor
ATACATACATACATACATATATGTGTGGTAGATATATGCACTGTATATAAACATAATGTGGTAGATATATGCACGATATAGGTATGTATGTATGTATGTAT
>jnuhsa246-mature
TGTGGTAGATATATGCACGAT
>jnuhsa247-precursor
TCATTTTAGATAGAGGGGTATTGCCTGTCAAAGATTTTGTCAAATCTTTGACAGGCAATACCCCTCTATCTAAAATGA
>jnuhsa247-mature
TTTGACAGGCAATACCCCTCTA
>jnuhsa248-precursor
AAAGGTGGCACGTCGGACGTGCCACCTTTAAGAGCTGTAACACTTCCTGTGGAAAAGGTGGCACGTCCGACGTGCCACCTTT
>jnuhsa248-mature
AAAAGGTGGCACGTCCGACGT
>jnuhsa249-precursor
TAGTGTGTGCAAACCGCTGTTCTACCTCTAGTGTTTTTTCTTTGTGTTAGAGGTAATTCAGCATCAGCACACATTA
>jnuhsa249-mature
AAACCGCTGTTCTACCTCTAG
>jnuhsa250-precursor
GAAACTGTTGACGTTGCCATGTCTAAGAAGAAAATTTTTCTCCAAAGTTTTCTTCTTAGACATGGCAGCTTCAGCAGTTTC
>jnuhsa250-mature
AAACTGTTGACGTTGCCATGTCT
>jnuhsa251-precursor
GACTTTTAACAGAGGATTCGGTTTAGTTCAAACTAGCCAGGCATAAAGGAAGCACTTAGGATAAGTTTGAACTAAACCAAATCCTCAGTTATAAGTC
>jnuhsa251-mature
AACAGAGGATTCGGTTTAGTTC
>jnuhsa252-precursor
AAGGCAAAGCCAGAGAGCTCTTCCTGGGGAAAGCTTGGAAGAGCTCTCTGACTTCGCCTCCTT
>jnuhsa252-mature
AAGAGCTCTCTGACTTCGCCTC
>jnuhsa253-precursor
TGCACAAGCGGTAACTGTTACACCATGTCACAGAGATGTTTAGCAATTACAGATGTTTGTGCA
>jnuhsa253-mature
AAGCGGTAACTGTTACACCAT
>jnuhsa254-precursor
TTCTGCTATTGTAGATAAAGCTGACATGACTACCTCTATGCATATATTATTTTGTTTTCATAGAGGGGTATGTTCAGGTTGATTCCTGATAGTGGAA
>jnuhsa254-mature
AAGCTGACATGACTACCTCTATG
>jnuhsa255-precursor
CAGCTCTGGCCGCTTCTATCTGCTGCGTGCTGTCCCGGGGACAAAGACAGGAAGGACCGCAGCAGAACGAAACGGTCTTTACTG
>jnuhsa255-mature
AAGGACCGCAGCAGAACGAAAC
>jnuhsa256-precursor
ATCTGGCAATAAGTTCTGTGTATCGTGTCAAAGTAGTGTTATATCACTTTGAGGGTTTTGCCAGAT
>jnuhsa256-mature
AAGTTCTGTGTATCGTGTCAAAG
>jnuhsa257-precursor
CCAAGGGCACACCGGGGATGGCAGAGGGTCGTGGGAAAGTGTTGACCCTCGTCAGGTCCCCGGGGAGCCCCTGG
>jnuhsa257-mature
ACACCGGGGATGGCAGAGGGTCG
>jnuhsa258-precursor
AGATGAGTTGTGCTTGCTGTGTTCTATGCCAGGTGTTAAGTGGACAGGAACTGAGCAAGCACTGAGGATTCGTCT
>jnuhsa258-mature
ACAGGAACTGAGCAAGCACTGAG
>jnuhsa259-precursor
GGAGGCACAGGGCACTGGGTTTCTGTGGTGGAGGCAACCATTGATACTCAGTGTCTGTATCTCC
>jnuhsa259-mature
ACAGGGCACTGGGTTTCTGTGGT
>jnuhsa260-precursor
CCCATCTCCACCTGGACCCAGCGTAGACAAAGAGGTGTTTCTACTCCATATCTACCTGGACCCAGTGTAGATGGG
>jnuhsa260-mature
ACCTGGACCCAGCGTAGACAAAG
>jnuhsa261-precursor
GAGGATCTGGGTCTTCCTGTGTCTGAGGAGGTAGCACCTGGCACAGGTATGAGGATCTGGGTCTTC
>jnuhsa261-mature
ACCTGGCACAGGTATGAGGATCTG
>jnuhsa262-precursor
GACTTTAGACACTCTGTTCTTTTTATGTTGCTCGTCACAGCAACGTAAGTATGAAGAACACTTTTAAGTT
>jnuhsa262-mature
ACGTAAGTATGAAGAACACTTTT
>jnuhsa263-precursor
GTGAGGACAAGACGAGTTGGACCACCTGACCTGATTCAATGCTTTATCCAAACCAGCACTGAGTCAAGTCAGGTAGTCCAACTTGTCTTGTCCTCAC
>jnuhsa263-mature
ACTGAGTCAAGTCAGGTAGTCCA
>jnuhsa264-precursor
CTTACTTCAAGGTCGTGGGGCAGCCTTACTTCAAGGTCGTGGGGCAGCCTTACTTTAAGTGGG
>jnuhsa264-mature
ACTTCAAGGTCGTGGGGCAGCC
>jnuhsa265-precursor
AAAAAAAGGGAAAGAAGAACTGTTGCATTTGCCCTGCACTCAGTTTGCACAGGGTAAATGCAATAGTTCTTCTTTCCCTTTTTTT
>jnuhsa265-mature
AGAAGAACTGTTGCATTTGCCCT
>jnuhsa266-precursor
GGATTATGGGTGTGATCCACTGTGCCCAGCCTCAGTGAGCTTTCTAATTATGAGACTAGGGGCACAGTGGCATGCATCTGTAGTCC
>jnuhsa266-mature
AGACTAGGGGCACAGTGGCATGCA
>jnuhsa267-precursor
ATCTAGATAGATATATCTAGATACGTAGATATCTAGGTAGATATATCTAGATGCGTAGATATCTAGGTAGATATATCTAGAT
>jnuhsa267-mature
AGATGCGTAGATATCTAGGTAGAT
>jnuhsa268-precursor
CCTAGAGATGAGGAGATGGGGAGAACTCAATCCTAAATGTATTTAGGAATTTAAGATTGAGTTCTCCCCATCTCCCCATCTCTAGG
>jnuhsa268-mature
AGATGGGGAGAACTCAATCCTAA
>jnuhsa269-precursor
GATTCAGCTTTCCCTTCAGAGCCTGGCTTTGGCATCTATGAAAGCCAGGCTCTGAAGGGAAAGTTGAATC
>jnuhsa269-mature
AGCCAGGCTCTGAAGGGAAAGTT
>jnuhsa270-precursor
AATTGCTACGGGGAGCGGGGAGGAAGTGGGCGCTGCTTCTGCGTTATCTGGAAGGAGCAGCCCACTCCTGTCCTGGGCTCTGTGGTGATT
>jnuhsa270-mature
AGCGGGGAGGAAGTGGGCGCTGCT
>jnuhsa271-precursor
GTTTTTCTTCTTTATTCTGTTAATGGGGCATTCCCTGCCCTGTAGGAGTGATAGTTGAATAGAAAGAAAAAC
>jnuhsa271-mature
AGGAGTGATAGTTGAATAGAAAGA
>jnuhsa272-precursor
GAAGCTGACTTTTTTAGGGAGTAGAAGGGTGGGGAGCATGAACAATGTTTCTCACTCCCTACCCCTCCACTCCCCAAAAAAGTCAGCTTC
>jnuhsa272-mature
AGGGAGTAGAAGGGTGGGGAGCAT
>jnuhsa273-precursor
CATTATTCAGGCCGGTCCTGCAGAGAGGAAGCCCTTCTGCTTACAGGTATTGGAAGGGCTTCCTCTCTGCAGGACCGGCCTGAATAATG
>jnuhsa273-mature
AGGGCTTCCTCTCTGCAGGACCG
>jnuhsa274-precursor
TGTGGACCAGGAAGGGGGCACTGACCACGTCACTGGATCTGATTAGCCAGATTCAGTGTCTGGTGAGGGTCCCTTTCCTGGTCCACA
>jnuhsa274-mature
AGGGGGCACTGACCACGTCACTGG
>jnuhsa275-precursor
TTCTTGCTCTAAGAAGGTTGACCTGCTGATGAAAGAACAGAAGGTTGGAATTCTTTTGAGCAGGAA
>jnuhsa275-mature
AGGTTGGAATTCTTTTGAGCAGG
>jnuhsa276-precursor
GTTATATGGTGAGTGGAGATTATAAGCATGGACCTGTGAATCAGACAGCTCTGGGTTTGAATCCCCCCACCATGTGAC
>jnuhsa276-mature
AGTGGAGATTATAAGCATGGACCT
>jnuhsa277-precursor
TTGAGGCACTGGGTAGTGGATGATGGAGACTCGGTACCCACTGCTGAGGGTGGGGACCAAGTCTGCGTCATCCTCTCCTCAGTGCCTCAA
>jnuhsa277-mature
AGTGGATGATGGAGACTCGGTAC
>jnuhsa278-precursor
ACACATACTGCATATGAATACGAATTGGGTTGTGGCATAACTACTATTCTGCAACTTTCTTTTTGATGCATAACAGTGTATGT
>jnuhsa278-mature
ATATGAATACGAATTGGGTTGTGG
>jnuhsa279-precursor
GTCAGACGTGTCATCCCCAGATACAATGGACAATATGCTATTATAATCGTATGGCATTGTCCTTGCTGTTTGGAGATAATACTGCTGAC
>jnuhsa279-mature
ATCCCCAGATACAATGGACAATAT
>jnuhsa280-precursor
GAGGAAGCCGAACATCGGGGTTCTCTGACTCACTCTGTACCCTCGAATGAGTACGGGATCTCTGTAGATCGCCTTCCTC
>jnuhsa280-mature
ATGAGTACGGGATCTCTGTAGA
>jnuhsa281-precursor
CGTTATAATAATATGCCTTACACTGTTTCATTATTTGTTGAGTAGGTGAGTTCAACAAATAATGAAACAATGGAAGGCATATTTTTATAATG
>jnuhsa281-mature
ATGCCTTACACTGTTTCATTATT
>jnuhsa282-precursor
TAGGGCACAACTGCATGGCATCGTCCCCTGGTGGCTGTGGCCTAGGGCAAGCCACAAAGCCACTCAGTGATGATGCCAGCAGTTGTGCCCTA
>jnuhsa282-mature
ATGGCATCGTCCCCTGGTGGCT
>jnuhsa283-precursor
CTCTGGGTTTCAGAGGCTGAATTCCCAGTGAGTGCCTTTTGAGTTGCATTCGCTGGGAATTCAGCCTCTGCAACCCAGAG
>jnuhsa283-mature
ATTCGCTGGGAATTCAGCCTCTG
>jnuhsa284-precursor
CTCTTCCCGTTCCCCACCCTCAGCGTCAGTGTGACTGATTTTGTGTAGTCGTGGGCGGTGGAAAGAG
>jnuhsa284-mature
ATTTTGTGTAGTCGTGGGCGGTG
>jnuhsa285-precursor
GCTCTGCCAAGGACTGATCCTCTCGGGCAGGGAGTCAGAGGGGACCGCCCGAGAGGATCCGTCCCTGCGAGGC
>jnuhsa285-mature
CAAGGACTGATCCTCTCGGGCAG
>jnuhsa286-precursor
ACATGAGAACATGAACTTGACTTACAGGGTGAAAATGGCTTTTCTCTCCCTCACTCTGTAAGCCAAGTTCATGTTCTCATGT
>jnuhsa286-mature
CACTCTGTAAGCCAAGTTCATG
>jnuhsa287-precursor
GCTCAAGCCTGCGGTTCCAACAGGCGTCTGTCTACGTGGCTTCAACCAAGTTCAAAGTCACGCGGAGAGATGGCTTTGGAACCAGGGGCTTCAGC
>jnuhsa287-mature
CAGGCGTCTGTCTACGTGGCTT
>jnuhsa288-precursor
GGGGCAGGGGCGTCTACTCGGCCCGGCGCTAACGGAGGCCGCCAGGCTGAGGGAGCGTACCCTACCTC
>jnuhsa288-mature
CAGGCTGAGGGAGCGTACCCTACC
>jnuhsa289-precursor
GCCAGGCCCATCAGGGCTTGTGGAATGGGAAGGAGAAGGGACGCTTCCCCTTCTGCAGGCCTGCTGGGTGTGGC
>jnuhsa289-mature
CATCAGGGCTTGTGGAATGGGAAG
>jnuhsa290-precursor
TGACAGGCCATCAGCAGTCCAATGAAGACATGAAGACCCAATGTCTTCATTGGACTGCTGATGGCCCGTCA
>jnuhsa290-mature
CATTGGACTGCTGATGGCCCGT
>jnuhsa291-precursor
GTGCAGGAGCTGAAGCTGGGACCTTAAGCACCATCTAAAGGTCCCTTTCTTTAGCATTTGACTCAC
>jnuhsa291-mature
CCCTTTCTTTAGCATTTGACTCAC
>jnuhsa292-precursor
CCCCGGCTTCGCGGCTGCCCTGAGGGCGCGCTCTTTGGCCCGGGCGGCACCGCGAGGCCCACTGGGG
>jnuhsa292-mature
CCGGGCGGCACCGCGAGGCCCACT
>jnuhsa293-precursor
GGAGGCGGGGGCGCAGCGCTCACCGGCCCCGCCGCCCCCTCCGGCGGCCGGGGAGAACTGCGCCTGCCGGCTCC
>jnuhsa293-mature
CCGGGGAGAACTGCGCCTGCCGGC
>jnuhsa294-precursor
TAAGGCGGGGACGCCAGCATCTAATGGGACTGCTGGGAGGATTGAGTCCCATATCTGAAGTCCCTTGAGATACCGGCATCCCTGCCTTA
>jnuhsa294-mature
CGCCAGCATCTAATGGGACTGC
>jnuhsa295-precursor
CCAGGTCCCACCGCGCGCCGCCTCCATCCCCCGCGACGCTCCTCCTTTAGGCGCGCGGGGCGGAGGCCGCATTCGGCGGGCCTGG
>jnuhsa295-mature
CGCGCGGGGCGGAGGCCGCATT
>jnuhsa296-precursor
GCCCCGCCCATACTCCCTCCCGGCTCCCAGGGCGGGGGCCGCGGGGGAAGTAGGGGCGTAGGT
>jnuhsa296-mature
CGCGGGGGAAGTAGGGGCGTA
>jnuhsa297-precursor
CTCTGCACATACACTCACCGGTGCCACACTCTGCACACACTTCGTGTGGCACCGGTGAGCGTGTGTGCAGAG
>jnuhsa297-mature
CGTGTGGCACCGGTGAGCGTGT
>jnuhsa298-precursor
TCTGTAATCACATCTAAAGACTAGACTTCGCTATGACCAGGCCATAGTAAACATCATAGTATGTCTAGTCTTTAGGTTTGATTACAGA
>jnuhsa298-mature
CTAAAGACTAGACTTCGCTATGA
>jnuhsa299-precursor
GAACTGACAACAGACTTAATCTCAACTTCAAGTCCCGGCTTAGCCACCTATTAAGTGACTTGAACTTGGGACTAAGCCTGTTGTCGGTTC
>jnuhsa299-mature
CTTGAACTTGGGACTAAGCCTGT
>jnuhsa300-precursor
GTTATTTTTTGGCTTGATAGCACAGATTGTTGATGCAATGAAATATTTTTCAACAATCTGAGCTATCAAGCCAAACAATAAC
>jnuhsa300-mature
CTTGATAGCACAGATTGTTGAT
>jnuhsa301-precursor
GACGTTCCAGAGTGCTGACGCAGACCCCTAAGTTCCAAGGGCTTTGCAAAATCGGCTTCTGTTGTGAATGTC
>jnuhsa301-mature
GCAAAATCGGCTTCTGTTGTGAAT
>jnuhsa302-precursor
GTGTGTGTCTGGGCCACGCGTGGCTGTGTGTATGAGAGCCATGCGTGACTGTGTCCGGGTCACAC
>jnuhsa302-mature
GCCATGCGTGACTGTGTCCGGGT
>jnuhsa303-precursor
TTTATTTGCCAATGTCACAGCTTTGTGTCAGTCCAATTTTCAGGGCCGACACAAAGCTGTGACACTGGCAGATAAA
>jnuhsa303-mature
GCCGACACAAAGCTGTGACACT
>jnuhsa304-precursor
TGGTGGGTGCTGGGAAACCTGCCCTGTGCCTTCCCTGGGCCGGTCTTGACAGCATCTGTCA
>jnuhsa304-mature
GCCGGTCTTGACAGCATCTGTC
>jnuhsa305-precursor
GCGGCGACCCCGGGTGGAGGCGACGTTGGGGTTGTTTGGGCTCCTATCTTTGCCTCTGGAGCTCACGGTCGGCGC
>jnuhsa305-mature
GCCTCTGGAGCTCACGGTCGGCG
>jnuhsa306-precursor
GCCCCCTTTCCCCATCGCCTCAGCCCCGAGCCCGCAGCTCGCGGCCGGCTGTGGTGAGGGCTGAGGGCGGC
>jnuhsa306-mature
GCGGCCGGCTGTGGTGAGGGCTGA
>jnuhsa307-precursor
GACACAGGCCCAGGCCCACCGCCTACGCGAGACCGCGGCGGACGCCGGCCTGCCTGGGCCCCAGTC
>jnuhsa307-mature
GCGGCGGACGCCGGCCTGCCTGGG
>jnuhsa308-precursor
CAACAGTGGGCAAGCCACCCTATCCCTGTGGGTCTCTGTTTCTCTGTGAAATGGGGGTCACGGGTTAGAGCAGGGTGCTTAGCCTAGGCCTGTTG
>jnuhsa308-mature
GGGGTCACGGGTTAGAGCAGGG
>jnuhsa309-precursor
TGTGGAGGGGTTCCCCCTGACGAAAGGACTCCCTGAGTGCTCTGAATCAGGCAGCCTTTGGTGGCGGCCCCGCCCACA
>jnuhsa309-mature
GGTTCCCCCTGACGAAAGGACTCC
>jnuhsa310-precursor
AGAGGGAAACTTATGGTTCAAATGCTTAATTACAGATAAAGAAAGTTGTAAAAGCAAGGACTAAAGCTTCCATCT
>jnuhsa310-mature
GTAAAAGCAAGGACTAAAGCTTCC
>jnuhsa311-precursor
AAATGCCTTTGACTACTACATACATATGCCTACTACTACTTTCATATGTAGGCATATGTATGTAGTAGTCAAAGGCATTT
>jnuhsa311-mature
GTATGTAGTAGTCAAAGGCATT
>jnuhsa312-precursor
CTGGGGCAGAGTGAGCAGGGAAGGACTGGGGTCTGTCTGGCCCCAGGCCTCCATGCTCTTGACTTTCAGCCCAG
>jnuhsa312-mature
GTGAGCAGGGAAGGACTGGGGTC
>jnuhsa313-precursor
CCATTCCTGCTGGTCAGGAGTGGATACTGGAGCAATAGATACAGTTCCACACTGACACTGCAGAAGTGG
>jnuhsa313-mature
GTTCCACACTGACACTGCAGAAGT
>jnuhsa313-mature*
CCTGCTGGTCAGGAGTGGATACTG
>jnuhsa314-precursor
TTATTTCTATAAGAGAGGAGACTGAATACTGTGGGCTCAGTCTTCAGTCTACCCTCTTATAGAAATAA
>jnuhsa314-mature
TAAGAGAGGAGACTGAATACTGT
>jnuhsa315-precursor
TGGCTTGTATGGAGGTTCTAGACCATGTTAGTGTTCAAGTCTACATGGATGGAAACCTTCAAGCAGGCCA
>jnuhsa315-mature
TACATGGATGGAAACCTTCAAGCA
>jnuhsa316-precursor
GTTAGGACCCTTACTTGGATCTGCAATTAGTATTTTAATCATAGATTGTATTTAGTTAGTTTTTAATACTAACTGCAGATTCAAGTGAGGGTTCTAAC
>jnuhsa316-mature
TACTAACTGCAGATTCAAGTGA
>jnuhsa317-precursor
TTCCTAGCTCTGTCCTTGGGAATCGCAGGGAGCAGGAGCGGTTCCCTTGCCAGGAGCTGGGGA
>jnuhsa317-mature
TAGCTCTGTCCTTGGGAATCGC
>jnuhsa318-precursor
GGCTCCCCTTAGAACAGCCTATGGAGGGACTGAGGAAACGGAATTACATTCAGTTTCCTTGCTCTCCTCCAGAATTCCCTGGGGAGCT
>jnuhsa318-mature
TATGGAGGGACTGAGGAAACGGA
>jnuhsa319-precursor
GCAGCCTTCCTGGGGAGGGGCAGGGCTGGCAGCAGGAAAGGTCAGATGTGCTCTGGACCAGATGGGGGCTGC
>jnuhsa319-mature
TCAGATGTGCTCTGGACCAGATGG
>jnuhsa320-precursor
GACTGCATGTCACAGGCAGATTCCTGGGCTCCACCTCAGGGACTGAGGGACTCAGGAATCGGCCTGTGGCATGCAGTC
>jnuhsa320-mature
TCAGGAATCGGCCTGTGGCATG
>jnuhsa321-precursor
GCCGGCTGTGCTCTCAGGGACCTGCCGACAGCTGTGCCTACAGATCCCGTAGCATAGGTCGTGATGTCCTGGGAGCACGCAGCCGGC
>jnuhsa321-mature
TCAGGGACCTGCCGACAGCTGTGC
>jnuhsa322-precursor
ATGGTATGTATCTGCTTTTCCGGAGTTGTAAGTGTTGACAATATCCAGAATGACATTGTCTTTGTCAACACTTACAACTCTGGAAAAGCAGATACATACCAT
>jnuhsa322-mature
TCCGGAGTTGTAAGTGTTGACA
>jnuhsa323-precursor
ATTGCGGCGCAGGCTCCCTTTCCCGCCCGCTGTCCCGCCTCGTCTCCCTCGGGCGGGAACGCGAGCCAGTGCCGCAAT
>jnuhsa323-mature
TCGGGCGGGAACGCGAGCCAGT
>jnuhsa324-precursor
GGGGGCCAGGCACTGAGGGATGGGTGCATCATCTCGGGTGGGCTACATCCTCGGGTGGAAGACATCCCTCAGCCCCTGTCTTCC
>jnuhsa324-mature
TCGGGTGGAAGACATCCCTCAGC
>jnuhsa325-precursor
CTCTGGGCTTCGTAGTCCCTCCGCCGTTTGCAGCCGGCAGGTGGCAAGCGGCTTGGACTACAAGTCCCAGGG
>jnuhsa325-mature
TCGTAGTCCCTCCGCCGTTTGCA
>jnuhsa326-precursor
CATTTCTTTAAGATCGTTTATGGGTGTATAGGATTTTTTAAAAAAGCAATCTTATGCACCCCACAAACTATCTTAAAAAAATG
>jnuhsa326-mature
TCGTTTATGGGTGTATAGGATT
>jnuhsa327-precursor
TTTGAATATGTATGCTGTGATCTGAACACTGCTCAAGCCATCAAGCAGTCTTCATACAGTTTGCATTATAAAA
>jnuhsa327-mature
TCTTCATACAGTTTGCATTATAA
>jnuhsa328-precursor
GTCATGACTAAGTAGATGTACCCCGGCTCTAGTTTTTTTCCTGGGAAATCTTACTTAGTTTTGAT
>jnuhsa328-mature
TGACTAAGTAGATGTACCCCGG
>jnuhsa329-precursor
CCTGGTGGCCCATGGCCCTATCATCAGCAAGATGGAGGTAGAGCTGAGGATCGAGCCATGGGCTACCGGG
>jnuhsa329-mature
TGAGGATCGAGCCATGGGCTAC
>jnuhsa330-precursor
CCCTTTCCTTCCATCTCCATCACCTTGAGCATCTTCTGGGCAGCTGAGGTGACCGCAGATGGGAAGGAAGGG
>jnuhsa330-mature
TGAGGTGACCGCAGATGGGAAGGA
>jnuhsa331-precursor
TGTGCTCTGCACGGGTTTGGAAACGGCCTCTTAGGGCTCACGGCTGTTTCTCTCGTGCTGAGCACA
>jnuhsa331-mature
TGCTCTGCACGGGTTTGGAAACGG
>jnuhsa332-precursor
GTGGGTGAGTGGTGTGTCTCGGGGGCCCACGGTCTCCCTGAGGCCGCATCTCTCTGGAGAGATCGTGGACGTCCGTCGTAAACTATGACCTAT
>jnuhsa332-mature
TGGAGAGATCGTGGACGTCCGT
>jnuhsa333-precursor
GGAAGCTGCTGATTAGAGAGGGCCAAACGGACAGACATCTTGGCCACCTGTAACGAGCAACTTCC
>jnuhsa333-mature
TGGCCACCTGTAACGAGCAACT
>jnuhsa334-precursor
GGCGCCGCCCACCTGTCGGATCCCTGGGCCATGACCCCTGGGACGGCGAGTGAGCTGCGCC
>jnuhsa334-mature
TGGGACGGCGAGTGAGCTGCGC
>jnuhsa335-precursor
TATGGGAGTGTAATGAATAGGAACATGATATTAATACTATGTGAGCATGTTCCTATTCATTACACTCCTATA
>jnuhsa335-mature
TGGGAGTGTAATGAATAGGAAC
>jnuhsa336-precursor
CTCTGGGGTCACCTGTCTGGCCAGCTACGTCCCCACGGCCCTTGTCAGTGTGGAAGGTAGACGGCCAGAGAGGTGACCCCGGGG
>jnuhsa336-mature
TGTGGAAGGTAGACGGCCAGAGA
>jnuhsa337-precursor
GTCTTCCTCATGTGATTGTTTTTCTGTCTTGGAAAAATCTTTTTCATTTCTTAAAATAAGTAGGATGAGTAAGAT
>jnuhsa337-mature
TTAAAATAAGTAGGATGAGTAAGA
>jnuhsa338-precursor
AGGTCAGGCTGCTTCTCGCCTCTGTCCAGCTGTGTGGCCTTGGACAAGCCTCTTGGTTACACAGCTGGACAGAGGCACGAAACAGCCTGACCT
>jnuhsa338-mature
TTACACAGCTGGACAGAGGCACG
>jnuhsa339-precursor
AGGCGCAGGTCCTGTGCAGCAGGCCAACCGAGAAGCGCCTGCGTCTCCCATTTTCGGGCTGGCCTGCTGCTCCGGACCTGTGCCT
>jnuhsa339-mature
TTCGGGCTGGCCTGCTGCTCCGG
>jnuhsa340-precursor
CTCTGGAGCTTCCTCTCAGGCTCAGAGACCCAGTTCTTGAGTCTCTGCGGTACGGAAGCTTGTAGAG
>jnuhsa340-mature
TTGAGTCTCTGCGGTACGGAAG
>jnuhsa341-precursor
GTGCACGCTCTAGCGAGGATTCCAACATTGGGGGAATTGGCCCAATATTGGAATCCCCGCTAGAGCGTGCAC
>jnuhsa341-mature
TTGGAATCCCCGCTAGAGCGTG
>jnuhsa342-precursor
ATGCTCTATATATCCTTGTTGTGGGAGATGACGTGGCCCAGGAAGGGATAGCTAAGCCAGGTCATCTCCCACAGCAAGGGTATGTAGAGCAT
>jnuhsa342-mature
TTGTTGTGGGAGATGACGTGGC
>jnuhsa343-precursor
ACCTGACGTCATCCCTTTGAGTCTCAGTGTCCTCTTCTGTAAAGTGAGGGCGCTTTACCTGAGGGGATTGCTGTAAGGT
>jnuhsa343-mature
TTTACCTGAGGGGATTGCTGTA
>jnuhsa344-precursor
AGTGGTCCCCATTTTTCTCCCACTACCAGGCTCCCATAAGGGTCGAATGGGATCCAGACAGTGGGAGAAAAATGGGGACCACT
>jnuhsa344-mature
TTTCTCCCACTACCAGGCTCCCAT
>jnuhsa345-precursor
GAAACTGCTGAAGCTGCCATGTCTAAGAAGAAAACTTTGGAGAAAAATTTTCTTCTTAGACATGGCAACGTCAACAGTTTC
>jnuhsa345-mature
TTTCTTCTTAGACATGGCAACG
>jnuhsa346-precursor
CTATATATTTTTTAAGGAACTCAGGCTAAACGTTCTATGTGTTAAGCCTGAGTTCTTAAAAACATTTAG
>jnuhsa346-mature
TTTTTTAAGGAACTCAGGCTAAAC
>jnuhsa347-precursor
GGGCGGCAATGGTCACCTCCGGGACTCAGCCCTGTGCTGAGCCCCGGGCAGTGTGATCATCCTGGCCC
>jnuhsa347-mature
AGCCCCGGGCAGTGTGATCATC
>jnuhsa348-precursor
TTTGGGGAAATGGGATTTGTGAGCATATGCTGTTAATTAAAGAAGATACAGATTATGCATCCCAAATCCTAAAATCCAAAA
>jnuhsa348-mature
ATGGGATTTGTGAGCATATGCTG
>jnuhsa349-precursor
AAATTAATATGAAACTGACTGAATAGGTAGGGTCATTTTTCTGTGACTGCACATGGCCCAACCTATTCAGTTAGTTCCATATTAGTTT
>jnuhsa349-mature
CTGACTGAATAGGTAGGGTCAT
>jnuhsa350-precursor
TGATACCCCAAATCTTGATCAGAAGCCTTGATCAGAAGCTAGGAAGGCTTCTGATCAAGATTTGTGGTGTCA
>jnuhsa350-mature
CTTCTGATCAAGATTTGTGGTGT
>jnuhsa351-precursor
ACAAATTTTAAATGTCCCTGTCCCCTTCCCCCCAATTAAAGTAGATTGGGGGAAAGCGAGTAGGGACATTTAAAATTTGT
>jnuhsa351-mature
GGGGAAAGCGAGTAGGGACATT
>jnuhsa352-precursor
GAATGATACTCTAGGAAGCGACCATGATGTAACTTCAGACTTTTGGAGAGTCTGTGAAGTTACATCATGGTCGCTTCCTAGAGAATCATTC
>jnuhsa352-mature
GTTACATCATGGTCGCTTCCTA
>jnuhsa353-precursor
CCAGCTCTGTTGGGACAAGAGGACGGTCTTCTTTTGGAAGGAAGACCATCATCTTGTCCGAAGAGAGCTGG
>jnuhsa353-mature
GTTGGGACAAGAGGACGGTCTTC
>jnuhsa354-precursor
CTACCCTACTCCCTAGGTCCAAACTTTCAGAGCATTTCTAGGGCAGAAGTGCTCTGAAGGTTTGCACCTGGGGAGCAGGGTAG
>jnuhsa354-mature
TAGGTCCAAACTTTCAGAGCAT
>jnuhsa355-precursor
CTCAGAGTCGAGGACTGGTGGAAGGGCCTTTCCCCTCAGACCAAGGCCCTGGCCCCAGCTTCTTCTCAGAG
>jnuhsa355-mature
TCGAGGACTGGTGGAAGGGCCTTT
>jnuhsa356-precursor
GTCTGGGCACAGGCGGATGGACAGGCTGGCCTCTGGATGACCTGCCAACCGTCAGAGCCCAGAC
>jnuhsa356-mature
TCTGGGCACAGGCGGATGGACA
>jnuhsa357-precursor
GTGCCATGTGTACACACGTGCCAGGCGCTGTCTTGAGACATTCGCGCAGTGCACGGCACTGGGGACACGTGGCAC
>jnuhsa357-mature
TGCACGGCACTGGGGACACGT
