# Supplementary material for: Analysis of microRNA transcriptome by deep sequencing of small RNA libraries of peripheral blood
Source: BMC Genomics. 2010 May 7;11:288. doi: 10.1186/1471-2164-11-288 (PMC2885365; doi:10.1186/1471-2164-11-288)
Supplement: Additional file 7 — Details of the intronic novel miRNAs of the 4 samples. List of the novel miRNAs predicted sample wise, with the information on their frequency, isomiRs, chromosomal location and prediction scores from CID-miRNA, CSHMM, miRDeep, MiPred. [file 1471-2164-11-288-S7.XLS]

## Sheet: Normal1
Normal Sample 1																			Chromosomal Location
S.No	Candidate miRNA id	Sequence ( putative mature – miRNA)	ID corresponding to the total list	Length	Freq of the putative mirna	Number of sRNA falling in the same hairpin (Isomirs+stars)	Total Frequency	CSHMM score	CID score	miRdeep score	minor seq/star	similarity to known	MiPred scores Real / Pseudo	Percentage		S.NO	ID	Orientation of the precursor seq	Chromosome number contig intronic region	Start	End
1	101522.22.2	TCTGGGCACAGGCGGATGGACA	jnuhsa356	22	2	3	4	-	-0.597748	2.5		hsa-miR-612	Real	0.668		1	101522.22.2	+	chr16.NT_010542.mRNA.ZFPM1.join.[80704..112963]	15264	15327
2	117372.23.2	AGCCAGGCTCTGAAGGGAAAGTT	jnuhsa269	23	2	1	2	0.339103	-0.474217				Real	0.792
3	142905.23.2	ATGGGATTTGTGAGCATATGCTG	jnuhsa348	23	2	2	3	0.234374	-0.581689				Real	0.72		2	117372.23.2	+	chr20.NT_028392.mRNA.RALY.join.[2815503..2855963]	17516	17585
4	145587.23.2	GTTGGGACAAGAGGACGGTCTTC	jnuhsa353	23	2	1	2	0.262111	-0.523457				Real	0.801
5	146141.22.2	GTTACATCATGGTCGCTTCCTA	jnuhsa352	22	2	1	2	0.335516	-0.481693				Real	0.817		3	142905.23.2	+	chr2.NT_005403.mRNA.HIBCH.revcom.[41279376..41287098]	4103	4183
6	193622.24.1	GCGGCGGACGCCGGCCTGCCTGGG	jnuhsa307	24	1	1	1	0.234819	-0.600407				Real	0.601
7	194941.22.1	TAGCTCTGTCCTTGGGAATCGC	jnuhsa317	22	1	1	1	0.232767	-0.600969				Real	0.713		4	145587.23.2	+	chr1.NT_021877.mRNA.DTL.join.[5763335..5769293]	5401	5471
8	208073.22.1	TTGTTGTGGGAGATGACGTGGC	jnuhsa342	22	1	1	1	0.272059	-0.510242				Real	0.79
9	215066.23.1	TAGGTCCAAACTTTCAGAGCATT	jnuhsa354	23	1	1	1	0.275106	-0.50181				Real	0.794		5	146141.22.2	+	chr9.NT_008470.mRNA.CENPP.join.[2463347..2694800]	148117	148207
10	21960.22.11	CTGACTGAATAGGTAGGGTCAT	jnuhsa349	22	11	2	12	0.265405	-0.533744	2.3			Real	0.827				-	chr9.NT_008470.mRNA.ECM2.revcom.[2606381..2619419]	7867	7957
11	220747.23.1	ACACCGGGGATGGCAGAGGGTCG	jnuhsa257	23	1	1	1	0.234437	-0.583178	1		cbr-miR-35,cbr-miR-36,cbr-miR-38,cbr-miR-39,cbr-miR-40,cbr-miR-41	Real	0.707
12	226193.24.1	AGGGAGTAGAAGGGTGGGGAGCAT	jnuhsa272	24	1	1	1	0.273796	-0.516125				Real	0.745		6	193622.24.1	-	chr7.NT_007819.mRNA.RAC1.join.[5903360..5904447]	65	130
13	245585.22.1	ATGAGTACGGGATCTCTGTAGA	jnuhsa280	22	1	1	1	0.249127	-0.577363				Real	0.578				-	chr7.NT_007819.mRNA.RAC1.join.[5903360..5915800]	65	130
14	268102.23.1	ACAGGAACTGAGCAAGCACTGAG	jnuhsa258	23	1	1	1	0.25047	-0.572627				Real	0.731
15	27505.21.9	TGCACGGCACTGGGGACACGT	jnuhsa357	21	9	2	10	0.259812	-0.588368	1.9			Real	0.704		7	194941.22.1	+	chr16.NT_010498.mRNA.KATNB1.join.[11383967..11385088]	600	662
16	280354.23.1	TAAGAGAGGAGACTGAATACTGT	jnuhsa314	23	1	1	1	0.259076	-0.529623				Real	0.819
17	299379.24.1	TACATGGATGGAAACCTTCAAGCA	jnuhsa315	24	1	1	1	0.252423	-0.58336				Real	0.831		8	208073.22.1	-	chr3.NT_005612.mRNA.CPNE4.revcom.[37749320..37756546]	118	209
18	327607.23.1	AAGCTGACATGACTACCTCTATG	jnuhsa254	23	1	1	1	0.234025	-0.592002				Real	0.766
19	37080.22.6	TTTCTTCTTAGACATGGCAACG	jnuhsa345	22	6	2	7	0.31417	-0.51901				Real	0.782		9	215066.23.1	+	chr2.NT_005403.mRNA.GULP1.join.[39367257..39457906]	61189	61271
20	371576.23.1	AGATGGGGAGAACTCAATCCTAA	jnuhsa268	23	1	1	1	0.284329	-0.476169				Real	0.774
21	378321.24.1	TTTTTTAAGGAACTCAGGCTAAAC	jnuhsa346	24	1	1	1	0.241788	-0.549831				Real	0.688		10	21960.22.11	+	chr3.NT_022459.mRNA.TMF1.revcom.[2804571..2807952]	2905	2992
22	381002.22.1	TGGGACGGCGAGTGAGCTGCGC	jnuhsa334	22	1	1	1	0.24788	-0.603131				Real	0.536
23	392754.22.1	CTTGATAGCACAGATTGTTGAT	jnuhsa300	22	1	1	1	0.286908	-0.506902				Real	0.842		11	220747.23.1	+	chr7.NT_007819.mRNA.MAD1L1.revcom.[1344824..1426794]	53947	54020
24	413211.24.1	CATCAGGGCTTGTGGAATGGGAAG	jnuhsa289	24	1	1	1	0.231747	-0.560442				Real	0.675				-	chr7.NT_007819.mRNA.LOC100128374.join.[1367464..1375842]	5312	5385
25	42405.23.5	AGTGGATGATGGAGACTCGGTAC	jnuhsa277	23	5	7	18	0.257067	-0.528361	3			Real	0.803
26	445191.22.1	AGCCCCGGGCAGTGTGATCATC	jnuhsa347	22	1	1	1	0.254354	-0.57636				Real	0.706		12	226193.24.1	+	chr11.NT_033903.mRNA.OSBP.revcom.[4667524..4673763]	5334	5423
27	457655.23.1	ACCTGGACCCAGCGTAGACAAAG	jnuhsa260	23	1	1	1	0.227045	-0.573983				Real	0.638
28	460421.23.1	CTAAAGACTAGACTTCGCTATGA	jnuhsa298	23	1	1	1	0.253603	-0.576735				Real	0.795		13	245585.22.1	+	chr16.NT_010498.mRNA.RPGRIP1L.revcom.[7253726..7259077]	87	165
29	480873.22.1	TGACTAAGTAGATGTACCCCGG	jnuhsa328	22	1	1	1	0.237265	-0.584274				Real	0.66
30	56150.23.4	CTTCTGATCAAGATTTGTGGTGT	jnuhsa350	23	4	1	4	0.301129	-0.527669				Real	0.78		14	268102.23.1	+	chr22.NT_011520.mRNA.EIF3D.revcom.[16306100..16307137]	832	906
31	563093.23.1	AGAAGAACTGTTGCATTTGCCCT	jnuhsa265	23	1	1	1	0.281313	-0.488967				Real	0.796
32	565102.23.1	CTTGAACTTGGGACTAAGCCTGT	jnuhsa299	23	1	1	1	0.289298	-0.553059				Real	0.729		15	27505.21.9	+	chr16.NT_037887.mRNA.MAPK8IP3.join.[1719581..1733336]	5411	5485
33	573807.22.1	GCCGGTCTTGACAGCATCTGTC	jnuhsa304	22	1	1	1	0.250954	-0.59474				Real	0.506
34	577118.22.1	TCGGGCGGGAACGCGAGCCAGT	jnuhsa323	22	1	1	1	0.282951	-0.592116				Real	0.656		16	280354.23.1	+	chr2.NT_005403.mRNA.GULP1.join.[39367257..39457906]	4489	4556
35	587516.22.1	GGGGAAAGCGAGTAGGGACATT	jnuhsa351	22	1	1	1	0.310054	-0.519777				Real	83.2%%
36	599237.24.1	AGCGGGGAGGAAGTGGGCGCTGCT	jnuhsa270	24	1	1	1	0.231975	-0.577532				Real	0.748		17	299379.24.1	+	chr4.NT_006238.mRNA.RBM47.revcom.[170683..219849]	13753	13822
37	60338.24.4	TCGAGGACTGGTGGAAGGGCCTTT	jnuhsa355	24	4	3	8	0.227805	-0.582042				Real	0.666				+	chr4.NT_006238.mRNA.RBM47.revcom.[170683..248404]	42308	42377
38	609443.23.1	TCGGGTGGAAGACATCCCTCAGC	jnuhsa324	23	1	1	1	0.246018	-0.597473				Real	0.688
39	613953.24.1	TGCTCTGCACGGGTTTGGAAACGG	jnuhsa331	24	1	1	1	0.239514	-0.592521				Real	0.72		18	327607.23.1	+	chr5.NT_034772.mRNA.DMXL1.join.[20944679..20947078]	2225	2321
40	667770.23.1	TTCGGGCTGGCCTGCTGCTCCGG	jnuhsa339	23	1	2	2	0.26872	-0.575063				Real	0.693
41	668663.22.1	TTTACCTGAGGGGATTGCTGTA	jnuhsa343	22	1	1	1	0.239482	-0.599402				Real	0.708		19	37080.22.6	+	chr8.NT_023736.mRNA.AGPAT5.join.[6586681..6592598]	3413	3493
42	707348.23.1	TCGTAGTCCCTCCGCCGTTTGCA	jnuhsa325	23	1	1	1	0.243946	-0.561686				Real	0.696
43	726807.22.1	AACAGAGGATTCGGTTTAGTTC	jnuhsa251	22	1	1	1	0.23092	-0.543005				Real	0.828		20	371576.23.1	+	chr4.NT_006238.mRNA.TEC.revcom.[7880170..7932459]	8281	8366
44	773940.21.1	AAACCGCTGTTCTACCTCTAG	jnuhsa249	21	1	1	1	0.237658	-0.589917				Real	0.716
45	790910.22.1	GCCGACACAAAGCTGTGACACT	jnuhsa303	22	1	1	1	0.315889	-0.504611				Real	0.732		21	378321.24.1	+	chr7.NT_007819.mRNA.STARD3NL.join.[37706981..37736005]	21993	22061
46	82984.24.3	TGAGGTGACCGCAGATGGGAAGGA	jnuhsa330	24	3	1	3	0.24613	-0.591361				Real	0.773
47	86176.22.3	TGGGAGTGTAATGAATAGGAAC	jnuhsa335	22	3	1	3	0.250279	-0.509918				Real	0.743		22	381002.22.1	+	chr22.NT_011520.mRNA.GGA1.join.[17395426..17400711]	203	263
48	88888.22.2	CGCCAGCATCTAATGGGACTGC	jnuhsa294	22	2	1	2	0.232336	-0.592064				Real	0.708
49	90693.24.2	CAGGCTGAGGGAGCGTACCCTACC	jnuhsa288	24	2	1	2	0.235182	-0.596399				Real	0.535		23	392754.22.1	-	chr6.NT_007299.mRNA.LOC100128757.revcom.[6419103..6458331]	15863	15944
																24	413211.24.1	+	chr2.NT_026970.mRNA.CNNM4.join.[2137214..2138622]	632	705
																25	42405.23.5	+	chr6.NT_034880.mRNA.LYRM4.revcom.[5049725..5156849]	68295	68384
																26	445191.22.1	+	chr16.NT_037887.mRNA.SOLH.join.[524000..526029]	1310	1377
																27	457655.23.1	+	chrX.NT_033330.mRNA.CSF2RA.join.[95169..110104]	3409	3483
																		+	chrX.NT_033330.mRNA.CSF2RA.join.[95169..98986]	3409	3483
																		+	chrY.NT_113972.mRNA.CSF2RA.join.[95169..110104]	3409	3483
																		+	chrY.NT_113972.mRNA.CSF2RA.join.[95169..98986]	3409	3483
																28	460421.23.1	+	chr18.NT_010966.mRNA.DYM.revcom.[28059677..28112873]	47631	47718
																29	480873.22.1	+	chr16.NT_010498.mRNA.CHD9.join.[6903891..6911097]	2050	2114
																30	56150.23.4	+	chr22.NT_011523.mRNA.ATXN10.join.[1407125..1473544]	19987	20058
																31	563093.23.1	+	chr15.NT_010194.mRNA.DENND4A.revcom.[36800654..36805504]	3517	3601
																32	565102.23.1	+	chr2.NT_005403.mRNA.METTL8.revcom.[22426442..22480530]	5414	5503
																33	573807.22.1	+	chr16.NT_010542.mRNA.ANKRD11.revcom.[944104..1045308]	97233	97293
																34	577118.22.1	+	chr11.NT_033899.mRNA.LOC100127964.join.[11931357..11932575]	268	345
																35	587516.22.1	+	chr9.NT_023935.mRNA.CKS2.join.[21090799..21094616]	875	954
																36	599237.24.1	+	chr9.NT_023935.mRNA.FNTB.join.[46510915..46519708]	241	330
																		-	chr9.NT_023935.mRNA.MAX.revcom.[46472756..46560178]	48935	49024
																37	60338.24.4	+	chr2.NT_005403.mRNA.IHH.revcom.[70131833..70134290]	1399	1469
																38	609443.23.1	+	chr9.NT_008470.mRNA.PHF19.revcom.[30946233..30947531]	280	363
																39	613953.24.1	+	chr20.NT_011362.mRNA.NPEPL1.join.[22335165..22340442]	1223	1288
																40	667770.23.1	+	chr10.NT_017795.mRNA.ECHS1.revcom.[1456735..1459222]	1593	1677
																41	668663.22.1	+	chr2.NT_026970.misc_RNA.LOC729234.join.[1350310..1360701]	358	436
																		+	chr2.NT_026970.mRNA.FAHD2B.revcom.[2431279..2434266]	358	436
																42	707348.23.1	+	chr19.NT_011255.mRNA.ZBTB7A.revcom.[3995246..4006679]	569	640
																43	726807.22.1	+	chr6.NT_007422.mRNA.PACRG.join.[5770695..5797631]	24403	24499
																44	773940.21.1	+	chr16.NT_037887.mRNA.TRAP1.revcom.[3680988..3707422]	13942	14017
																45	790910.22.1	+	chr6.NT_007592.mRNA.CDKAL1.join.[11598098..11617076]	1575	1650
																46	82984.24.3	+	chr16.NT_010498.mRNA.CMIP.join.[35093346..35255370]	88357	88428
																		+	chr16.NT_010498.mRNA.CMIP.join.[35143299..35255370]	38404	38475
																47	86176.22.3	-	chr22.NT_011520.mRNA.TFIP11.revcom.[6286167..6288434]	139	210
																48	88888.22.2	+	chr6.NT_007422.mRNA.EZR.revcom.[1479779..1484778]	3963	4051
																49	90693.24.2	-	chr15.NT_010194.mRNA.CASC5.join.[11677148..11685669]	81	148

## Sheet: Normal2
Normal Sample 2																			Chromosomal Location
S.No	Candidate miRNA id	Sequence ( putative mature – miRNA)	ID corresponding to the total list	Length	Freq of the putative mirna	Number of sRNA falling in the same hairpin (Isomirs+stars)	Total Frequency	CSHMM score	CID score	miRdeep score	minor seq/star	similarity to known	MiPred scores Real / Pseudo	Percentage		S.NO	ID	Orientation of the precursor seq	Chromosome number contig intronic region	Start	End
1	105360.22.1	TGAGGATCGAGCCATGGGCTAC	jnuhsa329	22	1	1	1	0.274603	-0.572137				Real	0.705		1	105360.22.1	-	chr19.NT_011109.mRNA.FPRL2.join.[24566775..24595181]	4608	4677
2	122693.23.1	TGTGGAAGGTAGACGGCCAGAGA	jnuhsa336	23	1	1	1	0.268139	-0.558827				Real	0.712
3	128222.22.1	TTGAGTCTCTGCGGTACGGAAG	jnuhsa340	22	1	1	1	0.240304	-0.608364				Real	0.556		2	122693.23.1	-	chr19.NT_011109.mRNA.BBC3.revcom.[19998230..19999632]	1135	1218
4	128621.22.1	TTGGAATCCCCGCTAGAGCGTG	jnuhsa341	22	1	1	1	0.312245	-0.499495				Real	0.773
5	16549.23.31	ACCTGGACCCAGCGTAGACAAAG	jnuhsa260	23	31	3	54	0.227045	-0.573983				Real	0.638		3	128222.22.1	+	chr2.NT_022184.mRNA.NFU1.revcom.[48475071..48480335]	116	182
6	17851.23.1	ACGTAAGTATGAAGAACACTTTT	jnuhsa262	23	1	1	1	0.240483	-0.606745				Real	0.651				+	chr2.NT_022184.mRNA.NFU1.revcom.[48475071..48480425]	206	272
7	1940.23.1	AAACTGTTGACGTTGCCATGTCT	jnuhsa250	23	1	1	1	0.258219	-0.475986				Real	0.833
8	32674.24.1	AGGGGGCACTGACCACGTCACTGG	jnuhsa274	24	1	1	1	0.261239	-0.53688				Real	0.844		4	128621.22.1	-	chr1.NT_032977.mRNA.C1orf83.join.[24491351..24491972]	323	394
9	34736.24.1	AGTGGAGATTATAAGCATGGACCT	jnuhsa276	24	1	1	1	0.229385	-0.600792				Real	0.737
10	34772.23.3	AGTGGATGATGGAGACTCGGTAC	jnuhsa277	23	3	1	3	0.257067	-0.528361				Real	0.803		5	16549.23.31	+	chrX.NT_033330.mRNA.CSF2RA.join.[95169..110104]	3409	3483
11	38032.24.3	ATCCCCAGATACAATGGACAATAT	jnuhsa279	24	3	1	3	0.231354	-0.571157				Real	0.847				+	chrX.NT_033330.mRNA.CSF2RA.join.[95169..98986]	3409	3483
12	40410.24.1	ATGGGATTTGTGAGCATATGCTGT	jnuhsa348	24	1	1	1	0.234374	-0.581689				Real	0.72				+	chrY.NT_113972.mRNA.CSF2RA.join.[95169..110104]	3409	3483
13	49708.22.1	CATTGGACTGCTGATGGCCCGT	jnuhsa290	22	1	1	1	0.330471	-0.484037				Real	0.74				+	chrY.NT_113972.mRNA.CSF2RA.join.[95169..98986]	3409	3483
14	52519.24.2	CCCTTTCTTTAGCATTTGACTCAC	jnuhsa291	24	2	1	2	0.235007	-0.591227				Real	0.654
15	63356.23.6	CTGACTGAATAGGTAGGGTCATT	jnuhsa349	23	6	2	8	0.265405	-0.533744				Real	0.827		6	17851.23.1	+	chr18.NT_010859.mRNA.THOC1.revcom.[255531..257965]	715	784
16	74108.23.1	GCCTCTGGAGCTCACGGTCGGCG	jnuhsa305	23	1	1	1	0.231597	-0.595816				Real	0.611
17	75156.24.1	GCGGCCGGCTGTGGTGAGGGCTGA	jnuhsa306	24	1	1	1	0.24168	-0.606415				Real	0.706		7	1940.23.1	-	chr8.NT_023736.mRNA.AGPAT5.join.[6586681..6592598]	3413	3493
18	82999.22.2	GTATGTAGTAGTCAAAGGCATT	jnuhsa311	22	2	1	2	0.346636	-0.481451				Real	0.803
19	84045.23.1	GTGAGCAGGGAAGGACTGGGGTC	jnuhsa312	23	1	1	1	0.226947	-0.595623				Real	0.71		8	32674.24.1	+	chr11.NT_009237.mRNA.HCCA2.revcom.[279891..288863]	2706	2792
20	95080.23.1	TATGGAGGGACTGAGGAAACGGA	jnuhsa318	23	1	1	1	0.237442	-0.588831				Real	0.734
21	98478.22.1	TCCGGAGTTGTAAGTGTTGACA	jnuhsa322	22	1	1	1	0.293814	-0.482818				Real	0.79		9	34736.24.1	+	chr16.NT_010498.mRNA.WWP2.join.[23536352..23556862]	1159	1236
																10	34772.23.3	+	chr6.NT_034880.mRNA.LYRM4.revcom.[5049725..5156849]	68295	68384
																11	38032.24.3	+	chr2.NT_005403.mRNA.KLF7.revcom.[58162723..58197914]	13699	13787
																12	40410.24.1	+	chr2.NT_005403.mRNA.HIBCH.revcom.[41279376..41287098]	4103	4183
																13	49708.22.1	-	chr18.NT_025028.mRNA.TCF4.revcom.[922233..1043374]	105988	106058
																14	52519.24.2	+	chr3.NT_022517.mRNA.TKT.revcom.[53207331..53209038]	76	141
																15	63356.23.6	+	chr3.NT_022459.mRNA.TMF1.revcom.[2804571..2807952]	2905	2992
																16	74108.23.1	+	chr2.NT_015926.mRNA.TTC32.revcom.[3739875..3743544]	25	99
																17	75156.24.1	+	chr15.NT_077661.mRNA.HDGFRP3.revcom.[947132..990386]	65	135
																18	82999.22.2	-	chr1.NT_019273.mRNA.VAV3.revcom.[4325325..4414972]	67363	67442
																19	84045.23.1	-	chr9.NT_035014.mRNA.GFI1B.join.[2631169..2638985]	4997	5070
																20	95080.23.1	-	chr17.NT_010783.mRNA.GFAP.revcom.[1638562..1639236]	114	201
																21	98478.22.1	+	chr14.mRNA.TTC7B.revcom.[72161676..72196171]	29293	29394

## Sheet: HL60
HL60																				Chromosomal Location
S.No	Candidate miRNA id	Sequence ( putative mature – miRNA)	ID corresponding to the total list	Length	Freq of the putative mirna	Number of sRNA falling in the same hairpin (Isomirs+stars)	Total Frequency	CSHMM score	CID score	miRdeep score	minor seq/star	similarity to known	MiPred scores Real / Pseudo	Percentage			S.NO	ID	Orientation of the precursor seq	Chromosome number contig intronic region	Start	End
1	118483.21.1	AAGCGGTAACTGTTACACCAT	jnuhsa253	21	1	1	1	0.23692	-0.609119				Real	0.524			1	118483.21.1	+	chrX.NT_011757.mRNA.SH3KBP1.revcom.[17445277..17483623]	13316	13378
2	138304.22.1	ACTTCAAGGTCGTGGGGCAGCC	jnuhsa264	22	1	1	1	0.247996	-0.593924				Real	0.588
3	149250.24.1	ATGGGATTTGTGAGCATATGCTGT	jnuhsa348	24	1	1	1	0.234374	-0.581689				Real	0.72			2	138304.22.1	+	chr1.NT_004321.mRNA.PRDM16.join.[418819..476430]	3773	3835
4	166736.22.1	TCGTTTATGGGTGTATAGGATT	jnuhsa326	22	1	1	1	0.255273	-0.522383				Real	0.823
5	170163.23.1	ACTGAGTCAAGTCAGGTAGTCCA	jnuhsa263	23	1	1	1	0.316452	-0.499032				Real	0.835			3	149250.24.1	+	chr2.NT_005403.mRNA.HIBCH.revcom.[41279376..41287098]	4103	4183
6	174385.22.1	ATGAGTACGGGATCTCTGTAGA	jnuhsa280	22	1	1	1	0.249127	-0.577363				Real	0.585
7	18522.22.7	CTGACTGAATAGGTAGGGTCAT	jnuhsa349	22	7	2	13	0.265405	-0.533744	2.3			Real	0.827			4	166736.22.1	-	chr14.mRNA.SLC10A1.revcom.[51245831..51252566]	2976	3058
8	19826.22.6	GGGGAAAGCGAGTAGGGACATT	jnuhsa351	22	6	2	7	0.312536	-0.519777				Real	0.832
9	202396.23.1	ATGCCTTACACTGTTTCATTATT	jnuhsa281	23	1	1	1	0.27844	-0.493245				Real	0.877			5	170163.23.1	+	chr6.NT_007592.mRNA.TRERF1.revcom.[33126738..33188984]	33829	33925
10	209158.22.1	AAGAGCTCTCTGACTTCGCCTC	jnuhsa252	22	1	3	3	0.280105	-0.557907				Real	0.716
11	222168.22.1	AAGCGACCATGATGTAACTTCA	jnuhsa352	22	1	1	1	0.292217	-0.481693				Real	0.817			6	174385.22.1	+	chr16.NT_010498.mRNA.RPGRIP1L.revcom.[7253726..7259077]	87	165
12	224186.24.1	CCGGGGAGAACTGCGCCTGCCGGC	jnuhsa293	24	1	1	1	0.250776	-0.575458				Real	0.605
13	236896.22.1	GGGACAAGAGGACGGTCTTCTT	jnuhsa353	22	1	2	2	0.267808	-0.523457				Real	0.801			7	18522.22.7	+	chr3.NT_022459.mRNA.TMF1.revcom.[2804571..2807952]	2905	2992
14	247126.24.1	AGACTAGGGGCACAGTGGCATGCA	jnuhsa266	24	1	1	1	0.267217	-0.573613				Real	0.775
15	263191.23.1	CAAGGACTGATCCTCTCGGGCAG	jnuhsa285	23	1	1	1	0.236171	-0.583239				Real	0.629			8	19826.22.6	+	chr9.NT_023935.mRNA.CKS2.join.[21090799..21094616]	875	954
16	296686.23.1	AAGTTCTGTGTATCGTGTCAAAG	jnuhsa256	23	1	1	1	0.238926	-0.604852				Real	0.591
17	316642.22.1	TGGCCACCTGTAACGAGCAACT	jnuhsa333	22	1	1	1	0.25301	-0.608766				Real	0.556			9	202396.23.1	+	chr4.NT_016354.mRNA.MAP2K1IP1.revcom.[25360912..25362831]	1338	1429
18	339446.23.1	TCGAGGACTGGTGGAAGGGCCTT	jnuhsa355	23	1	1	1	0.227805	-0.582042				Real	0.661
19	355807.22.1	CGCGCGGGGCGGAGGCCGCATT	jnuhsa295	22	1	1	1	0.247213	-0.586073				Real	0.594			10	209158.22.1	-	chr10.NT_030059.mRNA.ELOVL3.join.[22734933..22735908]	424	486
20	358423.21.1	CGCGGGGGAAGTAGGGGCGTA	jnuhsa296	21	1	1	1	0.24809	-0.609842				Real	0.659
21	378020.22.1	CAGGCGTCTGTCTACGTGGCTT	jnuhsa287	22	1	2	2	0.242521	-0.569478				Real	0.805			11	222168.22.1	+	chr9.NT_008470.mRNA.CENPP.join.[2463347..2694800]	148117	148207
22	390148.23.1	GCCATGCGTGACTGTGTCCGGGT	jnuhsa302	23	1	1	1	0.248667	-0.594131				Real	0.741					-	chr9.NT_008470.mRNA.ECM2.revcom.[2606381..2619419]	7867	7957
23	407842.24.1	CCGGGCGGCACCGCGAGGCCCACT	jnuhsa292	24	1	1	1	0.247873	-0.594199				Real	0.593
24	409562.22.1	CACTCTGTAAGCCAAGTTCATG	jnuhsa286	22	1	1	1	0.313941	-0.502106				Real	0.744			12	224186.24.1	-	chr17.NT_010783.mRNA.UBTF.revcom.[949470..950617]	226	299
25	415752.23.1	GGCTTCTGATCAAGATTTGTGGT	jnuhsa350	23	1	2	2	0.305518	-0.527669				Real	0.78					-	chr17.NT_010783.mRNA.UBTF.revcom.[949470..951912]	1521	1594
26	415991.22.1	TGGAGAGATCGTGGACGTCCGT	jnuhsa332	22	1	1	1	0.234687	-0.600359				Real	0.744
27	422101.22.1	CGTGTGGCACCGGTGAGCGTGT	jnuhsa297	22	1	1	1	0.309594	-0.547783	1.6		hsa-miR-644	Real	0.741			13	236896.22.1	+	chr1.NT_021877.mRNA.DTL.join.[5763335..5769293]	5401	5471
28	422307.24.1	TCAGGGACCTGCCGACAGCTGTGC	jnuhsa321	24	1	1	1	0.227396	-0.592121				Real	0.697
29	423958.22.1	GCCCCGGGCAGTGTGATCATCC	jnuhsa347	22	1	1	1	0.250384	-0.57636				Real	0.706			14	247126.24.1	+	chr10.NT_030059.mRNA.C10orf76.revcom.[22514917..22517656]	2459	2544
30	45403.24.2	ATCCCCAGATACAATGGACAATAT	jnuhsa279	24	2	1	2	0.231354	-0.571157				Real	0.847
31	4683.23.36	ACCTGGACCCAGCGTAGACAAAG	jnuhsa260	23	36	3	76	0.227045	-0.573983	2.5			Real	0.638			15	263191.23.1	-	chr17.NT_024871.mRNA.BAHCC1.join.[1777257..1784690]	794	866
32	52563.23.2	AGTGGATGATGGAGACTCGGTAC	jnuhsa277	23	2	3	5	0.257067	-0.528361				Real	0.803
33	55860.22.2	ATGGCATCGTCCCCTGGTGGCT	jnuhsa282	22	2	1	2	0.251251	-0.541332				Real	0.73			16	296686.23.1	+	chr12.NT_009755.mRNA.EP400.join.[9932575..9937781]	4457	4522
34	60851.22.2	TTTCTTCTTAGACATGGCAACG	jnuhsa345	22	2	1	2	0.31417	-0.51901				Real	0.782
35	77285.22.1	TGCACGGCACTGGGGACACGTG	jnuhsa357	22	1	2	2	0.259812	-0.588368				Real	0.704			17	316642.22.1	+	chr16.NT_010498.misc_RNA.LOC283922.revcom.[27980754..27982988]	1379	1443
36	82262.22.1	TGACTAAGTAGATGTACCCCGG	jnuhsa328	22	1	1	1	0.237265	-0.584274				Real	0.66					+	chr16.NT_010498.mRNA.PDPR.join.[23794331..23796565]	1379	1443
37	89036.23.1	ACAGGGCACTGGGTTTCTGTGGT	jnuhsa259	23	1	1	1	0.231889	-0.56735				Real	0.701
																	18	339446.23.1	+	chr2.NT_005403.mRNA.IHH.revcom.[70131833..70134290]	1399	1469
																	19	355807.22.1	+	chr8.NT_008183.mRNA.ASPH.revcom.[14450101..14480180]	87	171
																	20	358423.21.1	-	chr14.mRNA.ATXN3.revcom.[73562235..73572625]	173	235
																	21	378020.22.1	-	chr17.NT_024871.mRNA.BAHCC1.join.[1818414..1822232]	3251	3345
																	22	390148.23.1	+	chr1.NT_004350.mRNA.SKI.join.[1639804..1713045]	65890	65954
																	23	407842.24.1	+	chr2.NT_005403.mRNA.LOC100131211.revcom.[41599522..41608701]	45	111
																	24	409562.22.1	+	chr5.NT_023148.mRNA.MCTP1.revcom.[2562554..2567472]	2127	2208
																	25	415752.23.1	+	chr22.NT_011523.mRNA.ATXN10.join.[1407125..1473544]	19987	20058
																	26	415991.22.1	+	chr16.NT_037887.mRNA.ADCY9.revcom.[3997561..4103751]	105978	106070
																	27	422101.22.1	+	chr12.NT_009755.mRNA.SFRS8.join.[9672809..9680940]	762	833
																	28	422307.24.1	+	chr19.NT_011255.mRNA.REXO1.revcom.[1768631..1788200]	1122	1208
																	29	423958.22.1	+	chr16.NT_037887.mRNA.SOLH.join.[524000..526029]	1310	1377
																	30	45403.24.2	+	chr2.NT_005403.mRNA.KLF7.revcom.[58162723..58197914]	13699	13787
																	31	4683.23.36	+	chrX.NT_033330.mRNA.CSF2RA.join.[95169..110104]	3409	3483
																			+	chrX.NT_033330.mRNA.CSF2RA.join.[95169..98986]	3409	3483
																			+	chrY.NT_113972.mRNA.CSF2RA.join.[95169..110104]	3409	3483
																			+	chrY.NT_113972.mRNA.CSF2RA.join.[95169..98986]	3409	3483
																	32	52563.23.2	+	chr6.NT_034880.mRNA.LYRM4.revcom.[5049725..5156849]	68295	68384
																	33	55860.22.2	+	chr6.NT_007592.mRNA.CDC5L.join.[35255898..35271641]	5726	5817
																	34	60851.22.2	+	chr8.NT_023736.mRNA.AGPAT5.join.[6586681..6592598]	3413	3493
																	35	77285.22.1	+	chr16.NT_037887.mRNA.MAPK8IP3.join.[1719581..1733336]	5411	5485
																	36	82262.22.1	+	chr16.NT_010498.mRNA.CHD9.join.[6903891..6911097]	2050	2114
																	37	89036.23.1	+	chr1.NT_004559.mRNA.GALNT2.join.[6405308..6516117]	52082	52145

## Sheet: K562
K562																			Chromosomal Location
S.No	Candidate miRNA id	Sequence ( putative mature – miRNA)	ID corresponding to the total list	Length	Freq of the putative mirna	Number of sRNA falling in the same hairpin (Isomirs+stars)	Total Frequency	CSHMM score	CID score	miRdeep score	minor seq/star	similarity to known	MiPred scores Real / Pseudo	Percentage		S.NO	ID	Orientation of the precursor seq	Chromosome number contig intronic region	Start	End
1	1000713.22.1	TCAGGAATCGGCCTGTGGCATG	jnuhsa320	22	1	1	1	0.299275	-0.537666	1.4		dre-miR-461	Real	0.743		1	1000713.22.1	+	chr9.NT_035014.mRNA.WDR5.join.[3778263..3781881]	889	966
2	1031177.24.1	ATATGAATACGAATTGGGTTGTGG	jnuhsa278	24	1	1	1	0.226668	-0.608976				Real	0.523
3	110364.24.2	AGTGGAGATTATAAGCATGGACCT	jnuhsa276	24	2	1	2	0.229385	-0.600792				Real	0.737		2	1031177.24.1	+	chr8.NT_007995.mRNA.GSR.revcom.[890380..905820]	13427	13509
4	118952.22.2	AAGGACCGCAGCAGAACGAAAC	jnuhsa255	22	2	1	2	0.252137	-0.600173				Real	0.627
5	149439.23.2	GTTGGGACAAGAGGACGGTCTTC	jnuhsa353	23	2	2	3	0.264838	-0.523457				Real	0.801		3	110364.24.2	+	chr16.NT_010498.mRNA.WWP2.join.[23536352..23556862]	1159	1236
6	153870.23.2	ATTCGCTGGGAATTCAGCCTCTG	jnuhsa283	23	2	1	2	0.332117	-0.47595				Real	0.823
7	196339.23.1	GCCCCGGGCAGTGTGATCATCCT	jnuhsa347	23	1	1	1	0.250384	-0.57636				Real	0.706		4	118952.22.2	+	chr4.NT_016354.mRNA.FGF2.join.[48296655..48345622]	338	421
8	198084.23.1	TCTTCATACAGTTTGCATTATAA	jnuhsa327	23	1	1	1	0.249379	-0.60372				Real	0.543
9	218256.24.1	AGATGCGTAGATATCTAGGTAGAT	jnuhsa267	24	1	1	1	0.275051	-0.550024				Real	0.744		5	149439.23.2	+	chr1.NT_021877.mRNA.DTL.join.[5763335..5769293]	5401	5471
10	223897.24.1	TCTGGGCACAGGCGGATGGACAGG	jnuhsa356	24	1	3	3	-	-0.597748	2		hsa-miR-612	Real	0.668
11	356149.23.1	ATTTTGTGTAGTCGTGGGCGGTG	jnuhsa284	23	1	1	1	0.231908	-0.607398				Real	0.566		6	153870.23.2	+	chr11.NT_033899.mRNA.FLJ32810.join.[4398924..4406321]	5087	5166
12	374380.23.1	AGGGCTTCCTCTCTGCAGGACCG	jnuhsa273	23	1	1	1	0.346136	-0.464707				Real	0.812
13	394750.22.1	TTTCTTCTTAGACATGGCAACG	jnuhsa345	22	1	1	1	0.31417	-0.51901				Real	0.782		7	196339.23.1	+	chr16.NT_037887.mRNA.SOLH.join.[524000..526029]	1310	1377
14	405330.23.1	GGGAAAGCGAGTAGGGACATTTA	jnuhsa351	23	1	2	2	0.312536	-0.519777				Real	0.832
15	423132.24.1	TCAGATGTGCTCTGGACCAGATGG	jnuhsa319	24	1	1	1	0.240421	-0.60881				Real	0.565		8	198084.23.1	+	chr13.NT_009952.mRNA.ARGLU1.revcom.[20299156..20301455]	1355	1427
16	427871.24.1	GTTCCACACTGACACTGCAGAAGT	jnuhsa313	24	1	2	2	0.238161	-0.586614	2.4	star present		Real	0.756
17	472244.22.1	GGGGTCACGGGTTAGAGCAGGG	jnuhsa308	22	1	1	1	0.233304	-0.605762				Real	0.843		9	218256.24.1	-	chr4.NT_006316.mRNA.LOC643751.revcom.[13420112..14404943]	628854	628935
18	476591.24.1	GTAAAAGCAAGGACTAAAGCTTCC	jnuhsa310	24	1	1	1	0.238323	-0.609448				Real	0.597
19	499174.21.1	AAAAGGTGGCACGTCCGACGT	jnuhsa248	21	1	1	1	0.315317	-0.524572				Real	0.75		10	223897.24.1	+	chr16.NT_010542.mRNA.ZFPM1.join.[80704..112963]	15264	15327
20	507711.24.1	GCAAAATCGGCTTCTGTTGTGAAT	jnuhsa301	24	1	1	1	0.226616	-0.606023				Real	0.743
21	52484.22.5	CTGACTGAATAGGTAGGGTCAT	jnuhsa349	22	5	3	7	0.265405	-0.533744				Real	0.827		11	356149.23.1	-	chr14.mRNA.WARS.revcom.[81828012..81842349]	537	603
22	59067.23.4	AGTGGATGATGGAGACTCGGTAC	jnuhsa277	23	4	3	6	0.257067	-0.528361				Real	0.803				-	chr14.mRNA.WARS.revcom.[81835349..81842349]	537	603
23	597616.24.1	TTTCTCCCACTACCAGGCTCCCAT	jnuhsa344	24	1	1	1	0.268229	-0.514573				Real	0.782
24	598830.23.1	CTTCTGATCAAGATTTGTGGTGT	jnuhsa350	23	1	1	1	0.301129	-0.527669				Real	0.78		12	374380.23.1	+	chr10.NT_030059..mRNA.RP11-529I10.4.join.[22109620..22117117]	82	160
25	637240.24.1	AGGAGTGATAGTTGAATAGAAAGA	jnuhsa271	24	1	1	1	0.237275	-0.597898				Real	0.749
26	639233.24.1	GGTTCCCCCTGACGAAAGGACTCC	jnuhsa309	24	1	1	1	0.232602	-0.608438				Real	0.531		13	394750.22.1	+	chr8.NT_023736.mRNA.AGPAT5.join.[6586681..6592598]	3413	3493
27	645056.24.1	ACCTGGCACAGGTATGAGGATCTG	jnuhsa261	24	1	1	1	0.236156	-0.601885				Real	0.709
28	70282.22.4	TACTAACTGCAGATTCAAGTGA	jnuhsa316	22	4	1	4	0.302925	-0.52526				Real	0.834		14	405330.23.1	+	chr9.NT_023935.mRNA.CKS2.join.[21090799..21094616]	875	954
29	722784.23.1	TTACACAGCTGGACAGAGGCACG	jnuhsa338	23	1	1	1	0.309861	-0.52908				Real	0.769
30	725968.24.1	TTAAAATAAGTAGGATGAGTAAGA	jnuhsa337	24	1	1	1	0.253425	-0.604212				Real	0.503		15	423132.24.1	+	chr3.NT_022517.mRNA.IQSEC1.revcom.[12884323..12889848]	1942	2013
31	741399.23.1	AGGTTGGAATTCTTTTGAGCAGG	jnuhsa275	23	1	1	1	0.249673	-0.589397				Real	0.689
32	833392.23.1	CAAGGACTGATCCTCTCGGGCAG	jnuhsa285	23	1	1	1	0.236171	-0.583239				Real	0.629		16	427871.24.1	+	chr6.NT_007422.mRNA.ZDHHC14.join.[90638..250955]	146866	146934
33	872456.22.1	TAGGTCCAAACTTTCAGAGCAT	jnuhsa354	22	1	1	1	0.275106	-0.50181				Real	0.794				+	chr6.NT_113899.mRNA.LOC730077.join.[248189..408417]	146792	146860
34	885591.24.1	TGAGGTGACCGCAGATGGGAAGGA	jnuhsa330	24	1	1	1	0.24613	-0.591361				Real	0.773
35	939542.21.1	TGCACGGCACTGGGGACACGT	jnuhsa357	21	1	1	1	0.259812	-0.588368				Real	0.704		17	472244.22.1	+	chr16.NT_010393.mRNA.KCTD13.revcom.[21231509..21235377]	132	226
																18	476591.24.1	+	chr1.NT_032977.mRNA.FAF1.revcom.[21182367..21225590]	33359	33433
																19	499174.21.1	+	chr6.NT_007592.mRNA.GMPR.join.[7113218..7132896]	11690	11771
																20	507711.24.1	+	chr3.NT_005612.mRNA.CCDC50.join.[97542663..97570026]	847	918
																21	52484.22.5	+	chr3.NT_022459.mRNA.TMF1.revcom.[2804571..2807952]	2905	2992
																22	59067.23.4	+	chr6.NT_034880.mRNA.LYRM4.revcom.[5049725..5156849]	68295	68384
																23	597616.24.1	-	chr15.NT_010194.mRNA.CYP19A1.revcom.[22319764..22325521]	500	582
																24	598830.23.1	+	chr22.NT_011523.mRNA.ATXN10.join.[1407125..1473544]	19987	20058
																25	637240.24.1	+	chr6.NT_007592.mRNA.ZFAND3.join.[28646043..28755984]	48181	48252
																26	639233.24.1	+	chr6.NT_007422.mRNA.TMEM181.join.[1317122..1331920]	2860	2937
																27	645056.24.1	+	chr19.NT_011109.mRNA.GPI.join.[7140643..7152370]	9395	9460
																28	70282.22.4	+	chr5.NT_006576.mRNA.ANKH.revcom.[14759301..14861460]	45333	45430
																29	722784.23.1	+	chr9.NT_008470.mRNA.AK1.revcom.[37951997..37955306]	2322	2414
																30	725968.24.1	+	chr10.NT_008583.mRNA.P4HA1.revcom.[23362163..23364263]	1392	1466
																31	741399.23.1	+	chr4.NT_016354.mRNA.TSPAN5.revcom.[23976600..24127016]	15953	16018
																32	833392.23.1	-	chr17.NT_024871.mRNA.BAHCC1.join.[1777257..1784690]	794	866
																33	872456.22.1	+	chr2.NT_005403.mRNA.GULP1.join.[39367257..39457906]	61189	61271
																34	885591.24.1	+	chr16.NT_010498.mRNA.CMIP.join.[35093346..35255370]	88357	88428
																		+	chr16.NT_010498.mRNA.CMIP.join.[35143299..35255370]	38404	38475
																35	939542.21.1	+	chr16.NT_037887.mRNA.MAPK8IP3.join.[1719581..1733336]	5411	5485
