# Supplementary material for: Analysis of microRNA transcriptome by deep sequencing of small RNA libraries of peripheral blood
Source: BMC Genomics. 2010 May 7;11:288. doi: 10.1186/1471-2164-11-288 (PMC2885365; doi:10.1186/1471-2164-11-288)
Supplement: Additional file 8 — Details of the intergenic novel miRNAs of the 4 samples. List of the novel miRNAs predicted sample wise, with the information on their frequency, isomiRs, chromosomal location and prediction scores from CID-miRNA, CSHMM, miRDeep, MiPred. [file 1471-2164-11-288-S8.XLS]

## Sheet: Normal1
Normal Sample1
S.No	Candidate miRNA id	Sequence ( putative mature – miRNA)	ID corresponding to the total list	Length	Freq of the putative mirna	Number of sRNA falling in the same hairpin (Isomirs+stars)	Total Frequency	CSHMM score	CID score	miRdeep score	minor seq/star	similarity to known	MiPred Score Real / Pseudo	Percentage Confidence					Chromosomal Location
1	100496.21.2	TTTAGGCTCTGAGGCAGGACT	jnuhsa224	21	2	1	2	0.237315	-0.579999				Real	0.753			ID	Orientation of the precursor seq	Chromosome number contig intergenic region	Start	End
2	10225.22.26	AGAAGGGGTGAAATTTAAACGT	jnuhsa233	22	26	6	56	0.334153	-0.481173	29.4	present		Real	0.788		1	100496.21.2	+	chr18.NT_010859.[8822075..9010026]	122245	122320
3	104521.22.2	CCTCAAGTAGTCTGACCAGGGG	jnuhsa239	22	2	4	5	0.306856	-0.503642				Real	0.805
4	107652.20.2	TCCGTACAAACTCTGCTGTG	jnuhsa113	20	2	1	2	0.249995	-0.523039				Real	0.834		2	10225.22.26	+	chr16.NT_010393.[6303094..6318312]	5350	5435
5	117968.23.2	TCTGAGGGGTTTGGAATGGGATG	jnuhsa182	23	2	2	3	0.236449	-0.587758				Real	0.752			10225.22.26	+	chr16.NT_010393.[7701747..7716967]	5348	5433
6	1227.22.280	TGGGGCGGAGCTTCCGGAGGCC	jnuhsa204	22	280	4	285	0.27884	-0.560319	3.4	present		Real	0.657			10225.22.26	-	chr16.NT_010393.[9809051..9824260]	9779	9864
7	133906.22.2	CTCCCGGACAGGCGTTCGTGCG	jnuhsa238	22	2	7	8	0.23595	-0.602487				Real	0.501
8	134130.23.2	CCTCCCACTGCAGAGCCTGGGGA	jnuhsa103	23	2	3	4	0.31155	-0.49226	6.6	present	hsa-miR-532-3p mmu-miR-532-3p rno-miR-532-3p	Real	0.734		3	104521.22.2	+	chr6.NT_025741.[44513907..45911770]	595467	595549
9	141573.21.2	ACTAGGATTGTGCTTCCCTGG	jnuhsa36	21	2	1	2	0.244875	-0.552062				Real	0.834
10	153044.22.2	GAGGGTCTGACTGTCACTTGGA	jnuhsa243	22	2	1	2	0.266692	-0.498285				Real	0.779		4	107652.20.2	+	chr17.NT_010641.[7328063..7378935]	360	453
11	155145.22.2	GGTAGGACTTGGGCATCGGCAT	jnuhsa157	22	2	1	2	0.264357	-0.582839				Real	0.69
12	160251.22.1	CAGGGACCCCTGACTGACAACG	jnuhsa235	22	1	2	2	0.301855	-0.534658				Real	0.739		5	117968.23.2	-	chr8.NT_008046.[44170180..44282531]	68601	68673
13	163988.23.1	TATGGGGCTTCTGTAGAGATTTC	jnuhsa93	23	1	5	5	0.238385	-0.600725		present		Real	0.625
14	167307.22.1	ATTGTAGAACCTAAGATTGGCC	jnuhsa83	22	1	1	1	0.236203	-0.599304				Real	0.513		6	1227.22.280	+	chr16.NT_010393.[6303094..6318312]	15072	15151
15	173313.22.1	CATCTCTAAGGAACTCCCCCAA	jnuhsa93	22	1	1	1	0.252465	-0.561651				Real	0.752				+	chr16.NT_010393.[7701747..7716967]	15074	15153
16	179029.24.1	TGAAGACCTCTATGCCTGGTATGT	jnuhsa190	24	1	1	1	0.254693	-0.562776				Real	0.653				-	chr16.NT_010393.[9809051..9824260]	69	148
17	179202.20.1	CTGTATTGTCAGGTAGTGAT	jnuhsa117	20	1	1	1	0.267664	-0.503345				Real	0.762
18	183669.21.1	AGGCTGGGCGGCGATAGAACG	jnuhsa56	21	1	2	2	0.233201	-0.60382				Real	0.72		7	133906.22.2	-	chr21.NT_113958.[156503..158069]	742	802
19	184207.20.1	GAGCGTGCGTACAACTCCAA	jnuhsa129	20	1	1	1	0.315513	-0.51278				Real	0.776
20	192136.22.1	ACTCAGGATGAAGGTGGGCTTA	jnuhsa37	22	1	2	2	0.230709	-0.603331				Real	0.755		8	134130.23.2	+	chr10.NT_077569.[521740..607790]	35312	35401
21	194974.22.1	TTGTATTTAAGGAGAACCGCAA	jnuhsa220	22	1	1	1	0.251661	-0.527468				Real	0.697
22	19982.21.12	TTAGACCTAGTACACGTCCTT	jnuhsa212	21	12	4	18	0.312202	-0.486747	2.3			Real	0.808		9	141573.21.2	+	chr8.NT_008046.[10567746..10602365]	21378	21474
23	202796.22.1	TCAGGATCAGGATCTGCAGAGT	jnuhsa173	22	1	1	1	0.249835	-0.51175				Real	0.837
24	206844.22.1	ATGTGGTAGATATATGCACGAT	jnuhsa246	22	1	2	2	0.290505	-0.542739				Real	0.791		10	153044.22.2	+	chr5.NT_023133.[18042118..18125774]	46018	46101
25	21412.22.11	TAGTGGATGATGCACTCTGTGC	jnuhsa169	22	11	4	27	0.300711	-0.496987	14.2	present		Real	0.815
26	215508.24.1	TTCTGAGTAGGGTTGAGCAGTTTT	jnuhsa215	24	1	1	1	0.238677	-0.59238				Real	0.784		11	155145.22.2	+	chr1.NT_004610.[10641012..10685097]	39905	39982
27	228384.24.1	GAGGGCTGCTAGTCCAGGCTGTGA	jnuhsa242	24	1	1	1	0.228279	-0.576446				Real	0.717
28	243111.22.1	CTGAGACCAGGACTGGATGCAC	jnuhsa240	22	1	2	2	0.239252	-0.588823				Real	0.784		12	160251.22.1	+	chr5.NT_006576.[34346671..34629167]	164085	164168
29	24878.22.10	TATGGAAAGACTTTGCCACTCT	jnuhsa244	22	10	2	11	0.334078	-0.486216	2.1			Real	0.837
30	24987.21.10	AATGTAGAGATTGATCAAAAT	jnuhsa21	21	10	2	11	0.252096	-0.519068	1.7			Real	0.79		13	163988.23.1	-	chr1.NT_004610.[1..19196]	9786	9858
31	254172.21.1	TGGACCTGGGACTGATACTGG	jnuhsa197	21	1	1	1	0.267215	-0.581969	1.2		hsa-miR-492	Real	0.805
32	261371.22.1	AAGACCACTTTCTGTATGATTT	jnuhsa11	22	1	1	1	0.2899	-0.472873				Real	0.816		14	167307.22.1	+	chr8.NT_023736.[1722144..1759555]	14555	14622
33	263993.22.1	ACAGCAAGGTATGGAATCTGGA	jnuhsa25	22	1	1	1	0.230501	-0.591202				Real	0.725
34	268046.23.1	AAGCAGGAAGAGAAAGTGACACA	jnuhsa15	23	1	1	1	0.246254	-0.606915				Real	0.583		15	173313.22.1	+	chr1.NT_004873.[3258909..3283239]	9347	9406
35	270502.23.1	CCATGGAGAAATGGCTGATTTTA	jnuhsa97	23	1	1	1	0.256273	-0.571811				Real	0.819				+	chr1.NT_004873.[3392846..3403883]	7751	7810
36	28387.22.8	TGCGACATTGGAAGTAGTATCA	jnuhsa193	22	8	3	10	-	-0.543178	1.4			Real	0.651
37	285153.23.1	CCGGGTCTAGCATTGGGATTTAA	jnuhsa101	23	1	1	1	0.317083	-0.471047				Real	0.795		16	179029.24.1	+	chr7.NT_007741.[3900850..4003525]	78122	78181
38	292368.22.1	CTGAAAGCTGTAACCTGGGTGA	jnuhsa111	22	1	1	1	0.25008	-0.594648				Real	0.674
39	30435.21.8	TGATGATACAGGTGGAGGTAG	jnuhsa192	21	8	5	12	0.321116	-0.499267	2.4			Real	0.818		17	179202.20.1	+	chr19.NT_077812.[1043254..1059291]	14930	14997
40	306927.21.1	AGGGTCGGCTCCGTTGGTCCG	jnuhsa61	21	1	1	1	0.237711	-0.585325	1.5		hsa-miR-886-5p	Real	0.626
41	316860.21.1	GCCACTGGAGAGCAGCTTGTA	jnuhsa141	21	1	1	1	0.247724	-0.606621				Real	0.658		18	183669.21.1	+	chr16.NT_010498.[29204370..29214447]	105	176
42	323436.23.1	TGGGGCTGGGGCATATCCTGGAG	jnuhsa205	23	1	1	1	0.25192	-0.60512				Real	0.624
43	332340.22.1	AAAAGCATCAGGAAGTACCCAC	jnuhsa1	22	1	1	1	0.26212	-0.534821				Real	0.774		19	184207.20.1	+	chr12.NT_009714.[21477076..22135571]	655860	655921
44	33527.22.7	TGTGATATCATGGTTCCTGGGA	jnuhsa245	22	7	2	8	0.243047	-0.567071	5.4	present		Real	0.731
45	346428.22.1	CCGCGATATGAACGGGGTCGGA	jnuhsa100	22	1	1	1	0.257255	-0.593345				Real	0.715		20	192136.22.1	+	chr9.NT_023935.[19796321..19908749]	112304	112386
46	354170.22.1	CTGGAATTCTGTATCTGAGCAG	jnuhsa114	22	1	1	1	0.266614	-0.483578				Real	0.76
47	356694.23.1	TGTGAAATGGAATATAGAAAAGT	jnuhsa237	23	1	2	2	0.265524	-0.510591				Real	0.82		21	194974.22.1	-	chr1.NT_032977.[25806367..26645188]	105152	105211
48	359903.21.1	CTGAGCTGGGAGTAGAGACTC	jnuhsa112	21	1	1	1	0.235177	-0.603035				Real	0.724
49	371930.22.1	ATCTGTTCCTGAACCTAGCATG	jnuhsa77	22	1	1	1	0.273934	-0.484743				Real	0.78		22	19982.21.12	+	chr4.NT_016354.[24398837..24504316]	67422	67495
50	38068.22.6	AGGGGACCAAAGAGATATATAG	jnuhsa70	22	6	5	18	0.296171	-0.528024	9	present		Real	0.76
51	381517.23.1	GGAGTTATATCTGAAGACTGCTA	jnuhsa234	23	1	2	2	0.297297	-0.52724				Real	0.772		23	202796.22.1	+	chr21.NT_011512.[19762149..19768080]	3017	3080
52	397289.23.1	GCGGATAGGTGCTGGGCGAGGCC	jnuhsa149	23	1	1	1	0.244895	-0.604674				Real	0.708
53	411193.22.1	TTGCGTGAACCTGAGAATGAGC	jnuhsa216	22	1	1	1	0.284494	-0.556821				Real	0.815		24	206844.22.1	+	chrX.NT_011630.[2933894..3032623]	98066	98166
54	412722.21.1	GCCTGGATGCTTAGAGCAGTG	jnuhsa148	21	1	1	1	0.229245	-	2.9			Real	0.545
55	425561.22.1	AGTGGTTTGTGGAATAAACCTT	jnuhsa65	22	1	1	1	0.366122	-0.452643	1.1		gga-miR-140 ssc-miR-140 ptr-miR-140 xtr-miR-140	Real	0.804		25	21412.22.11	+	chr2.NT_005334.[7000858..7691342]	172534	172605
56	442765.22.1	TACAGCCTCTTATGCTTTCCAA	jnuhsa231	22	1	2	2	0.243086	-0.608011				Real	0.589
57	442868.22.1	AAACTAAAGGATATAGAAGGTT	jnuhsa230	22	1	3	3	0.271811	-0.531354				Real	0.738		26	215508.24.1	+	chr16.NT_010393.[12749738..12842292]	69111	69170
58	44687.22.5	TCACAAGGTATTGACTGGCGTA	jnuhsa172	22	5	3	8	0.307261	-0.518881				Real	0.812
59	449878.21.1	TGGCAAACGTGGAAGCCGAGA	jnuhsa232	21	1	1	1	0.291095	-0.541618				Real	0.786		27	228384.24.1	+	chr19.NT_011255.[3546659..3550625]	1108	1167
60	456206.22.1	ATGGGATAATCTGTAAGTCTGC	jnuhsa82	22	1	2	2	0.254975	-0.484883				Real	0.855
61	461251.22.1	AGCGAGCCGCCGGGAGGATGTG	jnuhsa49	22	1	1	1	0.2526	-0.599977				Real	0.567		28	243111.22.1	-	chr2.NT_005416.[32963..74759]	24071	24158
62	484493.23.1	GAGCTGAGGTTATGATGTTGGAC	jnuhsa130	23	1	1	1	0.290139	-0.524436				Real	0.851
63	507949.24.1	GCCGGGCCCCGGGCCCTCGACCGG	jnuhsa147	24	1	1	1	0.256551	-0.578057				Real	0.671		29	24878.22.10	-	chr4.NT_016354.[84504481..84737144]	93621	93713
64	521734.22.1	TTAGGTCAGGACCAAGGCCTAT	jnuhsa213	22	1	1	1	0.324113	-0.485711				Real	0.761
65	535215.22.1	TTTCGCTGCAAACACTAGCTCC	jnuhsa226	22	1	1	1	0.25479	-0.551616				Real	0.779		30	24987.21.10	+	chr6.NT_025741.[44513907..45911770]	116912	116986
66	537137.22.1	GACTTTGGAATTATAACTCGGT	jnuhsa125	22	1	1	1	0.316836	-0.523382				Real	0.781
67	539765.22.1	GACTCACTCACAGGATTGTGCA	jnuhsa124	22	1	2	2	0.286446	-0.553538		present		Real	0.839		31	254172.21.1	+	chr6.NT_007592.[1568231..1581595]	13095	13175
68	560445.22.1	TGGCTATTCTAGCAGTGAAGTT	jnuhsa200	22	1	1	1	0.273565	-0.496413				Real	0.828
69	567232.23.1	GAGCGGGCCGCGCCGGGACTGCA	jnuhsa128	23	1	1	1	0.249214	-0.603821				Real	0.502		32	261371.22.1	+	chr1.NT_032977.[2481391..2510446]	5087	5162
70	57971.22.4	ATCTGTAAGAGAAAGTAAATGA	jnuhsa236	22	4	1	4	0.321463	-0.511796				Real	0.815
71	583803.19.1	ACGTGGACAAGCTTAGACT	jnuhsa35	19	1	1	1	0.244699	-0.588528				Real	0.61		33	263993.22.1	+	chr11.NT_033903.[6990793..7023626]	1192	1251
72	592687.21.1	GCCAGGACGTGGAGGGCCCGG	jnuhsa142	21	1	1	1	0.241308	-0.587286				Real	0.635
73	597295.23.1	TCTCTCTGTATCACTGCCATTGT	jnuhsa179	23	1	1	1	0.32617	-0.487623				Real	0.79		34	268046.23.1	+	chr12.NT_019546.[13629802..14793990]	109133	109196
74	603194.21.1	GTGACTGAGGGAATGAACGGA	jnuhsa160	21	1	1	1	0.234911	-0.583208				Real	0.675
75	609860.22.1	GCCGAAGACGTGAGAAGACTAC	jnuhsa146	22	1	1	1	0.245081	-0.586154				Real	0.664		35	270502.23.1	+	chr5.NT_029289.[1249167..1328802]	12346	12430
76	649621.22.1	GAGGGGTATTGCCTGTCAAAGA	jnuhsa247	22	1	1	1	0.308039	-0.435068				Real	0.823
77	657529.24.1	GGCGGGCACTGGGTCTTCTCCACG	jnuhsa154	24	1	1	1	-	-0.594745	1.2		mmu-miR-666-5p	Real	0.736		36	28387.22.8	-	chr7.NT_007819.[6472034..6606883]	123520	123601
78	675126.24.1	CAACTGTGATATTAGGAGTCCTAT	jnuhsa86	24	1	1	1	0.244148	-0.547999				Real	0.811
79	676076.22.1	CTGGCAAATTGGGCACTCAGCA	jnuhsa115	22	1	1	1	0.22944	-0.601158				Real	0.737		37	285153.23.1	+	chr17.NT_010799.[4115039..4158987]	43326	43393
80	68895.24.3	TCTTAGGACTGACTGTTCAAAGGC	jnuhsa186	24	3	1	3	0.250188	-0.525507				Real	0.73
81	703127.22.1	AGCTTCCTAACTTTTGACTCAC	jnuhsa51	22	1	1	1	-	-0.472409	1.3		hsa-miR-516a-3p	Real	0.771		38	292368.22.1	-	chr2.NT_022184.[34093668..34218717]	89390	89457
82	733292.21.1	TTGTAGGAGTTCTGTTGCATC	jnuhsa219	21	1	1	1	0.251581	-0.570413				Real	0.651
83	748422.22.1	CGGCCTGGACGGAGAGAGGAGG	jnuhsa107	22	1	1	1	0.245292	-0.599934				Real	0.663		39	30435.21.8	-	chr2.NT_022184.[32861867..32895982]	30326	30409
84	770618.23.1	ATGGAATGTATATTGGAATAATC	jnuhsa81	23	1	1	1	0.321163	-0.49924				Real	0.755
85	773402.20.1	GTGTGACTGGAGCAGGGCTT	jnuhsa162	20	1	1	1	0.252594	-0.599055				Real	0.724		40	306927.21.1	-	chr16.NT_037887.[707482..711158]	3484	3544
86	780266.22.1	GCCCGCTGATTGGCTGTCTCCT	jnuhsa145	22	1	1	1	0.236475	-0.589878				Real	0.621
87	79432.22.3	AAAATCAAACACGGTAGTCACA	jnuhsa3	22	3	4	7	0.321146	-0.517338				Real	0.853		41	316860.21.1	-	chr11.NT_033903.[3805243..3868470]	39993	40068
88	79817.23.3	CAGGGAGGTGAATGGTTCTGTCT	jnuhsa91	23	3	2	5	0.249646	-0.606361				Real	0.638
89	80769.22.3	TTTTGCTGCAGTGTGGATGGTA	jnuhsa229	22	3	2	4	0.319976	-0.512742				Real	0.774		42	323436.23.1	-	chr16.NT_010498.[38931290..39227813]	19781	19850
90	82750.22.3	TGGGACTGATCTTGATGTCTGC	jnuhsa201	22	3	5	7	0.327234	-0.435612				Real	0.776
91	8377.23.33	ATGAGACTCATGTAAAACATCTT	jnuhsa79	23	33	6	52	0.274791	-0.502744	2.3			Real	0.802		43	332340.22.1	+	chr1.NT_032977.[25660965..25805056]	2272	2348
92	86630.21.3	AAGAGTTACTAGAACTATTCA	jnuhsa13	21	3	1	3	0.288858	-0.465931				Real	0.799
93	86994.22.3	ACCAAGATTTGGATGACAATGA	jnuhsa29	22	3	1	3	0.279635	-0.471747				Real	0.764		44	33527.22.7	-	chr9.NT_019501.[645497..681464]	4644	4721
94	87997.24.2	GGAGGCCTGTCTGTGTGACCGTCA	jnuhsa152	24	2	5	6	0.24963	-0.569332				Real	0.827
95	9121.22.30	TGTGACTGCATTATGAAAATTC	jnuhsa207	22	30	3	33	0.312427	-0.499103	4.2		mmu-miR-134 hsa-miR-134 rno-miR-134 ggo-miR-134 ppy-miR-134 mne-miR-134 ppa-miR-134	Real	0.772		45	346428.22.1	-	chr19.NT_011109.[28104899..28119453]	13778	13875
																46	354170.22.1	-	chr2.NT_022184.[49878891..49943656]	21009	21079
																47	356694.23.1	+	chr2.NT_005403.[22814338..22850297]	903	998
																48	359903.21.1	-	chr5.NT_006576.[33135741..33413654]	121553	121618
																49	371930.22.1	-	chr2.NT_022184.[67670539..67734719]	5790	5883
																50	38068.22.6	+	chr6.NT_025741.[24270666..25505061]	170094	170174
																51	381517.23.1	+	chr1.NT_019273.[4836208..4900594]	34168	34229
																52	397289.23.1	-	chr2.NT_005416.[1468047..1470314]	1444	1547
																53	411193.22.1	+	chr12.NT_009775.[7284653..7540735]	107544	107627
																54	412722.21.1	-	chr1.NT_032977.[16754367..16778307]	23792	23886
																55	425561.22.1	-	chr2.NT_022135.[14380787..16020808]	1383325	1383409
																56	442765.22.1	-	chr4.NT_022792.[18159156..18320497]	24969	25039
																57	442868.22.1	+	chr15.NT_010280[1054354..1108140]	20274	20365
																		-	chr15.NT_078094.[1..43638]	28956	29047
																		-	chr15.NT_078096.[1..70880]	56195	56286
																58	44687.22.5	-	chr5.NT_006576.[1285163..1307998]	14255	14338
																59	449878.21.1	+	chr8.NT_008183.[14480360..14675678]	346	408
																60	456206.22.1	-	chr7.NT_007933.[28813539..28950363]	4492	4566
																61	461251.22.1	+	chr1.NT_004350.[1623649..1638762]	14401	14512
																62	484493.23.1	-	chr14.NT_026437.[47480417..47952861]	289102	289173
																63	507949.24.1	-	chr21..NT_113958.[156503..158069]	491	570
																64	521734.22.1	-	chr7.NT_007933.[37763509..37904043]	50818	50885
																65	535215.22.1	+	chr9.NT_035014.[2816242..2857605]	962	1033
																66	537137.22.1	+	chr3.NT_005612.[96380575..96518642]	15087	15175
																67	539765.22.1	-	chr16.NT_010393.[12749738..12842292]	80712	80798
																		-	chr16.NT_010393.[20920530..20937502]	3050	3136
																68	560445.22.1	-	chr2.NT_022184.[56836094..57455846]	266053	266138
																69	567232.23.1	-	chr13.NT_024524.[11861585..11982121]	100907	100971
																70	57971.22.4	-	chr8.NT_008046.[43676278..43909409]	38205	38290
																71	583803.19.1	+	chr9.NT_008413.[33029063..33031849]	80	153
																72	592687.21.1	+	chr22.NT_011519.[3266855..3271514]	4129	4192
																73	597295.23.1	+	chr8.NT_008183.[26513029..26556192]	8400	8505
																74	603194.21.1	+	chr14.NT_026437.[76941927..76999001]	25559	25624
																75	609860.22.1	+	chr19.NT_011109.[15027528..15057034]	13556	13621
																76	649621.22.1	-	chr21.NT_011512.[24950567..25088182]	66944	67021
																77	657529.24.1	-	chr17.NT_010783.[4688389..4701706]	12996	13066
																78	675126.24.1	-	chr7.NT_007933.[22811678..22829579]	16316	16392
																79	676076.22.1	+	chr1.NT_032977.[71708971..72206275]	89460	89519
																80	68895.24.3	+	chr12.NT_029419.[20121861..20128362]	1177	1252
																81	703127.22.1	+	chr11.NT_033899.[4563672..4884789]	132918	133005
																82	733292.21.1	+	chr8.NT_023666.[314351..321027]	867	929
																83	748422.22.1	+	chr5.NT_029289.[12301147..12308260]	82	169
																84	770618.23.1	+	chr16.NT_010393.[15724518..15863986]	129217	129317
																85	773402.20.1	-	chr21.NT_030188.[1324215..1389083]	24477	24549
																86	780266.22.1	+	chr5.NT_029289.[225608..338332]	63190	63251
																87	79432.22.3	-	chr6.NT_025741.[45913499..46469746]	499496	499577
																88	79817.23.3	+	chr18.NT_010859.[902174..1166785]	67875	67947
																89	80769.22.3	+	chr12.NT_019546.[28870696..28900391]	5862	5942
																90	82750.22.3	+	chr12.NT_029419.[32116869..32122513]	4945	5036
																91	8377.23.33	+	chrX.NT_011786.[4550718..5208904]	165472	165553
																92	86630.21.3	+	chr12.NT_009714.[14430065..14438229]	500	581
																93	86994.22.3	+	chr4.NT_006316.[6904538..6933288]	1824	1905
																94	87997.24.2	-	chr4.NT_022792.[19662696..19866748]	98754	98825
																95	9121.22.30	+	chr1.NT_113793.[1..136110]	131855	131929
																		+	chr21.NT_113957.[1..129649]	125396	125470

## Sheet: Normal2
Normal Sample 2
S.No	Candidate miRNA id	Sequence ( putative mature – miRNA)	ID corresponding to the total list	Length	Freq of the putative mirna	Number of sRNA falling in the same hairpin (Isomirs+stars)	Total Frequency	CSHMM score	CID score	miRdeep score	minor seq/star	similarity to known	MiPred score Real/Pseudo	Percentage Confidence					Chromosomal Location
1	100299.22.1	TCGGGCCCCAGATGGCCGGCGG	jnuhsa178	22	1	1	1	0.240442	-0.603926				Real	0.675			ID	Orientation of the precursor seq	Chromosome number contig intergenic region	Start	End
2	102321.20.1	TCTGGATGGCAGCTGGGAAC	jnuhsa183	20	1	3	3	0.237222	-0.586624				Real	0.677		1	100299.22.1	-	chr7.NT_007914.[10647150..10652421]	4983	5049
3	102572.22.1	TCTGTGGGAGGTGAGACGACGC	jnuhsa185	22	1	1	1	0.252456	-0.591813				Real	0.774
4	102668.23.1	TCTTCCAGAGGACTGGGGAGGCG	jnuhsa187	23	1	1	1	0.23675	-0.600572				Real	0.681		2	102321.20.1	-	chr4.NT_006051.[2765220..2781226]	5795	5855
5	104696.21.1	TGAGACCAGGACTGGATGCAC	jnuhsa240	21	1	1	1	0.239252	-0.588823				Real	0.784
6	105353.23.1	TGAGGATATGGCAGGGAAGGGGA	jnuhsa118	23	1	1	1	0.245675	-0.567851				Real	0.656		3	102572.22.1	-	chr9.NT_024000.[294302..340379]	16360	16446
7	11695.22.1	ACAATGTAAGAAGTCACTCACT	jnuhsa24	22	1	1	1	0.227123	-0.565125				Real	0.818
8	118730.22.2	TGGCATATAATTACAACTTTGT	jnuhsa199	22	2	1	2	0.26453	-0.511125				Real	0.798		4	102668.23.1	+	chr17.NT_010718.[20543569..20627473]	329	390
9	122464.22.1	TGTGAATAGGGGAGACTGAGCG	jnuhsa206	22	1	1	1	0.242884	-0.541095				Real	0.744
10	122610.21.2	TGTGATTGCATTATGAAAATT	jnuhsa208	21	2	1	2	0.327369	-0.4885				Real	0.77		5	104696.21.1	-	chr2.NT_005416.[32963..74759]	24071	24158
11	122845.21.3	TGTGGTAGATATATGCACGAT	jnuhsa246	21	3	2	4	0.302672	-0.542739				Real	0.791
12	122935.20.1	TGTGTAGATCTTAATTGGCT	jnuhsa209	20	1	1	1	0.272441	-0.569013				Real	0.706		6	105353.23.1	+	chr2.NT_022135.[23033954..23719751]	558665	558732
13	123560.21.2	TTAGACCTAGTACACGTCCTT	jnuhsa212	21	2	1	2	0.312202	-0.486747				Real	0.808
14	126671.21.1	TTCCCTTCCAGAGTCCGGCGA	jnuhsa214	21	1	1	1	0.239485	-0.598001				Real	0.618		7	11695.22.1	+	chr15.NT_010194.[10337606..10663836]	104529	104622
15	129056.23.1	TTGGGGTAGAACACAATCCAGTC	jnuhsa218	23	1	1	1	0.306749	-0.521872				Real	0.714
16	129484.22.1	TTGTGGAATTAGGTTAATGAGA	jnuhsa222	22	1	1	1	0.286436	-0.456399				Real	0.809		8	118730.22.2	+	chr3.NT_005612.[66315867..66438232]	79703	79771
17	129992.22.3	TTTCTGAAACATGTATGGTTAT	jnuhsa228	22	3	1	3	0.25083	-0.575033				Real	0.636
18	17386.20.1	ACGGAAGTCGGCGAGGCGCC	jnuhsa33	20	1	1	1	0.237399	-0.599709				Real	0.658		9	122464.22.1	+	chr2.NT_005403.[8446433..8480548]	27608	27681
19	17974.22.1	ACGTGGCAAACGTGGAAGCCGA	jnuhsa232	22	1	2	2	0.291095	-0.541618				Real	0.786
20	20662.21.1	AGAAGCAGGGATGGACTGTGT	jnuhsa41	21	1	1	1	0.231904	-0.566676				Real	0.688		10	122610.21.2	-	chr1.NT_113793.[1..136110]	131855	131929
21	21030.22.1	AGAATCTGTTGGTAAAGCCTCT	jnuhsa42	22	1	1	1	0.290893	-0.55497				Real	0.803				-	chr21.NT_113957.[1..129649]	125396	125470
22	2168.22.1	AAAGAGCAAAGAACCTGAGTGC	jnuhsa5	22	1	2	2	0.253093	-0.506824				Real	0.755				+	chr1.NT_113796.[77146..201709]	4180	4254
23	23241.19.2	AGAGTAGGTTGCCCGGTAT	jnuhsa44	19	2	1	2	0.229693	-0.600148				Real	0.623
24	24199.22.1	AGCAAGGCGGCATCTCTCTGAT	jnuhsa47	22	1	1	1	0.300299	-0.521306				Real	0.795		11	122845.21.3	+	chrX.NT_011630.[2933894..3032623]	98066	98166
25	24292.22.1	AGCACCTGCCGAGCACTGAGAA	jnuhsa48	22	1	1	1	0.237933	-0.561823				Real	0.681
26	29125.20.1	AGGAGAACATAAGGGATCAA	jnuhsa52	20	1	1	1	0.349663	-0.462551				Real	0.802		12	122935.20.1	-	chr11.NT_009237.[33804761..33947657]	48380	48450
27	30878.22.1	AGGCGGAACCTCCAGGACAGCT	jnuhsa55	22	1	1	1	0.233167	-0.608097				Real	0.611
28	31689.22.1	AGGGACAGGGCATCGTCTGTGG	jnuhsa57	22	1	1	1	0.247172	-0.602016				Real	0.591		13	123560.21.2	+	chr4.NT_016354.[24398837..24504316]	67422	67495
29	36452.22.3	ATACCTCATCTAGAATGCTGTA	jnuhsa67	22	3	1	3	0.3016	-0.524577				Real	0.832
30	36981.22.1	ATATACCTGTTCGGTCTCTTTA	jnuhsa70	22	1	1	1	0.296171	-0.528024				Real	0.76		14	126671.21.1	+	chr12.NT_009714.[5474292..5480108]	408	495
31	44330.22.1	CAAGTGGGGGACGGACGGACGC	jnuhsa87	22	1	1	1	0.252348	-0.580838				Real	0.694
32	44994.21.1	CACCCTGACCTACAAGTCGGA	jnuhsa88	21	1	1	1	0.256012	-0.573155				Real	0.657		15	129056.23.1	-	chr12.NT_009714.[7167140..7277584]	20418	20480
33	45970.23.2	CAGACTGTGGCTGACCAGAGGTA	jnuhsa89	23	2	2	4	0.294686	-0.528475				Real	0.798
34	50661.22.1	CCAGTTCTGTAGATGAGGAAGA	jnuhsa95	22	1	1	1	0.245742	-0.603792				Real	0.664		16	129484.22.1	-	chr12.NT_019546.[30123904..30178770]	7413	7501
35	5099.22.1	AACGCCACTGAACTGTATACAT	jnuhsa8	22	1	1	1	0.272805	-0.571951				Real	0.691
36	52252.23.1	CCCGTCGGGGGCGGCCGCGCCGA	jnuhsa98	23	1	1	1	0.254903	-0.586936				Real	0.639		17	129992.22.3	-	chrX.NT_011757.[21739308..21787645]	47567	47631
37	52371.24.1	CCCTGAGCGGAGCGGAAGAGCTGC	jnuhsa99	24	1	1	1	0.2366	-0.594286				Real	0.649
38	53855.23.1	CCTCCCACTGCAGAGCCTGGGGA	jnuhsa103	23	1	1	1	0.27091	-0.49226	1.5		hsa-miR-532-3p mmu-miR-532-3p rno-miR-532-3p	Real	0.734		18	17386.20.1	-	chr8.NT_023684.[588488..605358]	12041	12111
39	5517.21.1	AACTGAAATATTTGGGACTGA	jnuhsa201	21	1	3	3	0.292044	-0.435612				Real	0.776
40	55415.22.1	CGAGGGCTGCGCGTTTCAGGAA	jnuhsa105	22	1	1	1	0.269763	-0.55222				Real	0.699		19	17974.22.1	+	chr8.NT_008183.[14480360..14675678]	346	408
41	55635.21.1	CGATGAGAGGAACAGAGACAC	jnuhsa106	21	1	1	1	0.242293	-0.609689				Real	0.504
42	61184.23.1	CTAGCAGTGAGCAAGGCTCTGTG	jnuhsa108	23	1	1	1	0.236742	-0.577458				Real	0.692		20	20662.21.1	-	chr1.NT_004487.[1024947..1037388]	7540	7604
43	62533.22.1	CTCGTGGGCTCTGGCCACGGCC	jnuhsa109	22	1	1	1	0.256048	-0.574546				Real	0.687
44	63801.22.1	CTGCAGAGTTTGTACGGACCGG	jnuhsa113	22	1	1	1	0.30348	-0.523039				Real	0.834		21	21030.22.1	-	chr1.NT_021877.[15433241..15639354]	71827	71903
45	686.22.3	AAAAGCATCAGGAAGTACCCAC	jnuhsa1	22	3	2	4	0.26212	-0.534821				Real	0.774
46	69151.22.1	GAGACAAGACACTGATTGCATT	jnuhsa126	22	1	1	1	0.248624	-0.578558				Real	0.603		22	2168.22.1	+	chr9.NT_078042.[1..25992]	14270	14349
47	69839.24.1	GAGCTGTGGTCTCTTTTACGGCTT	jnuhsa131	24	1	1	1	0.233412	-0.591327				Real	0.7				+	chr9.NT_113814.[51445..72561]	14854	14933
48	70502.22.1	GAGGGCTGCTAGTCCAGGCTGT	jnuhsa242	22	1	1	1	0.228279	-0.576446				Real	0.716
49	70983.24.1	GAGTGAGTGGCAGAGCCGGACACT	jnuhsa134	24	1	1	1	0.226644	-0.607956				Real	0.575		23	23241.19.2	+	chr5.NT_006576.[43040286..43094398]	5511	5570
50	86919.20.2	TAAAAACCGTGACTACTTCT	jnuhsa164	20	2	3	5	0.303975	-0.533041	2.5		hsa-miR-548d-3p	Real	0.811
51	87860.22.1	TAAGTATGACAGGAAGACGTTT	jnuhsa165	22	1	1	1	0.266432	-0.510693				Real	0.806		24	24199.22.1	-	chr14.NT_026437.[46746773..46877050]	54816	54882
52	88162.21.1	TACAGCCTCTTATGCTTTCCA	jnuhsa231	21	1	1	1	0.243086	-0.608011				Real	0.589
53	9057.21.1	AAGGTTTGGATAGATGCAATA	jnuhsa19	21	1	1	1	0.268567	-0.473422				Real	0.801		25	24292.22.1	+	chr17.NT_010641.[9475277..9645965]	126447	126512
54	90729.23.1	TAGAAGGGGTGAAATTTAAACGT	jnuhsa233	23	1	1	1	0.334153	-0.481173				Real	0.788
55	94063.23.1	TAGGATTACAAGTGTCGGCCACG	jnuhsa167	23	1	1	1	0.250152	-0.544918				Real	0.717		26	29125.20.1	+	chr6.NT_007592.[15644530..15697837]	32753	32823
56	94139.22.1	TAGGGAAAATGTACAGAAATGG	jnuhsa168	22	1	1	1	0.239681	-0.560747				Real	0.717
57	95159.21.1	TATGTCCCACCCCCACTCCTG	jnuhsa171	21	1	2	2	0.2705	-0.520713				Real	0.769		27	30878.22.1	+	chr19.NT_011109.[11129801..11133407]	3438	3499
58	99427.24.1	TCGACTGGGGTGAGGGGCGGGAAA	jnuhsa177	24	1	1	1	0.246062	-0.608065				Real	0.59
																28	31689.22.1	+	chr16.NT_010393.[20315184..20362233]	44504	44565
																29	36452.22.3	+	chr2.NT_005403.[82419331..82469750]	17507	17588
																30	36981.22.1	+	chr6.NT_025741.[24270666..25505061]	170094	170174
																31	44330.22.1	+	chr5.NT_006713.[6842314..6865778]	205	300
																32	44994.21.1	+	chr6.NT_007592.[31924986..31944143]	2996	3060
																33	45970.23.2	-	chr12.NT_029419.[9773750..9926100]	127514	127621
																34	50661.22.1	-	chr5.NT_006576.[36661192..36837283]	13008	13071
																35	5099.22.1	-	chrX.NT_079573.[3947600..3976853]	23807	23867
																36	52252.23.1	-	chr1.NT_004610.[4441250..4497796]	54727	54795
																37	52371.24.1	+	chr4.NT_006081.[1441422..1445314]	877	958
																38	53855.23.1	+	chr10.NT_077569.[521740..607790]	35312	35401
																39	5517.21.1	+	chr12.NT_029419.[32116869..32122513]	4945	5036
																40	55415.22.1	-	chr7.NT_007819.[5414954..5427299]	12188	12247
																41	55635.21.1	-	chr13.NT_024524.[22554095..22615696]	5033	5093
																42	61184.23.1	+	chr6.NT_025741.[22201320..22398117]	93938	94006
																43	62533.22.1	+	chr16.NT_037887.[2258116..2265879]	2600	2659
																44	63801.22.1	+	chr17.NT_010641.[7328063..7378935]	360	453
																45	686.22.3	+	chr1.NT_032977.[25660965..25805056]	2272	2348
																46	69151.22.1	-	chr1.NT_004434.[606822..627857]	17573	17665
																47	69839.24.1	-	chr19.NT_011295.[7916066..7925365]	9156	9222
																48	70502.22.1	+	chr19.NT_011255.[3546659..3550625]	1108	1167
																49	70983.24.1	+	chr12.NT_029419.[27232499..27250527]	4542	4623
																50	86919.20.2	-	chr6.NT_025741.[12262885..12360950]	4043	4118
																51	87860.22.1	+	chr7.NT_007933.[5782944..6336280]	293237	293317
																52	88162.21.1	-	chr4.NT_022792.[18159156..18320497]	24969	25039
																53	9057.21.1	+	chr6.NT_007299.[28826635..29045525]	16006	16087
																54	90729.23.1	+	chr16.NT_010393.[6303094..6318312]	5350	5435
																		+	chr16.NT_010393.[7701747..7716967]	5348	5433
																		-	chr16.NT_010393.[9809051..9824260]	9779	9864
																55	94063.23.1	+	chr11.NT_009237.[17175819..17203351]	20756	20831
																56	94139.22.1	+	chr9.NT_008470.[31453751..31538523]	39523	39586
																57	95159.21.1	-	chr2.NT_022184.[43155417..43390321]	228407	228493
																58	99427.24.1	+	chrX.NT_079573.[2813822..3069365]	72978	73046

## Sheet: HL60
HL60
S.No	Candidate miRNA id	Sequence ( putative mature – miRNA)	ID corresponding to the total list	Length	Freq of the putative mirna	Number of sRNA falling in the same hairpin (Isomirs+stars)	Total Frequency	CSHMM score	CID score	miRdeep score	minor seq/star	similarity to known	MiPred score Real/Pseudo	Percentage Confidence					Chromosomal Location
1	100532.22.1	ACCGATTCCTTCTAAAAGCTGA	jnuhsa31	22	1	1	1	0.260498	-0.546348				Real	0.72			ID	Orientation of the precursor seq	Chromosome number contig intergenic region	Start	End
2	104713.24.1	ACTGTGGTTATATCTATACCAACA	jnuhsa39	24	1	1	1	0.239002	-0.585918				Real	0.663		1	100532.22.1	+	chr3.NT_005612.[78151652..78325391]	136791	136874
3	107546.22.1	TGGAAAAAACTGGTGTGTGCTT	jnuhsa196	22	1	1	1	0.268199	-0.493444				Real	0.779
4	108495.23.1	AAGGATTGGGAATGCACTATTAT	jnuhsa17	23	1	1	1	0.273884	-0.490047				Real	0.77		2	104713.24.1	-	chr14.NT_026437.[35886683..35893396]	5008	5067
5	120366.23.1	GCAAGGACTGACTCCATGGCACC	jnuhsa137	23	1	2	2	0.241145	-0.607921				Real	0.549
6	139816.20.1	AAGGGTTGGGAGCATCTCGC	jnuhsa18	20	1	1	1	0.229561	-0.60583				Real	0.701		3	107546.22.1	-	chr8.NT_007995.[1..207202]	135561	135639
7	152975.22.1	ACAGCCTCTTATGCTTTCCAAA	jnuhsa231	22	1	1	1	0.244674	-0.608011				Real	0.589
8	153754.21.1	GCAGTCTGTGCTGTGAGTGGG	jnuhsa140	21	1	1	1	0.236083	-0.600817				Real	0.741		4	108495.23.1	+	chr21.NT_011512.[1014637..1090816]	68489	68576
9	157711.22.1	CAGTGAGCTGTTAAAACGTCAC	jnuhsa92	22	1	1	1	0.311008	-0.511418				Real	0.783
10	163599.20.1	AGGGGTCTTTTTAGCATGTA	jnuhsa60	20	1	1	1	0.236502	-0.578543	2.1			Real	0.74		5	120366.23.1	-	chr2.NT_005403.[82246890..82272757]	9146	9227
11	167866.22.1	AGGCAGGGTCGGGTAGGGGGCA	jnuhsa54	22	1	1	1	0.227576	-0.596905				Real	0.559
12	175635.21.1	ACTGAAATATTTGGGACTGAT	jnuhsa201	21	1	2	2	0.293438	-0.435612				Real	0.776		6	139816.20.1	-	chrX.NT_079573.[11785430..11785858]	170	246
13	178049.22.1	ACTCTTGTGGGACAGAAACTGA	jnuhsa38	22	1	1	1	0.263649	-0.492387				Real	0.816
14	204573.22.1	ATATTCTTAATCCCCAATGTGA	jnuhsa72	22	1	1	1	0.262307	-0.488467				Real	0.819		7	152975.22.1	-	chr4.NT_022792.[18159156..18320497]	24969	25039
15	213553.22.1	ATATAATGCTGGAGAATTATTT	jnuhsa69	22	1	1	1	0.256724	-0.567445				Real	0.696
16	221740.22.1	TGCTTGCCGGACCACATGCAAC	jnuhsa195	22	1	1	1	0.25434	-0.605894				Real	0.819		8	153754.21.1	-	chr19.NT_011109.[2323449..2365418]	41425	41513
17	222113.22.1	GAGGTCTGTGGTGGAAAAGGAA	jnuhsa133	22	1	1	1	0.238133	-0.608105				Real	0.557
18	247166.23.1	CTGAGACCAGGACTGGATGCACC	jnuhsa240	23	1	1	1	0.238514	-0.588823				Real	0.784		9	157711.22.1	-	chr11.NT_033899.[28929124..29001713]	17598	17678
19	249712.21.1	TAGTGGTCAGAGGGCTTATGA	jnuhsa170	21	1	1	1	0.271962	-0.49055				Real	0.777
20	254278.23.1	TGGACTTAGAGTTTTCATCAGAA	jnuhsa198	23	1	2	2	0.250452	-0.605356				Real	0.715		10	163599.20.1	+	chr6.NT_007592.[16904349..16914165]	175	237
21	255790.22.1	AATTTTAGATCTGGTCTGCTTC	jnuhsa23	22	1	1	1	0.255961	-0.51895				Real	0.863
22	267342.22.1	CTGCAGAGTTTGTACGGACCGG	jnuhsa113	22	1	1	1	0.30348	-0.523039				Real	0.834		11	167866.22.1	-	chr4.NT_016354.[12419079..12475873]	56582	56655
23	268308.23.1	TAGAACATATTCTGAGAGCATAG	jnuhsa166	23	1	1	1	0.254294	-0.563784				Real	0.807
24	271233.22.1	AAAAGCATCAGGAAGTACCCAC	jnuhsa1	22	1	1	1	0.26212	-0.534821				Real	0.774		12	175635.21.1	+	chr12.NT_029419.[32116869..32122513]	4945	5036
25	276640.21.1	AGAAGAATTGGCCTACTCAGG	jnuhsa40	21	1	1	1	0.252068	-0.56298				Real	0.875
26	28503.21.4	TTAGACCTAGTACACGTCCTT	jnuhsa212	21	4	2	5	0.312202	-0.486747				Real	0.808		13	178049.22.1	-	chr20.NT_011387.[9401464..9435270]	29995	30083
27	288039.23.1	GCCATATGGACTGAGGTGGAGGA	jnuhsa143	23	1	1	1	0.231335	-0.603793				Real	0.728
28	303490.22.1	TTACTTCCCCAGTTGTGGTGTA	jnuhsa211	22	1	1	1	0.289108	-0.459037				Real	0.801		14	204573.22.1	+	chr7.NT_007819.[22998954..23010163]	7115	7176
29	314898.23.1	AGGGACCTTCGCTTTTCTTCTGC	jnuhsa58	23	1	1	1	0.241801	-0.563455				Real	0.797
30	317828.22.1	CAGCAGGGAGCCAGTGTTCTGT	jnuhsa90	22	1	1	1	0.243282	-0.585753				Real	0.696		15	213553.22.1	+	chr14.NT_026437.[20820149..20838829]	14602	14666
31	320177.23.1	TGCCCTAGTCTAGCTGAAGCTTT	jnuhsa241	23	1	1	1	0.289008	-0.533125				Real	0.882
32	321633.22.1	CTCGTGGGCTCTGGCCACGGCC	jnuhsa109	22	1	1	1	0.256048	-0.574546				Real	0.687		16	222113.22.1	+	chr8.NT_007995.[13689806..14159284]	406541	406647
33	323575.21.1	AGTTATAGTCAGGACATATTT	jnuhsa66	21	1	2	2	0.314934	-0.504135				Real	0.745
34	326088.21.1	TGTGGTAGATATATGCACGAT	jnuhsa246	21	1	1	1	0.295736	-0.542739				Real	0.791		17	247166.23.1	-	chr2.NT_005416.[32963..74759]	24071	24158
35	327776.22.1	AAAAGTGGAAGATAGGCAAGCC	jnuhsa2	22	1	1	1	0.248141	-0.597272				Real	0.62
36	328589.22.1	GATCCATGCAAGGCCTTTTGGG	jnuhsa136	22	1	1	1	0.311716	-0.499731				Real	0.797		18	249712.21.1	+	chr18.NT_010859.[3870136..3967635]	5221	5294
37	335082.22.1	TTTCCTACCCTACCTGAAGACT	jnuhsa225	22	1	1	1	0.234701	-0.57243				Real	0.668
38	354503.21.1	GCAGAACAACTGGTGAAATAT	jnuhsa139	21	1	1	1	0.28414	-0.534215				Real	0.678		19	254278.23.1	+	chr8.NT_030737.[399554..405479]	815	894
39	35765.22.3	ATCTGTAAGAGAAAGTAAATGA	jnuhsa236	22	3	3	6	0.325316	-0.511796				Real	0.815
40	372199.22.1	GACAGTAGTTCTTGCCTGGTTT	jnuhsa123	22	1	1	1	0.323612	-0.527144				Real	0.768		20	255790.22.1	+	chr2.NT_022184.[66134453..66264191]	103395	103472
41	37333.22.3	ATACCTCATCTAGAATGCTGTA	jnuhsa67	22	3	1	3	0.3016	-0.524577				Real	0.832
42	385269.24.1	ATGTGAAATGGAATATAGAAAAGT	jnuhsa237	24	1	1	1	0.263742	-0.510591				Real	0.82		21	267342.22.1	+	chr17.NT_010641.[7328063..7378935]	360	453
43	388902.22.1	AAAGACCCATTGAGGAGAAGGT	jnuhsa4	22	1	1	1	0.262054	-0.500615		present		Real	0.769
44	392925.23.1	TGGGCACCATGACTCATGCCGGT	jnuhsa202	23	1	1	1	0.282803	-0.59773				Real	0.739		22	268308.23.1	-	chr7.NT_007933.[55645979..55974230]	16126	16213
45	395327.24.1	CCCGGACAGGCGTTCGTGCGACGT	jnuhsa238	24	1	1	1	0.23595	-0.602487				Real	0.501
46	415830.22.1	GAGTTCTCTCTTGTCTGCTCTG	jnuhsa135	22	1	2	2	-	-0.603077	2.7	present		Real	0.635		23	271233.22.1	+	chr1.NT_032977.[25660965..25805056]	2272	2348
47	422879.24.1	ACCATGGGAAGAGACGGGAGGAGC	jnuhsa30	24	1	1	1	0.234885	-0.603556				Real	0.591
48	427851.23.1	GGTGGGACCTATGCATCAGTATT	jnuhsa158	23	1	1	1	0.272605	-0.541974				Real	0.755		24	276640.21.1	-	chr5.NT_006576.[16926386..17206437]	219643	219729
49	428264.22.1	CTTCCCCCCAGTAATCTTCATC	jnuhsa118	22	1	1	1	0.254868	-0.567851				Real	0.656
50	50525.22.2	GACTCACTCACAGGATTGTGCA	jnuhsa124	22	2	1	2	0.253943	-0.553538				Real	0.839		25	28503.21.4	+	chr4.NT_016354.[24398837..24504316]	67422	67495
51	6692.22.23	AGAAGGGGTGAAATTTAAACGT	jnuhsa233	22	23	3	27	0.334153	-0.481173	14.6	present		Real	0.788
52	7989.24.18	ATCGGTGCATGGGTGGTTCAGTGG	jnuhsa75	24	18	4	41	0.233874	-0.601323				Real	0.722		26	288039.23.1	-	chr16.NT_010393.[16356639..16436125]	73591	73658
53	8098.20.18	CCGTGTTTCCCCCACGCTTT	jnuhsa102	18	18	3	21	0.23073	-	2			Real	0.702
																27	303490.22.1	+	chr1.NT_004487.[216614..244642]	13801	13879
																		+	chr1.NT_034403.[336607..364839]	14091	14169
																28	3071.22.60	-	chr11.NT_008984.[5728386..5729897]	82	164
																29	314898.23.1	-	chr5.NT_023133.[21846918..21855086]	1091	1177
																30	317828.22.1	+	chr17.NT_024871.[2073898..2078719]	2705	2786
																31	320177.23.1	-	chr10.NT_030059.[16569149..16597191]	3447	3537
																32	321633.22.1	+	chr16.NT_037887.[2258116..2265879]	2600	2659
																33	323575.21.1	+	chr18.NT_010966.[4421219..5085318]	564969	565030
																34	326088.21.1	+	chrX.NT_011630.[2933894..3032623]	98066	98166
																35	327776.22.1	-	chr5.NT_023133.[25392477..25430509]	35740	35801
																36	328589.22.1	-	chr6.NT_007592.[2091160..2209473]	22985	23065
																37	335082.22.1	+	chr12.NT_019546.[19178758..19343224]	7133	7194
																38	354503.21.1	+	chr1.NT_004487.[37448468..38010494]	3317	3389
																39	35765.22.3	-	chr8.NT_008046.[43676278..43909409]	38205	38290
																40	372199.22.1	-	chr6.NT_034880.[2782081..2794889]	12181	12263
																41	37333.22.3	+	chr2.NT_005403.[82419331..82469750]	17507	17588
																42	385269.24.1	+	chr2.NT_005403.[22814338..22850297]	903	998
																43	388902.22.1	-	chr22.NT_011525.[631236..967194]	325560	325633
																44	392925.23.1	+	chr8.NT_023736.[7354244..7384559]	13610	13716
																		-	chr8.NT_077531.[114287..144592]	16573	16679
																45	395327.24.1	-	chr21.NT_113958.[156503..158069]	742	802
																46	415830.22.1	-	chr22.NT_011520.[16974846..16992759]	9404	9470
																47	422879.24.1	+	chr18.NT_025004.[484864..577130]	57581	57643
																48	427851.23.1	-	chr12.NT_019546.[30638772..30650588]	3339	3410
																49	428264.22.1	+	chr2.NT_022135.[23033954..23719751]	558665	558732
																50	50525.22.2	-	chr16.NT_010393.[12749738..12842292]	80712	80798
																		-	chr16.NT_010393.[20920530..20937502]	3050	3136
																51	6692.22.23	+	chr16.NT_010393.[6303094..6318312]	5350	5435
																		+	chr16.NT_010393.[7701747..7716967]	5348	5433
																		-	chr16.NT_010393.[9809051..9824260]	9779	9864
																52	7989.24.18	+	chr1.NT_004487.[11867277..11906872]	36122	36207
																		+	chr1.NT_004487.[11910344..11914252]	428	513
																		+	chr1.NT_004487.[11917725..11921663]	478	563
																		+	chr1.NT_004487.[11925135..11929043]	428	513
																53	8098.20.18	+	chr17.NT_010718.[7677064..7688999]	10779	10863

## Sheet: K562
K562
S.No	Candidate miRNA id	Sequence ( putative mature – miRNA)	ID corresponding to the total list	Length	Freq of the putative mirna	Number of sRNA falling in the same hairpin (Isomirs+stars)	Total Frequency	CSHMM score	CID score	miRdeep score	minor seq/star	similarity to known	MiPred score Real/Pseudo	Percentage Confidence						Chromosomal Location
1	1013004.22.1	AGGGACCCCTGACTGACAACGC	jnuhsa235	22	1	1	1	0.29912	-0.534658				Real	0.739			S.NO	ID	Orientation of the precursor seq	Chromosome number contig intergenic region	Start	End
2	1021082.21.1	TCCCTCACTCCCGCATGAACC	jnuhsa176	21	1	1	1	0.246744	-0.594222				Real	0.608			1	1013004.22.1	+	chr5.NT_006576.[34346671..34629167]	164085	164168
3	106507.23.2	AAATTCCTGCCAAAGCCATTCTT	jnuhsa7	23	2	1	2	0.313634	-0.497001				Real	0.815
4	133354.22.2	TTTGACAGGCAATACCCCTCTA	jnuhsa247	22	2	1	2	0.363377	-0.435068				Real	0.823			2	1021082.21.1	+	chr2.NT_022184.[66564577..66608325]	5334	5397
5	156325.22.2	TCAGTCACATATCTAGTGTCTA	jnuhsa174	22	2	2	3	0.305913	-0.509731				Real	0.79					-	chr2.NT_022135.[851030..894813]	38390	38453
6	158396.21.2	AAGAGTTACTAGAACTATTCA	jnuhsa13	21	2	1	2	0.288858	-0.465931				Real	0.799
7	186584.20.1	GCAAGGTTGGGGAAATTTTT	jnuhsa138	20	1	1	1	0.235022	-0.594799				Real	0.551			3	106507.23.2	+	chr5.NT_006576.[39730448..40649945]	847133	847214
8	20249.24.18	CCCGGACAGGCGTTCGTGCGACGT	jnuhsa238	24	18	12	34	0.23595	-0.602487				Real	0.502
9	204663.23.1	CCTCAAGTAGTCTGACCAGGGGA	jnuhsa239	23	1	2	2	0.306856	-0.503642				Real	0.805			4	133354.22.2	-	chr21.NT_011512.[24950567..25088182]	66944	67021
10	217105.22.1	TCTGTGATAGAGATTCTTTGCT	jnuhsa184	22	1	1	1	0.285658	-0.449647				Real	0.823
11	22383.22.16	TGTGACTGCATTATGAAAATTC	jnuhsa207	22	16	1	16	0.312427	-0.499103	3.7	-	mmu-miR-134 hsa-miR-134 rno-miR-134 ggo-miR-134 ppy-miR-134 mne-miR-134 ppa-miR-134	Real	0.772			5	156325.22.2	+	chr13.NT_024524.[47342997..47823170]	429383	429465
12	22421.23.16	ATGAGACTCATGTAAAACATCTT	jnuhsa79	23	16	4	27	0.274791	-0.502744	2.3	-	-	Real	0.802
13	22969.22.15	AGAAGGGGTGAAATTTAAACGT	jnuhsa233	22	15	4	22	0.334153	-0.481173	2.8	-	-	Real	0.788			6	158396.21.2	+	chr12.NT_009714.[14430065..14438229]	500	581
14	239658.23.1	ACGGAATATGTATACGGAATATA	jnuhsa34	23	1	1	1	0.274661	-0.586619				Real	0.699
15	240917.21.1	TGTGATATCATGGTTCCTGGG	jnuhsa245	21	1	2	2	0.243047	-0.567071				Real	0.731			7	186584.20.1	-	chr13.NT_009952.[21608760..21949465]	9821	9881
16	246128.22.1	GAACAGCAGACTTAGAGTGACC	jnuhsa120	22	1	1	1	0.2298	-0.602251				Real	0.657
17	249319.22.1	GAAGAAATGGACTTTTATATCT	jnuhsa121	22	1	1	1	0.328099	-0.471232				Real	0.83			8	20249.24.18	-	chr21.NT_113958[156503..158069]	742	802
18	264906.24.1	CTGGGTGATGCAGTGAGATGCTGT	jnuhsa116	24	1	2	2	0.250073	-0.547561				Real	0.782
19	266964.21.1	TGTTCAGCCAGAAAGAGTGCC	jnuhsa210	21	1	1	1	0.258662	-0.50731				Real	0.792			9	204663.23.1	+	chr6.NT_025741.[44513907..45911770]	595467	595549
20	271459.23.1	GACAGATGGACTGGCCGAAAATA	jnuhsa122	23	1	2	2	0.249665	-0.608754				Real	0.803
21	286539.24.1	ATCGGTGCATGGGTGGTTCAGTGG	jnuhsa75	24	1	2	2	0.233874	-0.601323				Real	0.722			10	217105.22.1	-	chr10.NT_030059.[9524059..9714209]	47553	47623
22	301461.22.1	CATGTACCTGTCTGACTAATTC	jnuhsa94	22	1	1	1	0.242933	-0.596066				Real	0.68
23	308659.21.1	TGAAAAACTGGGATATTAGAC	jnuhsa188	21	1	1	1	0.240495	-0.598305				Real	0.644			11	22383.22.16	+	chr1.NT_113793.[1..136110]	131855	131929
24	319853.22.1	TCTGAAGAAATGGATTGCTGCT	jnuhsa180	22	1	1	1	0.231111	-0.603461				Real	0.678					-	chr1.NT_113796[77146..201709]	4180	4254
25	32291.21.10	AATGTAGAGATTGATCAAAAT	jnuhsa21	21	10	3	12	0.252096	-0.519068	2	-	-	Real	0.79					+	chr21.NT_113957.[1..129649]	125396	125470
26	327343.24.1	GAGCAGATTTGAAACACTCTTTTT	jnuhsa127	24	1	1	1	0.236411	-0.600902				Real	0.857
27	337010.22.1	CTGCCCTAGTCTAGCTGAAGCT	jnuhsa241	22	1	1	1	0.291504	-0.533125				Real	0.882			12	22421.23.16	+	chrX.NT_011786.[4550718..5208904]	165472	165553
28	350210.21.1	GGAATGAGACTGGGGCCTAAT	jnuhsa151	21	1	1	1	0.243241	-0.600038				Real	0.676
29	354033.21.1	GCTCACTGTAGGCAGAAAGGA	jnuhsa150	21	1	1	1	0.2411	-0.605974				Real	56.8%%			13	22969.22.15	+	chr16.NT_010393.[6303094..6318312]	5350	5435
30	357949.22.1	ATCAAATAAGGACTAGTCTGCA	jnuhsa74	22	1	1	1	0.240974	-0.602227				Real	0.631					+	chr16.NT_010393.[7701747..7716967]	5348	5433
31	385114.24.1	TCTTAGGACTGACTGTTCAAAGGC	jnuhsa186	24	1	1	1	0.250188	-0.525507				Real	0.73					-	chr16.NT_010393.[9809051..9824260]	9779	9864
32	386391.21.1	GGGAAAGGGCTGTTATTGTTT	jnuhsa155	21	1	1	1	0.246541	-0.596666				Real	0.643
33	3895.22.141	TGGGGCGGAGCTTCCGGAGGCC	jnuhsa204	22	141	9	170	0.27884	-0.560319	88.1	present		Real	0.657			14	239658.23.1	-	chr8.NT_008046.[43676278..43909409]	51496	51576
34	39002.22.7	AAGGGGACCAAAGAGATATATA	jnuhsa70	22	7	10	25	0.303531	-0.528024	12.6	present		Real	0.76
35	403395.22.1	AAAAGCATCAGGAAGTACCCAC	jnuhsa1	22	1	1	1	0.26212	-0.534821				Real	0.774			15	240917.21.1	-	chr9.NT_019501.[645497..681464]	4644	4721
36	418186.22.1	TTGTCATTTCCAAAATACTGGT	jnuhsa221	22	1	1	1	0.254852	-0.529183				Real	0.773
37	425675.21.1	TCAGTGGGTTATGGCGTTTGA	jnuhsa175	21	1	1	1	0.232511	-0.597035				Real	0.704			16	246128.22.1	+	chr7.NT_007933.[60708945..61445485]	674054	674125
38	429875.24.1	ATATACTGTACATAAAATATCAAA	jnuhsa71	24	1	2	2	0.330403	-0.492355				Real	0.837
39	455233.21.1	AAGTGGAAAATATGCGAAAAC	jnuhsa20	21	1	1	1	0.255873	-0.583587				Real	0.664			17	249319.22.1	-	chr9.NT_023935.[2901047..3462814]	254586	254663
40	465504.21.1	TGAGCAAACTCACAAGGCTGG	jnuhsa191	21	1	1	1	0.237438	-0.599467				Real	0.775
41	470055.21.1	ATGGAATGTATATACGGAATA	jnuhsa80	21	1	2	2	0.280332	-0.537918				Real	0.761			18	264906.24.1	-	chr3.NT_022517.[47457450..47477133]	12796	12875
42	495253.22.1	AAGATAACTAGGATGTACATGA	jnuhsa14	22	1	1	1	0.272085	-0.535068				Real	0.635
43	50490.21.5	TTAGACCTAGTACACGTCCTT	jnuhsa212	21	5	4	11	0.312202	-0.486747	1.9	-		Real	0.808			19	266964.21.1	+	chr8.NT_008183.[31483290..31498358]	7668	7754
44	508989.21.1	AGCGGAAGCTCTGGAACCGGT	jnuhsa50	21	1	1	1	0.226352	-0.609744				Real	0.722
45	515906.22.1	AAATAGATTTTAGGTGTCAACT	jnuhsa6	22	1	1	1	0.319984	-0.490092				Real	0.804			20	271459.23.1	-	chr4.NT_037622.[754429..764587]	764	866
46	516416.22.1	TTTCTCTGATGATCAATATTAT	jnuhsa227	22	1	1	1	0.3141	-0.512831				Real	0.774
47	526974.23.1	ATCTGTTTCCCTTTGCAAGACTG	jnuhsa78	23	1	1	1	0.2617	-0.50505				Real	0.717			21	286539.24.1	+	chr1.NT_004487.[11867277..11906872]	36122	36207
48	529112.21.1	TTGTGTGCCCTGAGACTGCTA	jnuhsa223	21	1	2	2	0.258742	-0.492875				Real	0.856					+	chr1.NT_004487.[11910344..11914252]	428	513
49	529139.23.1	GGCAGGCTGTATCTTTCAGTGTA	jnuhsa153	23	1	1	1	0.230895	-0.598563				Real	0.522					+	chr1.NT_004487.[11917725..11921663]	478	563
50	541227.22.1	CCTGTAGAGCTTCAGGGACGCT	jnuhsa104	22	1	1	1	0.236753	-0.6026				Real	0.513					+	chr1.NT_004487.[11925135..11929043]	428	513
51	545963.23.1	TCTGAGGGGTTTGGAATGGGATG	jnuhsa182	23	1	1	1	0.236449	-0.587758				Real	0.745
52	549222.23.1	TTGCTTTTGAGGACTTAGTCATA	jnuhsa217	23	1			0.247245	-0.601915				Real	0.717			22	301461.22.1	-	chr11.NT_035113.[79750..133079]	16155	16222
53	549541.22.1	AGAGTCCTACGAATATGAAGCT	jnuhsa45	22	1	1	1	0.242067	-0.603991				Real	0.596					+	chr16.NT_010542.[1755751..1784819]	13011	13078
54	562285.23.1	TCTGAGGGAGGAGCCAGGAGCCA	jnuhsa181	23	1	1	1	0.230624	-0.576354				Real	0.634					+	chr17.NT_113933.[60470..117054]	40115	40182
55	570023.22.1	AGCAGTCTTCAGATATAACTCC	jnuhsa234	22	1	2	2	0.262341	-0.514283				Real	0.784					-	chr19.NT_011255.[149859..219553]	16191	16258
56	584440.22.1	ATACTATTCTATCTGTAAGTCT	jnuhsa68	22	1	1	1	0.28237	-0.485226				Real	0.851					-	chr1.NT_004350.[159003..231382]	16150	16217
57	590739.21.1	AAGAGAAGTCTGCTAGATACT	jnuhsa12	21	1	2	2	0.246778	-0.606671				Real	0.665					-	chr1.NT_004559.[352440..382592]	16545	16612
58	592177.23.1	CAAGTGACAGTCAGACCCTCCTT	jnuhsa243	23	1	1	1	0.314286	-0.511681				Real	0.779					+	chr3.NT_029928.[2527463..2556806]	13036	13103
59	595295.22.1	TGATCTGTAAGAGAAAGTAAAT	jnuhsa236	22	1	1	1	0.325316	-0.511796				Real	0.815					-	chr4.NT_016354.[44889767..44910295]	16501	16568
60	599278.23.1	AACTTTGCTGAATTCTTTTATCA	jnuhsa9	23	1	1	1	0.241518	-0.58908				Real	0.805					+	chr5.NT_023133.[25497706..25552450]	37973	38040
61	601922.23.1	CAAAAGGAATGGAACAGATAAGA	jnuhsa84	23	1	1	1	0.249167	-0.587236				Real	0.641					+	chr9.NT_024000.[1917176..1936434]	13015	13082
62	607863.22.1	AGTGACACAGTGACTCCTCTTA	jnuhsa63	22	1	1	1	0.267009	-0.553305				Real	0.714
63	608703.24.1	ACATGGGGCATACTGATACTCAAA	jnuhsa28	24	1	1	1	0.261498	-0.562728				Real	0.748			23	308659.21.1	-	chr19.NT_011255.[149859..219553]	49293	49355
64	616527.23.1	ACATATTATACTGTGTGAATGCT	jnuhsa27	23	1	1	1	0.246855	-0.554464				Real	0.734
65	618246.22.1	ACCGTCGGGGAAGGATCGCGCG	jnuhsa32	22	1	1	1	0.234267	-0.606849				Real	0.653			24	319853.22.1	+	chr11.NT_033899.[4563672..4884789]	38797	38877
66	634941.21.1	GTTCGAACTTGGAGCAGCTGC	jnuhsa163	21	1	1	1	0.23165	-0.593805				Real	0.618
67	656124.21.1	AGGGCTTCCCTGAAACGTGAG	jnuhsa59	21	1	1	1	0.229354	-0.609211				Real	0.633			25	32291.21.10	+	chr6.NT_025741.[44513907..45911770]	116912	116986
68	665654.21.1	GGGATTTTACAGGACAGATGG	jnuhsa156	21	1	1	1	0.23078	-0.604999				Real	0.571
69	668033.21.1	ACAGTGGAATGGATGGATCAT	jnuhsa26	21	1	1	1	0.248166	-0.545104				Real	0.724			26	327343.24.1	-	chr7.NT_023629[898115..1052855]	54279	54370
70	671215.23.1	AAGGAGGGAGTCTTGGTATGGAG	jnuhsa16	23	1	1	1	0.241202	-0.59718				Real	0.697
71	690283.22.1	GACTCACTCACAGGATTGTGCA	jnuhsa124	22	1	1	1	0.253943	-0.553538				Real	0.839			27	337010.22.1	-	chr10.NT_030059.[16569149..16597191]	3447	3537
72	717037.23.1	ATCTAGAAAAGCTGTTTTTCTGC	jnuhsa76	23	1	1	1	0.232917	-0.605103				Real	0.596
73	727185.22.1	GCCCCTGAGAGTGAGTGCCACC	jnuhsa144	22	1	1	1	0.263238	-0.558339				Real	0.809			28	350210.21.1	+	chr4.NT_016354.[13363278..13444522]	42537	42596
74	736843.22.1	AACTAAAGGATATAGAAGGTTT	jnuhsa230	22	1	2	2	0.271811	-0.531354				Real	0.738
75	746930.24.1	CAACACTCTGGAGAGGGGAGTATT	jnuhsa85	24	1	1	1	0.327618	-0.49826				Real	0.856			29	354033.21.1	+	chr7.NT_113901.[86683..142727]	54287	54389
76	748137.21.1	GAGGATTGTATTATAGTAGCT	jnuhsa132	21	1	1	1	0.241173	-0.58708				Real	0.597
77	765423.24.1	AATTAAAGGAGAGGCAGAAACGCC	jnuhsa22	24	1	1	1	0.240109	-0.599739				Real	0.532			30	357949.22.1	-	chr1.NT_032977.[35423811..35515001]	71547	71634
78	783009.24.1	AGAGCTCACAGCTGTCCTTCTCTA	jnuhsa43	24	1	1	1	0.236586	-0.592014				Real	0.657
79	785434.23.1	CTCTGAAGAGTAGATCCTTGTTG	jnuhsa110	23	1	1	1	0.231388	-0.60613				Real	0.593			31	385114.24.1	+	chr12.NT_029419.[20121861..20128362]	1177	1252
80	798229.21.1	CTTGTAGGACAGGTCTGGTAT	jnuhsa119	21	1	1	1	0.252819	-0.587855				Real	0.68
81	806802.22.1	GGTTGATTCTGCTGTTAATACT	jnuhsa159	22	1	1	1	0.237373	-0.590848				Real	0.531			32	386391.21.1	-	chr14.NT_026437.[67094024..67480780]	309405	309465
82	818544.22.1	TGGGGCGGAGCGTCTGGAAGCT	jnuhsa203	22	1	1	1	0.281958	-0.557492				Real	0.679
83	840815.22.1	TGGAAAGACTTTGCCACTCTTT	jnuhsa244	22	1	1	1	0.333872	-0.486216				Real	0.837			33	3895.22.141	+	chr16.NT_010393.[6303094..6318312]	15072	15151
84	842368.23.1	AGTGGTTAAAGATACAGGCTCTA	jnuhsa64	23	1	1	1	0.232469	-0.566963				Real	0.748					+	chr16.NT_010393.[7701747..7716967]	15074	15153
85	851241.22.1	AAGAAGGAGGCAAGAGGTCAGA	jnuhsa10	22	1	1	1	0.292229	-0.56154				Real	0.804					-	chr16.NT_010393.[9809051..9824260]	69	148
86	862266.23.1	ATATTTATTTGAGAATACTGGTT	jnuhsa73	23	1	1	1	0.236762	-0.602557				Real	0.609
87	874137.23.1	AGGAGCTGAGCCAGTGAGGAAGC	jnuhsa53	23	1	1	1	0.241915	-0.574571				Real	0.727			34	39002.22.7	+	chr6.NT_025741.[24270666..25505061]	170094	170174
88	892914.23.1	AGATGAAACAAGATTGGTAGACT	jnuhsa46	23	1	1	1	0.246523	-0.592678				Real	0.659
89	902009.22.1	TGCTGTGCTGGGAGATCCGCTG	jnuhsa194	22	1	1	1	0.240219	-0.591917				Real	0.565			35	403395.22.1	+	chr1.NT_032977.[25660965..25805056]	2272	2348
90	933643.23.1	CCATACAAAGAATGTGAGATTCA	jnuhsa96	23	1	1	1	0.229041	-0.595062				Real	0.743
91	944445.21.1	GTGAGAGGACAATTTGGCAAT	jnuhsa161	21	1	1	1	0.24931	-0.605889				Real	0.633			36	418186.22.1	+	chr14.NT_026437.[12676441..12754874]	1417	1513
92	950276.22.1	TGAACTTTGAGGCTGAATATCT	jnuhsa189	22	1	1	1	0.274183	-0.478435				Real	0.793
93	974090.18.1	AGGTTCCCGTACTGACGT	jnuhsa62	18	1	1	1	0.234222	-0.580774				Real	0.503			37	425675.21.1	-	chr2.NT_022184.[53394080..53404218]	9253	9322
																	38	429875.24.1	+	chr8.NT_007995.[13396342..13421788]	17966	18078
																	39	455233.21.1	-	chrX.NT_011786.[23014290..23019852]	4863	4947
																	40	465504.21.1	-	chr17.NT_010718.[18639733..18658257]	2978	3064
																	41	470055.21.1	-	chr8.NT_008046.[43676278..43909409]	49990	50091
																	42	495253.22.1	-	chr10.NT_077569.[9276637..9283794]	2361	2425
																	43	50490.21.5	+	chr4.NT_016354.[24398837..24504316]	67422	67495
																	44	508989.21.1	-	chr22.NT_011525.[967573..1033872]	33470	33529
																	45	515906.22.1	+	chr17.NT_010641.[2164175..2780715]	204869	204939
																	46	516416.22.1	+	chr10.NT_008583.[15137790..15480379]	95266	95368
																	47	526974.23.1	-	chr15.NT_010194.[5616469..5835235]	114263	114341
																	48	529112.21.1	-	chr4.NT_016354.[63711651..63950553]	64823	64887
																	49	529139.23.1	+	chr14.NT_026437.[83231649..83275924]	893	953
																	50	541227.22.1	+	chr17.NT_010783.[5699234..5728051]	28548	28631
																	51	545963.23.1	-	chr8.NT_008046.[44170180..44282531]	68601	68673
																	52	549222.23.1	+	chr6.NT_025741.[16364057..16544706]	90148	90213
																	53	549541.22.1	-	chr12.NT_009714.[15634378..16444204]	533856	533917
																	54	562285.23.1	+	chr14.NT_026437.[5615696..5616498]	697	762
																	55	570023.22.1	-	chr1.NT_019273.[4836208..4900594]	34167	34230
																	56	584440.22.1	-	chr1.NT_032977.[13329956..13340781]	8630	8721
																	57	590739.21.1	+	chr20.NT_011387.[26034678..26107654]	31479	31557
																	58	592177.23.1	-	chr5.NT_023133.[18042118..18125774]	46018	46101
																	59	595295.22.1	-	chr8.NT_008046.[43676278..43909409]	38205	38290
																	60	599278.23.1	+	chr22.NT_011521.[361979..379157]	9751	9846
																	61	601922.23.1	-	chr9.NT_008470.[300369..315483]	83	159
																	62	607863.22.1	+	chr9.NT_008470.[21866985..21980410]	88821	88884
																	63	608703.24.1	+	chrX.NT_113964.[75693..88497]	3502	3570
																	64	616527.23.1	-	chr17.NT_010718.[5085181..5230892]	18725	18794
																	65	618246.22.1	+	chr5.NT_034772.[34577016..34611890]	3831	3891
																	66	634941.21.1	-	chr14.NT_026437.[87935445..87946393]	1798	1876
																	67	656124.21.1	-	chr15.NT_010274.[5767840..5774421]	6426	6491
																	68	665654.21.1	-	chr20.NT_011362.[2109002..2111224]	37	132
																	69	668033.21.1	-	chr12.NT_009714.[26367368..26934189]	247839	247905
																	70	671215.23.1	-	chr10.NT_008583.[23886589..23942566]	46342	46405
																	71	690283.22.1	-	chr16.NT_010393.[12749738..12842292]	80712	80798
																			-	chr16.NT_010393.[20920530..20937502]	3050	3136
																	72	717037.23.1	-	chr1.NT_032977.[2253499..2345710]	91365	91429
																	73	727185.22.1	-	chr16.NT_010393.[6561562..6770559]	29335	29403
																	74	736843.22.1	+	chr15.NT_010280.[1054354..1108140]	20274	20365
																			-	chr15.NT_078094.[1..43638]	28956	29047
																			-	chr15.NT_078096.[1..70880]	56195	56286
																	75	746930.24.1	+	chr3.NT_005612.[89829688..89848560]	13046	13147
																	76	748137.21.1	-	chr7.NT_007933.[48856690..49300000]	115915	115979
																	77	765423.24.1	-	chr15.NT_010274.[8318192..8409077]	69300	69378
																	78	783009.24.1	+	chr16.NT_010393.[6303094..6318312]	11560	11624
																			+	chr16.NT_010393.[7701747..7716967]	11560	11624
																			-	chr16.NT_010393.[9809051..9824260]	3584	3648
																	79	785434.23.1	-	chr2.NT_022184.[49005331..49052845]	19858	19934
																	80	798229.21.1	-	chr3.NT_022517.[29986625..30587997]	563771	563841
																	81	806802.22.1	-	chr6.NT_007299.[12358214..12812153]	99457	99544
																	82	818544.22.1	+	chr16.NT_010393.[6561562..6770559]	0	79
																			+	chr16.NT_037887.[2125901..2138651]	169	248
																	83	840815.22.1	-	chr4.NT_016354.[84504481..84737144]	93621	93713
																	84	842368.23.1	-	chr4.NT_016354.[801482..952067]	141140	141201
																	85	851241.22.1	-	chr8.NT_008046.[25040297..26453329]	126709	126804
																	86	862266.23.1	-	chr4.NT_016354.[51198090..52027922]	703887	703978
																	87	874137.23.1	-	chr11.NT_009237.[46187369..46217422]	20327	20423
																	88	892914.23.1	-	chr7.NT_007933.[17028793..17062558]	25801	25869
																	89	902009.22.1	-	chr1.NT_032977.[29585372..29734658]	59315	59374
																	90	933643.23.1	-	chr16.NT_010393.[20728203..20767648]	19805	19901
																	91	944445.21.1	-	chr4.NT_016354.[66748089..67105900]	47515	47590
																	92	950276.22.1	+	chr2.NT_022184.[49053716..49130631]	25345	25437
																	93	974090.18.1	+	chr9.NT_023935.[19703107..19723134]	15854	15914
																			-	chr9.NT_023935.[19796321..19908749]	96516	96576
