# Supplementary material for: Analysis of microRNA transcriptome by deep sequencing of small RNA libraries of peripheral blood
Source: BMC Genomics. 2010 May 7;11:288. doi: 10.1186/1471-2164-11-288 (PMC2885365; doi:10.1186/1471-2164-11-288)
Supplement: Additional file 10 — The normalized expression data along with a list of differentially regulated genes (> 1.5 fold) obtained using Ocimum microarray platform for K562 and HL60. [file 1471-2164-11-288-S10.XLS]

## Sheet: Normalized data
Probe Set ID	RNA Normal	HL60	K562	Seqname	Strand	Accession	Gene ID	Gene Symbol	Gene Description	Map_ID
7896740	3.48837	3.48837	3.57189	chr1	+	NM_001005240//NM_001004195//NM_001005484//BC136848//BC136907//ENST00000318050//ENST00000335137//ENST00000326183	81099//26682//79501	OR4F17,OR4F4,OR4F5	olfactoryreceptor,family4,subfamilyF,member17//olfactoryreceptor,family4,subfamilyF,member4//olfactoryreceptor,family4,subfamilyF,member5	19p13.3//15q26.3//1p36.33
7896742	7.25622	7.45758	7.63183	chr1	+	BC118988//ENST00000279067	140849	C20orf69	chromosome20openreadingframe69	---
7896744	4.90304	4.99299	9.74069	chr1	+	NM_001005277//NM_001005221//NM_001005224//NM_001005504//BC137547//ENST00000327169//ENST00000333864//ENST00000332831//ENST00000320901	81399//729759//26683//441308	OR4F16,OR4F29,OR4F3,OR4F21	olfactoryreceptor,family4,subfamilyF,member16//olfactoryreceptor,family4,subfamilyF,member29//olfactoryreceptor,family4,subfamilyF,member3//olfactoryreceptor,family4,subfamilyF,member21	1p36.33//5q35.3//8p23.3
7896756	4.82558	4.82558	4.82558	chr1	+	ENST00000326734	400728	FAM87B	familywithsequencesimilarity87,memberB	1p36.33
7896759	6.43864	6.31553	6.61509	chr1	+	AK096570	643837	LOC643837	hypotheticalLOC643837	1p36.33
7896761	5.97324	5.97324	5.97324	chr1	+	NM_152486//BC024295//ENST00000342066//ENST00000341065	148398	SAMD11	sterilealphamotifdomaincontaining11	1p36.33
7896779	6.80334	6.80334	6.98686	chr1	+	NM_198317//AY423763//ENST00000338591	339451	KLHL17	kelch-like17(Drosophila)	1p36.33
7896798	6.37543	6.37543	6.37543	chr1	+	NM_032129//BC101387//ENST00000379409//ENST00000379410//ENST00000379407	84069	PLEKHN1	pleckstrinhomologydomaincontaining,familyNmember1	1p36.33
7896817	6.87262	6.41559	6.53433	chr1	+	NM_005101//M13755//ENST00000379389	9636	ISG15	ISG15ubiquitin-likemodifier	1p36.33
7896822	6.40473	6.32233	7.57806	chr1	+	NM_198576//AB191264//ENST00000379364//ENST00000379370	375790	AGRN	agrin	1p36.33
7896865	7.042	6.9429	7.042	chr1	+	NM_153254//NM_001130045//BC126152//ENST00000379288//ENST00000400931//ENST00000379289//ENST00000379290	254173	TTLL10	tubulintyrosineligase-likefamily,member10	1p36.33
7896878	6.89588	7.15673	7.15673	chr1	+	NM_080605//BC015549//ENST00000379198	126792	B3GALT6	UDP-Gal:betaGalbeta1,3-galactosyltransferasepolypeptide6	1p36.33
7896882	5.93515	5.91774	5.93515	chr1	+	NM_001130413//NM_002978//AK127357//ENST00000338555//ENST00000379099//ENST00000325425//ENST00000400928//ENST00000379110//ENST00000379101//ENST00000379116	6339	SCNN1D	sodiumchannel,nonvoltage-gated1,delta	1p36.3-p36.2
7896908	6.89538	7.10793	7.21002	chr1	+	NM_153339//BC034304//ENST00000379031	126789	PUSL1	pseudouridylatesynthase-like1	1p36.33
7896917	6.3163	6.3163	6.32968	chr1	+	NM_001029885//ENST00000343938	80772	GLTPD1	glycolipidtransferproteindomaincontaining1	1p36.33
7896921	6.45952	6.18751	6.21898	chr1	+	NM_152228//ENST00000339381	83756	TAS1R3	tastereceptor,type1,member3	1p36.33
7896929	6.84577	6.84577	6.84577	chr1	+	NM_022834//NM_199121//BC059409//ENST00000338660//ENST00000339380	64856	VWA1	vonWillebrandfactorAdomaincontaining1	1p36.33
7896937	6.24385	6.60939	6.60939	chr1	+	NM_001039211//BC101211//ENST00000378774//ENST00000378785//ENST00000400830	219293//727888	ATAD3C,LOC727888	ATPasefamily,AAAdomaincontaining3C//hypotheticalLOC727888	1p36.33//---
7896952	7.26438	8.80596	8.83822	chr1	+	NM_018188//BC014101//ENST00000378755//ENST00000378756//ENST00000378759//ENST00000339113	55210//219293	ATAD3A,ATAD3C	ATPasefamily,AAAdomaincontaining3A//ATPasefamily,AAAdomaincontaining3C	1p36.33
7896961	7.65494	9.09282	9.02506	chr1	+	NM_031921//NM_018188//AK290586//ENST00000378737//ENST00000308647//ENST00000360489//ENST00000378755//ENST00000378759//ENST00000378741//ENST00000378736//ENST00000400830	83858//55210//219293//727888	ATAD3B,ATAD3A,ATAD3C,LOC727888	ATPasefamily,AAAdomaincontaining3B//ATPasefamily,AAAdomaincontaining3A//ATPasefamily,AAAdomaincontaining3C//hypotheticalLOC727888	1p36.33//---
7896985	6.77365	6.77365	6.87884	chr1	+	NM_080875//AK302757//ENST00000355826//ENST00000357210//ENST00000360522//ENST00000378710//ENST00000357882//ENST00000378708//ENST00000378712	142678	MIB2	mindbombhomolog2(Drosophila)	1p36.33
7897006	6.52551	6.4041	6.52551	chr1	+	NM_006983//NR_002946//AB010962//AF057061//ENST00000378675//ENST00000356026	8510//8511	MMP23B,MMP23A	matrixmetallopeptidase23B//matrixmetallopeptidase23A(pseudogene)	1p36.3//1p36.33
7897026	5.09884	5.09884	5.09884	chr1	+	NM_138705//AY566229//ENST00000307786//ENST00000378604	163688	CALML6	calmodulin-like6	1p36.33
7897034	6.11937	6.11937	6.11937	chr1	+	NM_000815//BC033801//ENST00000378585	2563	GABRD	gamma-aminobutyricacid(GABA)Areceptor,delta	1p|1p36.3
7897044	6.28846	5.54501	5.74434	chr1	+	NM_002744//NM_001033581//NM_001033582//BC014270//ENST00000378567//ENST00000400921//ENST00000400920//ENST00000378563	5590	PRKCZ	proteinkinaseC,zeta	1p36.33-p36.2
7897066	5.94694	5.94694	5.94694	chr1	+	AK093927	100128003	LOC100128003	hypotheticalproteinLOC100128003	1p36.33
7897068	8.87039	8.65841	8.39356	chr1	+	NM_003036//ENST00000378536	6497	SKI	v-skisarcomaviraloncogenehomolog(avian)	1q22-q24
7897078	8.07421	9.40367	9.60746	chr1	+	NM_007033//AF091071//ENST00000378512//ENST00000306256//ENST00000378513//ENST00000378518	11079	RER1	RER1retentioninendoplasmicreticulum1homolog(S.cerevisiae)	1pter-q24
7897089	6.88578	6.4761	6.4761	chr1	+	NM_014638//AK122589//ENST00000343889//ENST00000378486//ENST00000378488//ENST00000278878//ENST00000378483//ENST00000288766	9651	PLCH2	phospholipaseC,eta2	1p36.32
7897119	7.22194	7.43639	7.45408	chr1	+	BC022547//AK303504//AK298926//AK057027//ENST00000378425//ENST00000378424//ENST00000378427	127281	C1orf93	chromosome1openreadingframe93	1p36.32
7897128	5.07837	5.07837	5.07837	chr1	+	NM_080431//BC029499//ENST00000378404	140625	ACTRT2	actin-relatedproteinT2	1p36.32
7897132	5.825	5.825	5.825	chr1	+	NM_022114//NM_199454//BC161614//ENST00000378389	63976	PRDM16	PRdomaincontaining16	1p36.23-p33
7897154	5.5229	5.5229	5.52599	chr1	+	NM_014448//BC051838//ENST00000378378//ENST00000340401//ENST00000378373//ENST00000378371	27237	ARHGEF16	Rhoguanineexchangefactor(GEF)16	1p36.3
7897172	8.51067	8.01549	7.59149	chr1	+	NM_182752//BC019034//ENST00000378344//ENST00000344579	127262	TPRG1L	tumorproteinp63regulated1-like	1p36.32
7897179	6.2607	6.2607	6.49943	chr1	+	NM_001126240//NM_005427//NM_001126241//NM_001126242//AY040827//ENST00000378295//ENST00000378285//ENST00000378280//ENST00000354437//ENST00000357733//ENST00000346387//ENST00000378288//ENST00000378290	7161	TP73	tumorproteinp73	1p36.3
7897196	5.73714	5.67418	5.73714	chr1	+	NM_152492//BC112108//ENST00000294600	148870	CCDC27	coiled-coildomaincontaining27	1p36.32
7897210	6.533	7.30065	6.88086	chr1	+	NM_004402//AB028912//ENST00000339350//ENST00000378209//ENST00000378206//ENST00000338895//ENST00000378212//ENST00000341385	1677	DFFB	DNAfragmentationfactor,40kDa,betapolypeptide(caspase-activatedDNase)	1p36.3
7897227	5.10904	5.10904	5.10904	chr1	+	NM_018836//NM_001042478//AY282806//ENST00000378191//ENST00000378190	55966	AJAP1	adherensjunctionsassociatedprotein1	1p36.32
7897236	9.92676	11.1027	6.74631	chr1	+	NM_003636//NM_172130//AK124696//ENST00000164247//ENST00000378097//ENST00000341524//ENST00000352527//ENST00000378092//ENST00000378083//ENST00000378087//ENST00000378111	8514	KCNAB2	potassiumvoltage-gatedchannel,shaker-relatedsubfamily,betamember2	1p36.3
7897257	6.48969	6.35794	6.57299	chr1	+	NM_207396//AK128246//ENST00000340285//ENST00000377956//ENST00000377939//ENST00000377948	388591	RNF207	ringfingerprotein207	1p36.31
7897263	6.38392	7.15233	6.97286	chr1	+	NM_207396//AK056658//ENST00000289214//ENST00000377956//ENST00000377939//ENST00000377948	388591	RNF207	ringfingerprotein207	1p36.31
7897277	5.11359	5.11359	5.20725	chr1	+	BC030279	148645	C1orf211	chromosome1openreadingframe211	1p36.31
7897280	6.34743	6.34743	6.38026	chr1	+	NM_001024598//ENST00000377898	390992	HES3	hairyandenhancerofsplit3(Drosophila)	1p36.31
7897286	5.88319	5.88319	5.88319	chr1	+	AY358179	100130071	UNQ6193	GSQS6193	1p36.31
7897288	6.65012	6.93259	7.04608	chr1	+	NM_031475//ENST00000377828	83715	ESPN	espin	1p36.31|1p36.31-p36.11
7897295	5.41218	5.31022	5.16113	chr1	+	NM_138697//NM_177540//NM_177539//NM_177541//BC136515//ENST00000333172//ENST00000351136//ENST00000328191	80835	TAS1R1	tastereceptor,type1,member1	1p36.23
7897305	6.53433	6.53433	6.53433	chr1	+	NM_005341//L16896//ENST00000377674//ENST00000319084	3104	ZBTB48	zincfingerandBTBdomaincontaining48	1p36.3
7897322	7.21895	7.05137	7.64402	chr1	+	NM_153812//BC038516//ENST00000377648	148479	PHF13	PHDfingerprotein13	1p36.31
7897329	5.60553	5.60553	5.91284	chr1	+	NM_138350//BC092427//ENST00000054650//ENST00000377627//ENST00000400912//ENST00000307896	90326	THAP3	THAPdomaincontaining,apoptosisassociatedprotein3	1p36.31
7897339	4.82558	4.82558	4.82558	chr1	+	NM_015215//BC151835//ENST00000377565//ENST00000303635//ENST00000303646	23261	CAMTA1	calmodulinbindingtranscriptionactivator1	1p36.31-p36.23
7897370	8.80654	8.35929	8.3623	chr1	+	NM_004781//BC007050//ENST00000054666//ENST00000400911	9341	VAMP3	vesicle-associatedmembraneprotein3(cellubrevin)	1p36.23
7897378	6.51833	6.51833	6.51833	chr1	+	NM_016831//BC146781//ENST00000361923//ENST00000377532//ENST00000377541	8863	PER3	periodhomolog3(Drosophila)	1p36.23
7897404	9.65176	11.2205	11.1841	chr1	+	NM_007262//NM_001123377//BC008188//ENST00000377493//ENST00000338639//ENST00000377491//ENST00000377488	11315	PARK7	Parkinsondisease(autosomalrecessive,earlyonset)7	1p36.23
7897416	5.58282	5.43461	5.58282	chr1	+	NM_001080397//AF118274//ENST00000377479//ENST00000289877	50651	SLC45A1	solutecarrierfamily45,member1	1p36.1-p36.2
7897426	4.25132	4.25132	4.25132	chr1	+	NM_001215//M57892//ENST00000377443//ENST00000377442//ENST00000377436//ENST00000319474	765	CA6	carbonicanhydraseVI	1p36.2
7897441	6.79563	6.32212	6.13746	chr1	+	NM_004285//BC081559//ENST00000377403	9563	H6PD	hexose-6-phosphatedehydrogenase(glucose1-dehydrogenase)	1p36
7897449	5.12777	4.90797	4.95106	chr1	+	NM_025106//BC015711//ENST00000328089//ENST00000357898//ENST00000377399	80176	SPSB1	splA/ryanodinereceptordomainandSOCSboxcontaining1	1p36.22
7897460	7.21211	8.18839	8.18323	chr1	+	NM_032315//AF495714//ENST00000302692	84275	SLC25A33	solutecarrierfamily25,member33	1p36.22
7897469	6.52763	7.21846	7.21846	chr1	+	NM_001130924//NM_001010866//BC121187//ENST00000340381//ENST00000377376//ENST00000340305	199953	TMEM201	transmembraneprotein201	1p36.22
7897482	9.17421	8.7389	6.98035	chr1	+	NM_005026//BC150297//ENST00000377346//ENST00000361110//ENST00000360563	5293	PIK3CD	phosphoinositide-3-kinase,catalytic,deltapolypeptide	1p36.2
7897509	5.14553	6.16021	6.29452	chr1	+	NM_022787//AF459819//ENST00000377205//ENST00000403197//ENST00000377204	64802	NMNAT1	nicotinamidenucleotideadenylyltransferase1	1p32-p35
7897522	5.51378	4.20796	4.09216	chr1	+	NM_052960//AF399927//ENST00000294435//ENST00000315901//ENST00000400902	116362	RBP7	retinolbindingprotein7,cellular	1p36.22
7897527	8.81093	9.32628	9.80687	chr1	+	NM_001105562//NM_006048//AF043117//ENST00000343090//ENST00000253251//ENST00000377157//ENST00000377153//ENST00000400901	10277	UBE4B	ubiquitinationfactorE4B(UFD2homolog,yeast)	1p36.3
7897561	8.06761	7.10876	8.04151	chr1	+	NM_015074//NM_183416//AB017133//ENST00000353409//ENST00000377086//ENST00000263934//ENST00000377081//ENST00000377093//ENST00000377083//ENST00000355249	23095	KIF1B	kinesinfamilymember1B	1p36.2
7897620	10.502	10.7902	11.3315	chr1	+	NM_002631//BC000368//ENST00000377062//ENST00000270776	5226	PGD	phosphogluconatedehydrogenase	1p36.3-p36.13
7897632	5.37129	5.72853	5.48265	chr1	+	NM_198544//NM_199294//NM_199295//NM_001302//BC029430//AF086433//ENST00000320498//ENST00000336114//ENST00000340156//ENST00000400900//ENST00000309048//ENST00000377049	378708//1325	APITD1,CORT	apoptosis-inducing,TAF9-likedomain1//cortistatin	1p36.22
7897648	7.74817	8.00833	8.3901	chr1	+	NM_004565//BC006327//ENST00000356607	5195	PEX14	peroxisomalbiogenesisfactor14	1p36.22
7897663	9.96275	10.3693	10.3693	chr1	+	NM_007375//BC095435//ENST00000240185//ENST00000315091//ENST00000323644	23435	TARDBP	TARDNAbindingprotein	1p36.22
7897675	3.61731	3.61731	3.61731	chr1	+	NM_021146//BC001881//ENST00000376819	10218	ANGPTL7	angiopoietin-like7	1p36.3-p36.2
7897685	7.86767	8.70773	8.01295	chr1	+	NM_013319//AF117064//ENST00000376810//ENST00000376804//ENST00000400896	29914	UBIAD1	UbiAprenyltransferasedomaincontaining1	1p36-p34.1
7897691	5.24878	5.21782	5.24878	chr1	+	NM_020780//AL117235//ENST00000294484//ENST00000389575//ENST00000304391	57540	PTCHD2	patcheddomaincontaining2	1p36.22
7897714	6.84995	6.41753	6.84995	chr1	+	NM_001014765//NM_033182//NM_183412//NM_183413//AY040878//ENST00000376770//ENST00000251547//ENST00000251546//ENST00000376768//ENST00000376760//ENST00000376762	93611	FBXO44	F-boxprotein44	1p36.22
7897728	6.87474	6.87474	7.04538	chr1	+	NM_018438//BC020880//ENST00000376753//ENST00000376749	26270	FBXO6	F-boxprotein6	1p36.22
7897737	6.01422	6.008	6.008	chr1	+	NM_198545//AK075558//ENST00000294485	374946	C1orf187	chromosome1openreadingframe187	1p36.22
7897745	8.25277	8.25277	8.25277	chr1	+	NM_020350//NM_001040194//NM_001040196//NM_001040197//NM_001040195//BC017328//ENST00000400895//ENST00000314340//ENST00000376629//ENST00000376627//ENST00000376637	57085	AGTRAP	angiotensinIIreceptor-associatedprotein	1p36.22
7897753	6.008	6.008	6.008	chr1	+	AL833926//AF398935//ENST00000376620	284498	C1orf167	chromosome1openreadingframe167	1p36.22
7897774	8.48525	8.38308	8.86464	chr1	+	NM_001286//NM_021736//NM_021735//NM_021737//AK289999//ENST00000346436//ENST00000312413//ENST00000376496//ENST00000376493//ENST00000376492//ENST00000376486//ENST00000376490//ENST00000376487//ENST00000376491	1185	CLCN6	chloridechannel6	1p36
7897801	11.1957	10.6213	10.698	chr1	+	NR_002754//M77839	26829	RNU5E	RNA,U5Esmallnuclear	1p36.22
7897803	7.41162	7.41742	9.50078	chr1	+	NM_000302//BC016657//ENST00000196061//ENST00000376369//ENST00000376383//ENST00000358133	5351	PLOD1	procollagen-lysine1,2-oxoglutarate5-dioxygenase1	1p36.22
7897824	9.83925	9.77158	9.99371	chr1	+	NM_014874//NM_001127660//AF036536//ENST00000235329//ENST00000376337//ENST00000376320	9927	MFN2	mitofusin2	1p36.22
7897849	7.22074	7.52112	8.00501	chr1	+	NM_021933//AK024020//ENST00000235332	60672	RP5-1077B9.4	invasioninhibitoryprotein45	1p36.22
7897860	6.91983	6.84577	7.40989	chr1	+	NM_001243//NM_152942//M83554//ENST00000263932//ENST00000376269	943	TNFRSF8	tumornecrosisfactorreceptorsuperfamily,member8	1p36
7897877	10.8434	8.85355	7.81221	chr1	+	NM_001066//BC052977//ENST00000376259//ENST00000349152//ENST00000400863	7133	TNFRSF1B	tumornecrosisfactorreceptorsuperfamily,member1B	1p36.3-p36.2
7897890	9.06523	8.55495	9.32479	chr1	+	NM_015378//NM_018156//BC051804//ENST00000011700//ENST00000358136//ENST00000356315	55187	VPS13D	vacuolarproteinsorting13homologD(S.cerevisiae)	1p36.22
7897953	6.08778	6.1021	7.06431	chr1	+	NR_003025//NR_003022	677885//677882	SNORA59A,SNORA59B	smallnucleolarRNA,H/ACAbox59A//smallnucleolarRNA,H/ACAbox59B	1p36.21//17p11.2
7897955	4.03076	4.03076	4.03076	chr1	+	NM_001013630//ENST00000376221	343066	AADACL4	arylacetamidedeacetylase-like4	1p36.21
7897960	4.67942	4.67942	4.67942	chr1	+	NM_001103170//NM_001103169//ENST00000359318//ENST00000332530	126767	AADACL3	arylacetamidedeacetylase-like3	1p36.21
7897966	4.32447	4.32447	4.32447	chr1	+	BC029894//AK298760//AK026705//BX647383//ENST00000288048//ENST00000376210	93190	C1orf158	chromosome1openreadingframe158	1p36.21
7897974	4.98473	4.82587	4.98473	chr1	+	NM_001080830//ENST00000357726	390999	PRAMEF12	PRAMEfamilymember12	1p36.21
7897978	2.5372	2.5372	2.5372	chr1	+	NM_023013//NM_001024661//NM_001099854//NM_023014//BC075009//ENST00000376204//ENST00000376132//ENST00000334600//ENST00000344998//ENST00000332296//ENST00000376202//ENST00000240189//ENST00000400814	65121//400736//729528//65122	PRAMEF1,PRAMEF13,PRAMEF14,PRAMEF2	PRAMEfamilymember1//PRAMEfamilymember13//PRAMEfamilymember14//PRAMEfamilymember2	1p36.21
7897987	3.83102	3.50816	3.50816	chr1	+	NM_023014//BC075009//ENST00000240189	65122	PRAMEF2	PRAMEfamilymember2	1p36.21
7897991	6.08794	6.08794	6.08794	chr1	+	NM_001012277//NM_001012276//ENST00000361079//ENST00000330881//ENST00000357367	441871//391002	PRAMEF7,PRAMEF8	PRAMEfamilymember7//PRAMEfamilymember8	1p36.21
7897997	5.16399	5.16399	5.16399	chr1	+	NM_001013692//NM_001100631//ENST00000332467//ENST00000376173//ENST00000376187	401940//653606	PRAMEF3,PRAMEF22	PRAMEfamilymember3//PRAMEfamilymember22	1p36.21
7898002	4.82558	4.82558	4.82558	chr1	+	XM_497653	441873	PRAMEF25	PRAMEfamilymember25-like	1p36.21
7898007	3.85515	3.85515	3.85515	chr1	+	NM_001013407//NM_001098376//NM_001010890//NM_001010889//NM_001009611//BC101343//BC101344//BC101342//ENST00000376168//ENST00000376182//ENST00000332913//ENST00000330087//ENST00000376152//ENST00000376189//ENST00000376192//ENST00000235349//ENST00000355096//ENST00000331684	343068//653619//343070//440561//400735//729368//440560	PRAMEF5,PRAMEF15,PRAMEF9,PRAMEF6,PRAMEF4,PRAMEF23,PRAMEF11	PRAMEfamilymember5//PRAMEfamilymember15//PRAMEfamilymember9//PRAMEfamilymember6//PRAMEfamilymember4//PRAMEfamilymember23//PRAMEfamilymember11	1p36.21
7898012	3.85515	3.85515	3.85515	chr1	+	NM_001098376//NM_001010890//NM_001009611//NM_001013407//NM_001010889//BC101343//BC101344//BC101342//ENST00000330087//ENST00000376152//ENST00000332913//ENST00000376192//ENST00000235349//ENST00000376168//ENST00000376182//ENST00000376189//ENST00000331684//ENST00000355096	653619//343070//400735//343068//440561//729368//440560	PRAMEF15,PRAMEF9,PRAMEF4,PRAMEF5,PRAMEF6,PRAMEF23,PRAMEF11	PRAMEfamilymember15//PRAMEfamilymember9//PRAMEfamilymember4//PRAMEfamilymember5//PRAMEfamilymember6//PRAMEfamilymember23//PRAMEfamilymember11	1p36.21
7898020	4.46136	4.46136	4.46136	chr1	+	NM_001039361//BC112208//ENST00000235347	343071	PRAMEF10	PRAMEfamilymember10	1p36.21
7898026	4.44368	4.44368	4.44368	chr1	+	NM_001045480//NM_001099851//BC146858//ENST00000376121//ENST00000376098	654348//391004	PRAMEF16,PRAMEF17	PRAMEfamilymember16//PRAMEfamilymember17	1p36.21
7898030	5.06661	5.06661	5.06661	chr1	+	NM_001099852//NM_001100114//ENST00000316412//ENST00000332192//ENST00000327795	645425//391001	PRAMEF20,PRAMEF21	PRAMEfamilymember20//PRAMEfamilymember21	1p36.21
7898034	4.46136	4.46136	4.46136	chr1	+	NM_001039361//BC112208//ENST00000235347	343071	PRAMEF10	PRAMEfamilymember10	1p36.21
7898040	3.85515	3.85515	3.85515	chr1	+	NM_001098376//NM_001010890//NM_001013407//NM_001009611//NM_001010889//BC101343//BC101344//BC101342//ENST00000330087//ENST00000376152//ENST00000332913//ENST00000376168//ENST00000376182//ENST00000376189//ENST00000376192//ENST00000235349//ENST00000331684//ENST00000355096	653619//343070//343068//400735//440561//729368//440560	PRAMEF15,PRAMEF9,PRAMEF5,PRAMEF4,PRAMEF6,PRAMEF23,PRAMEF11	PRAMEfamilymember15//PRAMEfamilymember9//PRAMEfamilymember5//PRAMEfamilymember4//PRAMEfamilymember6//PRAMEfamilymember23//PRAMEfamilymember11	1p36.21
7898048	4.72009	4.72009	4.72009	chr1	+	NM_001099851//NM_001045480//NM_001039361//BC146858//BC112208//ENST00000376098//ENST00000376121//ENST00000235347	391004//654348//343071	PRAMEF17,PRAMEF16,PRAMEF10	PRAMEfamilymember17//PRAMEfamilymember16//PRAMEfamilymember10	1p36.21
7898052	5.10248	5.10248	5.10248	chr1	+	NM_001099852//NM_001100114//ENST00000316412//ENST00000332192//ENST00000327795	645425//391001	PRAMEF20,PRAMEF21	PRAMEfamilymember20//PRAMEfamilymember21	1p36.21
7898057	4.61758	4.61758	4.61758	chr1	+	NM_006474//NM_198389//NM_001006624//NM_001006625//AY194238//ENST00000294489//ENST00000376057//ENST00000376061//ENST00000400804	10630	PDPN	podoplanin	1p36.21
7898070	9.12682	7.85031	7.58633	chr1	+	NM_012231//NM_015866//NM_001007257//NM_001135610//U17838//ENST00000235372//ENST00000311066//ENST00000400802//ENST00000400801//ENST00000400800//ENST00000400803//ENST00000343137//ENST00000376048//ENST00000407521	7799	PRDM2	PRdomaincontaining2,withZNFdomain	1p36.21
7898084	5.60553	5.54521	5.98708	chr1	+	NM_015209//NM_001018001//NM_201628//NM_001018000//NM_001017999//AB028949//ENST00000376030//ENST00000400798//ENST00000361144//ENST00000400797//ENST00000376028//ENST00000338894	23254	RP1-21O18.1	kazrin	1p36.21
7898102	5.14387	5.14387	5.14387	chr1	+	NM_201628//AK293806//ENST00000376030//ENST00000338894//ENST00000376028	23254	RP1-21O18.1	kazrin	1p36.21
7898115	4.62591	4.62591	4.62591	chr1	+	NM_001136218//NM_001136216//NM_018022//NM_001136217//AK129922//ENST00000376008//ENST00000376014//ENST00000400796//ENST00000303840	55092	TMEM51	transmembraneprotein51	1p36.21
7898124	4.68313	4.68313	4.74887	chr1	+	NM_052929//AL833342//ENST00000375999//ENST00000375998//ENST00000358897//ENST00000314668//ENST00000401090//ENST00000314740//ENST00000375997//ENST00000375996//ENST00000375995	114827	FHAD1	forkhead-associated(FHA)phosphopeptidebindingdomain1	1p36.21
7898161	10.6439	9.24795	8.0284	chr1	+	NM_024329//BC007233//ENST00000375980//ENST00000375975	79180	EFHD2	EF-handdomainfamily,memberD2	1p36.21
7898167	5.30103	5.20858	5.17812	chr1	+	NM_007272//S82198//ENST00000375949//ENST00000400792//ENST00000375943	11330	CTRC	chymotrypsinC(caldecrin)	1p36.21
7898176	5.45143	5.24343	5.45143	chr1	+	NM_033440//BC007031//ENST00000359621//ENST00000375924	63036	ELA2A	elastase2A	1p36.21
7898184	5.67306	5.67306	5.67306	chr1	+	NM_015849//M16653//ENST00000375910//ENST00000375909	51032	RP11-265F14.2	elastase2B	1p36.21
7898192	8.06764	8.20631	8.54698	chr1	+	NM_015291//AL833299//ENST00000375847//ENST00000375849//ENST00000375838	23341	DNAJC16	DnaJ(Hsp40)homolog,subfamilyC,member16	1p36.1
7898209	6.87884	7.66075	8.12042	chr1	+	XM_934920	645317	LOC645317	similarto16.7Kdprotein	1p36.21
7898211	8.57952	8.63065	8.90232	chr1	+	NM_032341//NM_006511//AK293006//ENST00000320153//ENST00000406234//ENST00000345034	84301//6248	DDI2,RSC1A1	DDI1,DNA-damageinducible1,homolog2(S.cerevisiae)//regulatorysolutecarrierprotein,family1,member1	1p36.21//1p36.1
7898227	8.6496	8.35338	8.65031	chr1	+	NM_015164//ENST00000375799//ENST00000375793	23207	PLEKHM2	pleckstrinhomologydomaincontaining,familyM(withRUNdomain)member2	1p36.21
7898249	6.37543	6.20732	6.48518	chr1	+	NM_207348//BC027998//ENST00000294454	284723	SLC25A34	solutecarrierfamily25,member34	1p36.21
7898256	5.87841	5.87841	5.87841	chr1	+	NM_001013641//BC137239//ENST00000375782	388595	TMEM82	transmembraneprotein82	1p36.21
7898263	5.14387	5.14387	5.14387	chr1	+	NM_017556//NM_001024215//NM_001024216//BC019895//ENST00000375771//ENST00000312173//ENST00000375766//ENST00000400773//ENST00000332305	54751	FBLIM1	filaminbindingLIMprotein1	1p36.21
7898276	9.80537	10.3519	10.2457	chr1	+	XM_001718374	441876	LOC441876	similartoRps16protein	1p36.21
7898278	9.91094	9.90893	9.90893	chr1	+	NM_015001//AF356524//ENST00000375759//ENST00000375753	23013	SPEN	spenhomolog,transcriptionalregulator(Drosophila)	1p36.33-p36.11
7898296	5.23063	5.20935	5.20935	chr1	+	BC017946//AK127425//ENST00000329454	149563	C1orf64	chromosome1openreadingframe64	1p36.13
7898300	5.3816	5.3816	5.3816	chr1	+	NM_004070//NM_001042704//BC053869//ENST00000375692//ENST00000331433	1187	CLCNKA	chloridechannelKa	1p36
7898314	5.03074	5.03074	5.03074	chr1	+	NM_000085//AK292335//ENST00000375679//ENST00000375668//ENST00000375667//ENST00000331579	1188	CLCNKB	chloridechannelKb	1p36
7898328	9.55069	9.55069	9.55069	chr1	+	NM_001114600//NM_015609//AB097046//ENST00000375590//ENST00000401089//ENST00000401088	26099	C1orf144	chromosome1openreadingframe144	1p36.13
7898337	9.63199	9.09954	9.43805	chr1	+	NM_018090//BC018914//ENST00000337132//ENST00000406746//ENST00000263498	55707	NECAP2	NECAPendocytosisassociated2	1p36.13
7898350	4.3851	4.29319	4.29319	chr1	+	ENST00000357301	100133616	LOC100133616	hypotheticalproteinLOC100133616	---
7898353	6.37543	7.02262	5.6852	chr1	+	ENST00000344958//ENST00000339435//ENST00000369173	729574//729587//644634	LOC729574,LOC729587,LOC644634	UPF0627proteinENSP00000341061/ENSP00000339743//hypotheticalLOC729587//hypotheticalLOC644634	1p36.13//1q21.1
7898357	5.55524	5.55524	5.55524	chr1	+	NM_020998//NR_002729//BC044862//AY192149//ENST00000308124//ENST00000383728//ENST00000389184//ENST00000334998	4485//11223	MST1,MSTP9	macrophagestimulating1(hepatocytegrowthfactor-like)//macrophagestimulating,pseudogene9	3p21//1p36.13
7898371	6.32233	6.32233	5.95668	chr1	+	ENST00000344958//ENST00000339435//ENST00000369173	729574//729587//644634	LOC729574,LOC729587,LOC644634	UPF0627proteinENSP00000341061/ENSP00000339743//hypotheticalLOC729587//hypotheticalLOC644634	1p36.13//1q21.1
7898375	11.6977	10.6987	11.843	chr1	+	NR_004421//NR_004430//NR_004427//NR_004408//NR_004426//NR_004402//NR_004400//AK299482//AK027791	6060//26871//26870//26869//26868//26866//26863//2946//285973	RNU1A,RNU1A3,RNU1C1,RNU1C2,RNU1D2,RNU1F1,RNU1G3,GSTM2,ATG9B	RNA,U1Asmallnuclear//RNA,U1A3smallnuclear//RNA,U1C1smallnuclear//RNA,U1C2smallnuclear//RNA,U1D2smallnuclear//RNA,U1F1smallnuclear//RNA,U1G3smallnuclear//glutathioneS-transferasemu2(muscle)//ATG9autophagyrelated9homologB(S.cerevisiae)	1p36.1//1p13.3//7q36.1
7898377	6.10899	6.10899	6.10899	chr1	+	NM_014675//BC126912//ENST00000375541	9696	CROCC	ciliaryrootletcoiled-coil,rootletin	1pter-p36.11
7898407	4.13216	4.05513	4.35707	chr1	+	AK125737	440570	LOC440570	LOC440570	1p36.13
7898411	11.6977	10.6987	11.843	chr1	+	NR_004421//NR_004430//NR_004427//NR_004408//NR_004426//NR_004402//NR_004400//AK299482//AK027791	6060//26871//26870//26869//26868//26866//26863//2946//285973	RNU1A,RNU1A3,RNU1C1,RNU1C2,RNU1D2,RNU1F1,RNU1G3,GSTM2,ATG9B	RNA,U1Asmallnuclear//RNA,U1A3smallnuclear//RNA,U1C1smallnuclear//RNA,U1C2smallnuclear//RNA,U1D2smallnuclear//RNA,U1F1smallnuclear//RNA,U1G3smallnuclear//glutathioneS-transferasemu2(muscle)//ATG9autophagyrelated9homologB(S.cerevisiae)	1p36.1//1p13.3//7q36.1
7898413	4.62591	4.62591	4.62591	chr1	+	NM_013358//AK026652//ENST00000375471	29943	PADI1	peptidylargininedeiminase,typeI	1p36.13
7898431	5.94292	5.94292	5.94292	chr1	+	NM_016233//AB026831//ENST00000375460	51702	PADI3	peptidylargininedeiminase,typeIII	1p36.13
7898448	7.34887	7.2701	5.31568	chr1	+	NM_012387//AB017919//ENST00000375448//ENST00000375453	23569	PADI4	peptidylargininedeiminase,typeIV	1p36.13
7898466	4.90797	4.90797	4.90797	chr1	+	NM_207421//AY443100//ENST00000358481	353238	PADI6	peptidylargininedeiminase,typeVI	1p36.13
7898483	5.84512	5.825	5.825	chr1	+	NM_018125//NM_001011722//DQ139833//ENST00000361221//ENST00000375420//ENST00000375415//ENST00000375408//ENST00000167825	55160	ARHGEF10L	Rhoguaninenucleotideexchangefactor(GEF)10-like	1p36.13
7898516	5.50321	5.50321	5.50321	chr1	+	NM_030812//AK057339//ENST00000375406//ENST00000235799//ENST00000325482	81569	ACTL8	actin-like8	1p36.2-p35
7898521	5.22638	5.22638	5.22638	chr1	+	NM_032880//BC007618//ENST00000251296//ENST00000375380	84966	IGSF21	immunoglobinsuperfamily,member21	1p36.13
7898533	6.20338	6.20338	6.27341	chr1	+	NM_152375//ENST00000400664//ENST00000400663//ENST00000325337	127707	KLHDC7A	kelchdomaincontaining7A	1p36.13
7898537	5.94694	5.77453	5.94694	chr1	+	NM_002584//NM_013945//NM_001135254//X96743//ENST00000375375//ENST00000400661	5081	PAX7	pairedbox7	1p36.2-p36.12
7898549	5.8994	9.61746	9.22871	chr1	+	NM_016183//AF173378//ENST00000330263	51154	MRTO4	mRNAturnover4homolog(S.cerevisiae)	1p36.13
7898556	6.87961	7.18051	7.47022	chr1	+	NM_001040125//NM_017765//NM_001040126//AK000327//ENST00000375153//ENST00000375155//ENST00000234646//ENST00000400548	54896	PQLC2	PQlooprepeatcontaining2	1p36.13
7898568	4.57555	4.57555	4.39606	chr1	+	AK130383	644083	LOC644083	hypotheticalLOC644083	1p36.13
7898574	9.1533	10.4095	10.6589	chr1	+	NM_001032363//BC070388//ENST00000322753//ENST00000375138	440574	C1orf151	chromosome1openreadingframe151	1p36.13
7898582	6.90596	7.47861	7.24423	chr1	+	ENST00000375138//BC072682	440574//644068	C1orf151,MGC87895	chromosome1openreadingframe151//similartoribosomalproteinS14	1p36.13
7898585	6.75519	6.75519	6.84255	chr1	+	NM_182744//NM_005380//BC012037//ENST00000375136//ENST00000289749//ENST00000337265	4681	NBL1	neuroblastoma,suppressionoftumorigenicity1	1p36.13
7898594	5.75549	5.75549	5.75549	chr1	+	NM_000871//L41147//ENST00000289753	3362	HTR6	5-hydroxytryptamine(serotonin)receptor6	1p36-p35
7898602	7.55843	7.81198	7.91701	chr1	+	NM_015207//BC119636//ENST00000375120	23252	OTUD3	OTUdomaincontaining3	1p36.13
7898609	4.68313	4.68313	4.68313	chr1	+	NM_000929//BC036792//ENST00000375108//ENST00000400517	5322	PLA2G5	phospholipaseA2,groupV	1p36-p34
7898616	5.22452	5.22452	5.22452	chr1	+	NM_022819//AF306566//ENST00000255573//ENST00000375102	64600	PLA2G2F	phospholipaseA2,groupIIF	1p35
7898623	5.92221	4.59679	6.67018	chr1	+	NM_152376//BX648631//ENST00000375099	127733	UBXN10	UBXdomainprotein10	1p36.12
7898627	5.24561	5.24561	5.24561	chr1	+	NM_001039500//AK125833//ENST00000375089//ENST00000375079//ENST00000289825//ENST00000289815//ENST00000375083	127731	VWA5B1	vonWillebrandfactorAdomaincontaining5B1	1p36.12
7898653	7.74545	7.67487	7.77019	chr1	+	NM_207334//BC142686//ENST00000332947	163933	FAM43B	familywithsequencesimilarity43,memberB	1p36.12
7898655	8.14004	7.31912	5.4681	chr1	+	NM_001785//BC048284//ENST00000375071	978	CDA	cytidinedeaminase	1p36.2-p35
7898663	6.95483	7.0002	6.0516	chr1	+	NM_032409//AB053323//ENST00000321556	65018	PINK1	PTENinducedputativekinase1	1p36
7898677	7.01159	7.19989	7.01159	chr1	+	NM_004807//BC096239//ENST00000259241	9394	HS6ST1	heparansulfate6-O-sulfotransferase1	2q21
7898679	6.61319	6.54658	6.54658	chr1	+	NM_032264//BC024011//ENST00000342104//ENST00000318249//ENST00000318220	84224	NBPF3	neuroblastomabreakpointfamily,member3	1p36.12
7898693	8.05061	5.0534	5.34044	chr1	+	NM_000478//NM_001127501//BC090861//ENST00000374840//ENST00000374832//ENST00000374830//ENST00000374829	249	ALPL	alkalinephosphatase,liver/bone/kidney	1p36.12
7898707	5.76089	5.76089	5.76089	chr1	+	NM_001013693//ENST00000344642//ENST00000400300	401944	LDLRAD2	lowdensitylipoproteinreceptorclassAdomaincontaining2	1p36.12
7898713	6.25466	6.25466	6.25466	chr1	+	NM_007352//M18692//ENST00000337107//ENST00000400277//ENST00000374666	23436	ELA3B	elastase3B,pancreatic	1p36.12
7898725	5.89395	5.89395	5.89395	chr1	+	NM_005747//BC007028//ENST00000400271//ENST00000374659//ENST00000290122//ENST00000374661//ENST00000374663	10136	ELA3A	elastase3A,pancreatic	1p36.12
7898736	6.04303	6.08418	6.63907	chr1	+	NR_023918//NR_023919//BC016053	29092	HSPC157	hypotheticalLOC29092	1p36.12
7898739	8.9138	8.15324	8.09012	chr1	+	NM_044472//NM_001791//NM_001039802//BC018266//ENST00000315554//ENST00000400259//ENST00000344548//ENST00000337517	998	CDC42	celldivisioncycle42(GTPbindingprotein,25kDa)	1p36.1
7898750	8.13643	8.25733	8.36774	chr1	+	NM_001083621//NM_014870//BC114607//ENST00000404138//ENST00000374649//ENST00000375647//ENST00000374651//ENST00000400239	9923	ZBTB40	zincfingerandBTBdomaincontaining40	1pter-q31.3
7898773	5.35662	5.35662	5.35662	chr1	+	NM_020526//NM_001006943//BC072417//ENST00000166244//ENST00000374644	2046	EPHA8	EPHreceptorA8	1p36.12
7898793	4.56637	4.46943	4.56637	chr1	+	NM_015991//BC030153//ENST00000374642//ENST00000402322//ENST00000339353	712	C1QA	complementcomponent1,qsubcomponent,Achain	1p36.12
7898799	5.29124	5.49229	5.49229	chr1	+	NM_001114101//NM_172369//AF087892//ENST00000374639//ENST00000374640//ENST00000374637	714	C1QC	complementcomponent1,qsubcomponent,Cchain	1p36.11
7898805	5.03074	5.03074	5.03074	chr1	+	NM_000491//BC008983//ENST00000314933	713	C1QB	complementcomponent1,qsubcomponent,Bchain	1p36.12
7898809	5.54501	5.54501	5.54501	chr1	+	NM_017449//NM_004442//L41939//ENST00000374632//ENST00000374625//ENST00000374630//ENST00000400191//ENST00000374627	2048	EPHB2	EPHreceptorB2	1p36.1-p35
7898833	8.56447	9.99753	10.3216	chr1	+	NM_015013//BC040194//ENST00000246149//ENST00000400181//ENST00000356634	23028	AOF2	amineoxidase(flavincontaining)domain2	1p36.12
7898858	5.26021	5.33681	5.79932	chr1	+	NM_138479//NM_001008896//BC054115//ENST00000335648//ENST00000374604	148898	C1orf213	chromosome1openreadingframe213	1p36.12
7898869	5.825	5.825	5.825	chr1	+	BC041472	259283	MDS2	myelodysplasticsyndrome2translocationassociated	1p36
7898875	11.1958	11.5238	11.4726	chr1	+	NM_000975//L05092//ENST00000374550	6135	RPL11	ribosomalproteinL11	1p36.1-p35
7898881	8.17943	8.50116	8.57209	chr1	+	NM_003198//L47345//ENST00000374536	6924	TCEB3	transcriptionelongationfactorB(SIII),polypeptide3(110kDa,elonginA)	1p36.1
7898894	7.43359	7.75058	8.16635	chr1	+	NM_020362//AF271784//ENST00000246151//ENST00000374524	57095	C1orf128	chromosome1openreadingframe128	1p36.11
7898902	8.85701	8.85701	8.91602	chr1	+	NM_007260//BC017193//ENST00000374514//ENST00000400061//ENST00000374506//ENST00000374505//ENST00000374503//ENST00000374502//ENST00000374501	11313	LYPLA2	lysophospholipaseII	1p36.12-p35.1
7898910	11.1341	11.179	11.2428	chr1	+	NM_017761//BC078177//ENST00000334351//ENST00000400776//ENST00000374468	55629//100132235	PNRC2,LOC100132235	proline-richnuclearreceptorcoactivator2//hypotheticalproteinLOC100132235	1p36.11//---
7898916	4.69985	4.69985	4.69985	chr1	+	NM_198173//NM_021180//NM_198174//BC036890//ENST00000356046//ENST00000342072//ENST00000236255//ENST00000361548//ENST00000350501//ENST00000374413	57822	GRHL3	grainyhead-like3(Drosophila)	1p36.11
7898939	8.13283	8.33766	8.33766	chr1	+	NM_020448//BC063583//ENST00000003912//ENST00000374399//ENST00000389490//ENST00000339255//ENST00000389489//ENST00000358028	57185	NPAL3	NIPA-likedomaincontaining3	1p36.12-p35.1
7898957	9.54717	6.90315	5.52106	chr1	+	NM_013441//BC035854//ENST00000374395//ENST00000374393	11123	RCAN3	RCANfamilymember3	1p35.3-p33
7898967	4.64996	4.55092	4.64996	chr1	+	NM_001010980//BC050474//ENST00000374392//ENST00000331474	400746	C1orf130	chromosome1openreadingframe130	1p36.11
7898975	9.52426	9.52426	9.52426	chr1	+	NM_005839//AF419855//ENST00000323848//ENST00000374389	10250	SRRM1	serine/argininerepetitivematrix1	1p36.11
7898988	8.66677	9.49274	10.3733	chr1	+	NM_013943//BC012444//ENST00000374379	25932	CLIC4	chlorideintracellularchannel4	1p36.11
7898998	5.46017	4.75822	8.44065	chr1	+	NM_016124//NM_001127691//AB046420//AB030388//ENST00000328664//ENST00000357542//ENST00000342055	6007//6006	RHD,RHCE	Rhbloodgroup,Dantigen//Rhbloodgroup,CcEeantigens	1p36.11
7899005	9.99503	9.6172	9.88029	chr1	+	NM_014313//AY071927//ENST00000374358	23585	TMEM50A	transmembraneprotein50A	1p36.11
7899016	9.22528	10.3587	10.1754	chr1	+	NM_003002//CR456932//ENST00000375549	6392	SDHD	succinatedehydrogenasecomplex,subunitD,integralmembraneprotein	11q23
7899018	8.7981	8.21339	8.78839	chr1	+	NM_018202//AY845015//ENST00000374343//ENST00000399766//ENST00000399763	55219	TMEM57	transmembraneprotein57	1p36.11|1p36.11
7899023	7.83374	7.67494	7.75652	chr1	+	NM_015627//BC029770//ENST00000374338	26119	LDLRAP1	lowdensitylipoproteinreceptoradaptorprotein1	1p36-p35
7899029	6.70985	6.70985	6.58961	chr1	+	NM_020379//AF261655//ENST00000374332//ENST00000263979//ENST00000374329//ENST00000374331	57134	MAN1C1	mannosidase,alpha,class1C,member1	1p35
7899043	7.8549	8.04235	8.01529	chr1	+	NM_020451//NM_206926//BC042154//ENST00000361547//ENST00000354177//ENST00000374315//ENST00000388882	57190	SEPN1	selenoproteinN,1	1p36.13
7899057	7.83895	8.50786	8.72282	chr1	+	NM_019557//NM_001099625//NM_001099626//NM_001099627//AB075880//ENST00000374301//ENST00000374300//ENST00000374307//ENST00000374303//ENST00000336146	56181	FAM54B	familywithsequencesimilarity54,memberB	1p36.11
7899075	5.74184	5.74184	5.74184	chr1	+	NM_004455//BC065528//ENST00000374280	2134	EXTL1	exostoses(multiple)-like1	1p36.1
7899087	7.17223	7.89951	8.82585	chr1	+	NM_152835//BC028713//ENST00000374271//ENST00000374269	149420	PDIK1L	PDLIM1interactingkinase1like	1p36.11
7899093	7.01148	6.83742	7.01148	chr1	+	NM_024869//BC025658//ENST00000374268	79927	GRRP1	glycine/argininerichprotein1	1p36.11
7899096	6.94203	7.02261	7.02261	chr1	+	NM_015871//D45213//ENST00000374266//ENST00000270812//ENST00000407889	51042	ZNF593	zincfingerprotein593	1p36.11
7899101	4.84088	4.84088	4.84088	chr1	+	NM_006314//NR_023345//BC011604//ENST00000374253//ENST00000361530	10256	CNKSR1	connectorenhancerofkinasesuppressorofRas1	1p36.11
7899124	4.12541	4.12541	4.12541	chr1	+	NM_198137//BC128139//ENST00000338855	378807	CATSPER4	cationchannel,spermassociated4	1p35.3
7899134	6.97772	8.93965	9.64729	chr1	+	NM_022778//BC064528//ENST00000252992	64793	CCDC21	coiled-coildomaincontaining21	1p36.11
7899153	8.99517	8.84765	8.84765	chr1	+	NM_031286//BC030135//ENST00000374243//ENST00000270792//ENST00000319041	83442	SH3BGRL3	SH3domainbindingglutamicacid-richproteinlike3	1p35-p34.3
7899160	10.5858	6.04704	8.45775	chr1	+	NM_001803//BC000644//ENST00000374213	1043	CD52	CD52molecule	1p36
7899167	5.59468	5.81046	5.90546	chr1	+	NM_024674//AF521099//ENST00000326279//ENST00000254231	79727	LIN28	lin-28homolog(C.elegans)	1p36.11
7899173	8.11367	8.87894	8.73704	chr1	+	NM_024887//NM_205861//BX648507//ENST00000374194//ENST00000357049//ENST00000360009//ENST00000236342//ENST00000374192//ENST00000374187//ENST00000374190//ENST00000374185//ENST00000374186	79947	DHDDS	dehydrodolichyldiphosphatesynthase	1p36.11
7899187	11.0256	12.1178	12.1514	chr1	+	NM_005517//BC075837//ENST00000361427	3151	HMGN2	high-mobilitygroupnucleosomalbindingdomain2	1p36.1
7899192	8.87469	9.57585	8.03368	chr1	+	NM_002953//NM_001006665//AK092955//ENST00000374168//ENST00000374162//ENST00000374163//ENST00000374164//ENST00000403732//ENST00000374166	6195	RPS6KA1	ribosomalproteinS6kinase,90kDa,polypeptide1	1p
7899220	9.16993	9.16993	9.16993	chr1	+	NM_006015//NM_139135//AF231056//ENST00000324856//ENST00000374152	8289	ARID1A	ATrichinteractivedomain1A(SWI-like)	1p35.3
7899244	7.37086	7.90301	8.37949	chr1	+	NM_017837//BC013568//ENST00000078527//ENST00000374145	55650	PIGV	phosphatidylinositolglycananchorbiosynthesis,classV	1p36.11
7899253	10.2436	7.79926	8.19245	chr1	+	NM_032283//BC066776//ENST00000374142//ENST00000374141	84243	ZDHHC18	zincfinger,DHHC-typecontaining18	1p36.11
7899265	6.44188	6.09956	6.32233	chr1	+	NM_006142//AF029082//ENST00000339276	2810	SFN	stratifin	1p36.11
7899273	7.63199	8.86116	9.2926	chr1	+	NM_006600//BC015153//ENST00000321265//ENST00000399399	10726	NUDC	nucleardistributiongeneChomolog(A.nidulans)	1p35-p34
7899284	6.87884	6.87884	6.87884	chr1	+	NM_001013642//BC069216//ENST00000374108	388610	C1orf225	chromosome1openreadingframe225	1p36.11
7899289	8.01077	7.77494	7.92297	chr1	+	NM_015023//BC032523//ENST00000319394//ENST00000361771	23038	WDTC1	WDandtetratricopeptiderepeats1	1p36.11
7899310	7.26439	7.40675	7.40675	chr1	+	NM_032125//BC090039//ENST00000374076//ENST00000374070//ENST00000374073//ENST00000374071	84065	TMEM222	transmembraneprotein222	1p36.11
7899323	7.1964	7.32362	6.6833	chr1	+	NM_032872//AK096437//ENST00000318074//ENST00000374062//ENST00000374058//ENST00000374061	84958	SYTL1	synaptotagmin-like1	1p36.11
7899343	6.51641	6.42104	6.59446	chr1	+	NM_005281//BC032702//ENST00000374024	2827	GPR3	Gprotein-coupledreceptor3	1p36.1-p35
7899346	9.21842	9.21842	8.96006	chr1	+	NM_015933//AY794023	51372	CCDC72	coiled-coildomaincontaining72	3p21.31
7899350	7.45082	7.09827	7.22849	chr1	+	BC025768//AK290120//AL035307//ENST00000373954//ENST00000010299//ENST00000234549//ENST00000373949//ENST00000373948	199870	FAM76A	familywithsequencesimilarity76,memberA	1p35.3
7899361	8.17004	7.92948	7.92948	chr1	+	NM_177424//BC046999//ENST00000373939//ENST00000373943	23673	STX12	syntaxin12	1p35-p34.1
7899377	7.91171	8.93457	8.92487	chr1	+	NM_138558//NM_014110//NM_002713//AF061959//ENST00000373931//ENST00000311772//ENST00000236412//ENST00000399116//ENST00000359986//ENST00000399118	5511	PPP1R8	proteinphosphatase1,regulatory(inhibitor)subunit8	1p35
7899392	6.03024	5.52345	5.52345	chr1	+	NR_002997	677774	SCARNA1	smallCajalbody-specificRNA1	1p35.3
7899394	9.6227	7.61376	6.58604	chr1	+	NM_001105556//NM_004848//NM_001039477//AK303090//ENST00000373921//ENST00000328928//ENST00000373925//ENST00000373919//ENST00000373927	9473	C1orf38	chromosome1openreadingframe38	1p35.3
7899407	5.57333	5.27584	5.38086	chr1	+	NM_014474//NM_001009568//AK301349//ENST00000373894//ENST00000373890//ENST00000373888	27293	SMPDL3B	sphingomyelinphosphodiesterase,acid-like3B	1p35.3
7899417	6.82427	5.75028	5.90743	chr1	+	NM_018053//AK091615//ENST00000373884	55113	XKR8	XK,Kellbloodgroupcomplexsubunit-relatedfamily,member8	1p35.3
7899422	6.12547	6.40973	6.40429	chr1	+	XM_001723959	100129624	LOC100129624	hypotheticalLOC100129624	1p35.3
7899424	7.43937	7.76023	8.53121	chr1	+	NM_178191//NM_178190//NM_016311//BC017562//ENST00000335514//ENST00000373848	93974	ATPIF1	ATPaseinhibitoryfactor1	---
7899436	7.07652	6.05938	8.62678	chr1	+	NM_031459//AY123223//ENST00000253063	83667	SESN2	sestrin2	1p35.3
7899448	5.90743	5.90743	5.90743	chr1	+	NM_017638//NM_001127350//BC002694//ENST00000373842//ENST00000398997	54797//100133916	MED18,LOC100133916	mediatorcomplexsubunit18//hypotheticalproteinLOC100133916	1p35.3//---
7899455	8.88276	8.73073	9.11259	chr1	+	NM_001048183//NM_023923//BC021247//ENST00000373839//ENST00000373836//ENST00000373835//ENST00000373838	65979	PHACTR4	phosphataseandactinregulator4	1p35.3
7899462	6.96776	9.29387	9.36212	chr1	+	NM_001048194//NM_001048197//NM_001048198//NM_001048195//NM_001048199//NM_001269//NR_002909//BC069198//AJ006835//ENST00000398962//ENST00000373831//ENST00000373834//ENST00000373833//ENST00000398958//ENST00000373832	1104//751867//8420	RCC1,SNHG3-RCC1	regulatorofchromosomecondensation1//SNHG3-RCC1readthroughtranscript//smallnucleolarRNAhostgene3(non-proteincoding)	1p36.1
7899480	10.8115	10.657	11.291	chr1	+	NR_002907	6080	SNORA73A	smallnucleolarRNA,H/ACAbox73A	1p36.1
7899486	7.52742	7.53063	7.87044	chr1	+	NR_003109//NM_017846//BC039879	54952	TRNAU1AP	tRNAselenocysteine1associatedprotein1	1p35.3
7899499	3.64976	3.6924	3.64976	chr1	+	NM_152304//BC033175//ENST00000373826//ENST00000389290	115273	RAB42	RAB42,memberRASoncogenefamily	1p35.3
7899502	8.42643	7.15639	7.31141	chr1	+	NR_004407	26824	RNU11	RNA,U11smallnuclear	1p35
7899504	8.17674	8.35207	7.99577	chr1	+	NM_006582//NM_024482//AF173868//ENST00000294409//ENST00000398918//ENST00000373816//ENST00000361872	10691	GMEB1	glucocorticoidmodulatoryelementbindingprotein1	1p35.3
7899519	8.23692	8.35325	8.35325	chr1	+	NM_016258//AF432214//ENST00000401077//ENST00000373812//ENST00000331716	51441	YTHDF2	YTHdomainfamily,member2	1p35
7899528	6.54134	6.54134	6.54134	chr1	+	NM_000911//U07882//ENST00000234961	4985	OPRD1	opioidreceptor,delta1	1p36.1-p34.3
7899534	10.008	9.07594	10.2765	chr1	+	NM_203342//NM_004437//NM_203343//M61733//ENST00000343067//ENST00000349460//ENST00000373798//ENST00000398865//ENST00000356093//ENST00000358989//ENST00000373800//ENST00000398863//ENST00000347529//ENST00000373797//ENST00000398861//ENST00000398850	2035	EPB41	erythrocytemembraneproteinband4.1(elliptocytosis1,RH-linked)	1p33-p32
7899562	5.40431	5.40431	5.55472	chr1	+	NM_133178//NM_133177//NM_005704//BC146655//ENST00000356870//ENST00000345512//ENST00000373779//ENST00000323874//ENST00000078545	10076	PTPRU	proteintyrosinephosphatase,receptortype,U	1p35.3-p35.1
7899595	6.02599	5.60885	6.02599	chr1	+	AK128076//ENST00000334039	100129196	LOC100129196	similartohCG2033298	1p35.2
7899604	7.80964	8.40887	8.7177	chr1	+	NM_016505//BC000685//ENST00000373714//ENST00000344147	51538	ZCCHC17	zincfinger,CCHCdomaincontaining17	1p35.2
7899615	6.76848	6.76848	6.76848	chr1	+	NM_178865//AY094595//ENST00000373709//ENST00000373710	347735//23231	SERINC2,KIAA0746	serineincorporator2//KIAA0746protein	1p35.1//4p15.2
7899627	5.58232	5.56814	5.59215	chr1	+	NM_022164//AY358421//ENST00000403321//ENST00000271064	64129	TINAGL1	tubulointerstitialnephritisantigen-like1	1p35.2
7899643	5.83346	5.83346	5.83346	chr1	+	NM_001525//AK290521//ENST00000403528//ENST00000373706//ENST00000373705	3061	HCRTR1	hypocretin(orexin)receptor1	1p33
7899654	9.26053	9.56439	9.56889	chr1	+	NM_006559//AK091346//ENST00000327300//ENST00000355201//ENST00000307714	10657	KHDRBS1	KHdomaincontaining,RNAbinding,signaltransductionassociated1	1p32
7899675	6.92252	7.18273	7.24412	chr1	+	NM_018056//AK091861//ENST00000336294//ENST00000373634//ENST00000373633	55116	TMEM39B	transmembraneprotein39B	1p35.1
7899688	9.24458	9.45604	9.55336	chr1	+	NM_012316//BC020520//ENST00000373625//ENST00000373617	23633	KPNA6	karyopherinalpha6(importinalpha7)	1p35.1-p34.3
7899703	7.65101	9.15207	8.89286	chr1	+	NM_175852//AL832637//ENST00000373610//ENST00000373609	200081	TXLNA	taxilinalpha	1p35.1
7899719	6.10541	5.8984	6.2838	chr1	+	NM_024296//AK291904//ENST00000373604//ENST00000373602	79140	CCDC28B	coiled-coildomaincontaining28B	1p35.1
7899727	5.69657	6.07734	6.22608	chr1	+	NM_018134//AK223272//ENST00000291358	55721	IQCC	IQmotifcontainingC	1p36.11-p34.2
7899737	8.94557	10.7109	10.9571	chr1	+	NM_003757//BC003140//ENST00000373586	8668	EIF3I	eukaryotictranslationinitiationfactor3,subunitI	1p34.1
7899750	5.59435	5.59435	5.64416	chr1	+	NM_032648//BC004269//ENST00000398362//ENST00000373582	84734	FAM167B	familywithsequencesimilarity167,memberB	1p35.1
7899753	8.21922	5.50321	5.59512	chr1	+	NM_005356//NM_001042771//U23852//ENST00000373562//ENST00000333070//ENST00000336890//ENST00000355928//ENST00000398345//ENST00000373564//ENST00000373557	3932	LCK	lymphocyte-specificproteintyrosinekinase	1p34.3
7899774	10.167	11.0701	11.2146	chr1	+	NM_004964//BC000301//ENST00000373548//ENST00000373541	3065	HDAC1	histonedeacetylase1	1p34
7899790	5.46017	5.14788	5.46017	chr1	+	NM_052841//BC035354//ENST00000373534	81629	TSSK3	testis-specificserinekinase3	1p35-p34
7899797	4.77797	4.77797	4.77797	chr1	+	NM_001040441//BC015239//ENST00000316459//ENST00000291374//ENST00000373510	653121//728116	ZBTB8,RP1-27O5.1	zincfingerandBTBdomaincontaining8//zincfingerandBTBdomaincontaining8-like	1p35.1
7899813	9.70782	11.0161	11.0842	chr1	+	NM_005610//NM_001135255//NM_001135256//BC003092//ENST00000373493//ENST00000401893//ENST00000373485	5928	RBBP4	retinoblastomabindingprotein4	1p35.1
7899821	5.87991	5.75369	7.00025	chr1	+	NM_020888//AB040955//ENST00000373480//ENST00000294521//ENST00000401073//ENST00000373481	57648	KIAA1522	KIAA1522	1p35.1
7899829	7.91467	9.05895	9.05895	chr1	+	NM_022753//NM_001017406//BX647916//ENST00000373475//ENST00000373476//ENST00000356689//ENST00000398243	64766	S100PBP	S100Pbindingprotein	1p35.1
7899841	6.16368	6.16368	6.16368	chr1	+	NM_002143//BC001777//ENST00000373467	3208	HPCA	hippocalcin	1p35-p34.2
7899849	7.20967	7.20967	7.20967	chr1	+	ENST00000401937	127545	hCG)1641703	hCG1641703	1p35.1
7899851	5.3164	5.3164	5.3164	chr1	+	NM_052998//AY325129//ENST00000398167//ENST00000294517//ENST00000373443//ENST00000341637//ENST00000373441//ENST00000358680//ENST00000373440	113451	ADC	argininedecarboxylase	1p33-p34.3
7899870	8.39941	7.15969	5.98345	chr1	+	NM_152493//BC104779//ENST00000373428	149076	ZNF362	zincfingerprotein362	1p35.1
7899884	5.08013	7.00587	6.19159	chr1	+	NM_145238//BC008827//ENST00000326544//ENST00000361328//ENST00000373411//ENST00000401072//ENST00000373413	7579	ZSCAN20	zincfingerandSCANdomaincontaining20	1p34.3
7899898	2.80145	2.80145	2.80145	chr1	+	NM_145205//NM_001008728//BC021180//ENST00000323936//ENST00000398046	127540	HMGB4	high-mobilitygroupbox4	1p35.1
7899905	3.18537	3.18537	3.30117	chr1	+	NM_145205//NM_001008728//BC021180//ENST00000323936//ENST00000398046	127540	HMGB4	high-mobilitygroupbox4	1p35.1
7899911	4.43862	4.43862	4.43862	chr1	+	NM_001134734//NM_032884//BC064845//ENST00000398041//ENST00000373374	84970	C1orf94	chromosome1openreadingframe94	1p34.3
7899921	5.1771	5.1771	5.1771	chr1	+	NM_005268//AK129509//ENST00000338513	2709	GJB5	gapjunctionprotein,beta5,31.1kDa	1p35.1
7899927	5.44692	5.42632	5.42632	chr1	+	NM_153212//AK057628//ENST00000339480//ENST00000398037	127534	GJB4	gapjunctionprotein,beta4,30.3kDa	1p34.3
7899932	4.95449	4.95449	4.95449	chr1	+	NM_024009//NM_001005752//AF052692//ENST00000373366//ENST00000373362	2707	GJB3	gapjunctionprotein,beta3,31kDa	1p34
7899939	6.29746	6.27353	6.29746	chr1	+	NM_002060//BC027889//ENST00000342280	2701	GJA4	gapjunctionprotein,alpha4,37kDa	1p35.1
7899943	7.06633	8.21977	8.45395	chr1	+	NM_024772//BX537537//ENST00000359858//ENST00000373330//ENST00000373329	79830	ZMYM1	zincfinger,MYM-type1	1p34.3
7899957	8.47464	10.055	10.1399	chr1	+	NM_005095//BC127113//ENST00000314607//ENST00000373297	9202	ZMYM4	zincfinger,MYM-type4	1p32-p34
7899990	7.18265	7.74628	7.50533	chr1	+	NM_014284//NM_001014839//NM_001014841//BC024592//ENST00000373243//ENST00000397922//ENST00000356090//ENST00000373253	23154	NCDN	neurochondrin	1p34.3
7900001	7.37434	7.23251	7.37434	chr1	+	NM_178548//BC041175//ENST00000373235//ENST00000263543	339488	TFAP2E	transcriptionfactorAP-2epsilon(activatingenhancerbindingprotein2epsilon)	1p34.3
7900009	9.4698	8.68604	8.08934	chr1	+	NM_017629//BC152450//ENST00000373210//ENST00000397882	192670//192669	EIF2C4,EIF2C3	eukaryotictranslationinitiationfactor2C,4//eukaryotictranslationinitiationfactor2C,3	1p34.3
7900030	8.99167	9.03339	9.37179	chr1	+	NM_012199//AF093097//ENST00000373204//ENST00000373206	26523	EIF2C1	eukaryotictranslationinitiationfactor2C,1	1p35-p34
7900051	8.4205	8.55467	8.46795	chr1	+	NM_024852//NM_177422//AK292870//ENST00000373191//ENST00000373185//ENST00000397823//ENST00000246314//ENST00000324350//ENST00000397828	192669	EIF2C3	eukaryotictranslationinitiationfactor2C,3	1p34.3
7900076	5.36408	5.36408	5.36408	chr1	+	NM_014466//AF054910//ENST00000207457	27285	TEKT2	tektin2(testicular)	1p35.3-p34.1
7900087	7.02631	7.13448	7.02631	chr1	+	NM_017825//AJ427295//ENST00000373178//ENST00000235510	54936	ADPRHL2	ADP-ribosylhydrolaselike2	1p34.3
7900095	9.1379	8.57135	8.24418	chr1	+	NM_018067//BC106053//ENST00000373151//ENST00000373153//ENST00000316156//ENST00000373150//ENST00000309824//ENST00000373148	55700	MAP7D1	MAP7domaincontaining1	1p34.3
7900119	10.0979	10.1194	10.1028	chr1	+	NM_005119//BC112350//ENST00000354618	9967	THRAP3	thyroidhormonereceptorassociatedprotein3	1p34.3
7900129	5.86177	5.86177	6.11566	chr1	+	AK297015//NM_024676//ENST00000312808	79729	C1orf113	chromosome1openreadingframe113	1p34.3
7900146	8.89875	7.33708	7.33708	chr1	+	NM_025079//BC005001//ENST00000373082//ENST00000373087	80149	ZC3H12A	zincfingerCCCH-typecontaining12A	1p34.3
7900157	12.0484	11.6221	11.3409	chr1	+	L19739//ENST00000368567	6232	RPS27	ribosomalproteinS27	1q21
7900159	5.74903	5.74903	5.74903	chr1	+	NM_003462//BC039074//ENST00000296218	7802	DNALI1	dynein,axonemal,lightintermediatechain1	1p35.1
7900167	5.66595	8.03355	8.68545	chr1	+	NM_018101//BC001651//ENST00000373055//ENST00000327331	55143	CDCA8	celldivisioncycleassociated8	1p34.3
7900183	6.18525	6.18525	6.18525	chr1	+	NM_001031740//NM_001113482//NM_152496//BC077730//ENST00000373045//ENST00000357999//ENST00000329006//ENST00000397631	149175	MANEAL	mannosidase,endo-alpha-like	1p34.3
7900192	7.08978	6.75199	7.45243	chr1	+	NM_198446//BC057819//ENST00000373043//ENST00000373042	127687	C1orf122	chromosome1openreadingframe122	1p34.3
7900201	6.96058	9.1771	9.49675	chr1	+	NM_016037//AF151852//ENST00000373014	51118	UTP11L	UTP11-like,U3smallnucleolarribonucleoprotein,(yeast)	1p34.3
7900216	9.5489	9.35506	9.47037	chr1	+	NM_024595//NM_001136275//BC119745//ENST00000372984//ENST00000372975	79647	AKIRIN1	akirin1	1p34.3
7900228	9.38663	10.7462	10.8431	chr1	+	NM_004552//AF020352//ENST00000372969//ENST00000372967	4725	NDUFS5	NADHdehydrogenase(ubiquinone)Fe-Sprotein5,15kDa(NADH-coenzymeQreductase)	1p34.2-p33
7900235	9.93313	9.28729	9.74094	chr1	+	NM_012090//NM_033044//AB029290//ENST00000361689//ENST00000404645//ENST00000372925//ENST00000317713//ENST00000372900//ENST00000289893//ENST00000360115//ENST00000335924//ENST00000372915//ENST00000289890	23499	MACF1	microtubule-actincrosslinkingfactor1	1p32-p31
7900336	6.64217	6.65137	6.83739	chr1	+	AK023285//ENST00000335924//ENST00000372915	23499	MACF1	microtubule-actincrosslinkingfactor1	1p32-p31
7900340	5.9154	6.39463	5.9154	chr1	+	NM_181809//AY303954//ENST00000331593	353500	BMP8A	bonemorphogeneticprotein8a	1p34.2
7900352	6.1502	6.44108	6.1502	chr1	+	BC072388//AB050193//AK024440	64064	OXCT2	3-oxoacidCoAtransferase2	1p34
7900354	7.68601	8.5253	8.94829	chr1	+	NM_006112//NM_203457//NM_203456//BC107736//ENST00000324379//ENST00000356511//ENST00000372835//ENST00000372830//ENST00000372834	10450	PPIE	peptidylprolylisomeraseE(cyclophilinE)	1p32
7900365	6.1567	8.3976	5.64077	chr1	+	NM_001136493//NM_032793//BC011587//ENST00000372809//ENST00000372811	84879	MFSD2	majorfacilitatorsuperfamilydomaincontaining2	1p34.2
7900382	11.728	11.6262	11.4544	chr1	+	NM_006367//NM_001105530//L12168//ENST00000372805//ENST00000340450//ENST00000372802//ENST00000372797//ENST00000372792//ENST00000372798//ENST00000372794//ENST00000401065	10487	CAP1	CAP,adenylatecyclase-associatedprotein1(yeast)	1p34.2
7900395	9.98312	8.5661	9.71888	chr1	+	NM_012421//U22377//ENST00000372771	6018	RLF	rearrangedL-mycfusion	1p32
7900409	4.01974	4.01974	4.01974	chr1	+	NM_001008740//BC108666//ENST00000372766	127391	TMCO2	transmembraneandcoiled-coildomains2	1p34.2
7900413	8.34562	9.93565	9.4885	chr1	+	NM_005857//AB016068//ENST00000372759	10269	ZMPSTE24	zincmetallopeptidase(STE24homolog,S.cerevisiae)	1p34
7900426	11.8704	9.64168	10.7303	chr1	+	NM_022733//BC021133//ENST00000372718//ENST00000372708	64744	SMAP2	smallArfGAP2	1p35.3-p34.1
7900438	6.14284	6.44332	6.80572	chr1	+	NM_023070//AK091612//ENST00000235657//ENST00000361584	65243	ZNF643	zincfingerprotein643	1p34.2
7900446	5.73536	6.38121	6.29683	chr1	+	NM_198494//BC041873//ENST00000372706//ENST00000372705	339559	ZNF642	zincfingerprotein642	1p34.2
7900454	6.32233	6.72763	5.97757	chr1	+	NM_022774//BC021969//ENST00000358527//ENST00000372703//ENST00000296380	64789	DEM1	defectsinmorphology1homolog(S.cerevisiae)	1p34.2
7900461	4.92058	5.18411	5.11445	chr1	+	NM_152373//BC091518//ENST00000372699//ENST00000368372//ENST00000372696	127396	ZNF684	zincfingerprotein684	1p34.2
7900468	8.32244	8.69045	8.63439	chr1	+	NM_014223//AK000346//ENST00000372652//ENST00000308733//ENST00000397229//ENST00000372655//ENST00000372657//ENST00000372654//ENST00000372651//ENST00000372653//ENST00000372669//ENST00000372658	4802	NFYC	nucleartranscriptionfactorY,gamma	1p32|1p32
7900492	5.08575	5.3347	5.86379	chr1	+	NM_004700//NM_172163//AK074957//ENST00000347132//ENST00000372640	9132	KCNQ4	potassiumvoltage-gatedchannel,KQT-likesubfamily,member4	1p34
7900510	8.3303	9.94259	9.94401	chr1	+	NM_001905//BC009408//ENST00000372621//ENST00000372616	1503	CTPS	CTPsynthase	1p34.1
7900531	6.76848	6.74624	6.76848	chr1	+	NM_007102//U34279//ENST00000372581	2981	GUCA2B	guanylatecyclaseactivator2B(uroguanylin)	1p34-p33
7900540	5.51378	5.51378	5.51378	chr1	+	NM_173642//BC039737//ENST00000372570	284716	RIMKLA	ribosomalmodificationproteinrimK-likefamilymemberA	1p34.2
7900546	8.47115	8.45293	7.53933	chr1	+	NM_024664//NM_001077447//BC104938//ENST00000372561//ENST00000372556//ENST00000372562//ENST00000372560	79717	PPCS	phosphopantothenoylcysteinesynthetase	1p34.2
7900555	3.50816	3.50816	3.50816	chr1	+	NM_001080850//AL832217//ENST00000342022//ENST00000390640//ENST00000340612	728621	RP4-692D3.1	hypotheticalproteinLOC728621	1p34.2
7900576	8.49214	10.5064	10.6522	chr1	+	NM_006347//BC003412//ENST00000304979//ENST00000372550//ENST00000372549	10465	PPIH	peptidylprolylisomeraseH(cyclophilinH)	1p34.1
7900585	11.4214	12.2231	12.0902	chr1	+	NM_004559//BC098435//ENST00000321358//ENST00000318612	4904	YBX1	Yboxbindingprotein1	1p34
7900597	6.88781	6.88781	6.88781	chr1	+	BC001508//NM_024097//ENST00000372525	79078	C1orf50	chromosome1openreadingframe50	1p34.2
7900603	5.31067	5.01079	5.3476	chr1	+	AK299874	79078	C1orf50	chromosome1openreadingframe50	1p34.2
7900609	6.06657	6.11786	8.06392	chr1	+	NM_001017922//NM_018538//AF311285//ENST00000372517//ENST00000372514//ENST00000328249	114625	ERMAP	erythroblastmembrane-associatedprotein(Sciannabloodgroup)	1p34.2
7900624	5.27721	6.7786	7.06878	chr1	+	NM_015911//BC000157//ENST00000372506//ENST00000372504//ENST00000372507//ENST00000372508//ENST00000372502//ENST00000372503//ENST00000397044//ENST00000397034	51058	ZNF691	zincfingerprotein691	1p34.2
7900635	4.68313	4.68313	4.68313	chr1	+	NM_001101376//ENST00000335282	440585	FAM183A	familywithsequencesimilarity183,memberA	1p34.2
7900639	4.14197	4.13718	4.13718	chr1	+	NM_152498//AK056562//ENST00000296394	149465	WDR65	WDrepeatdomain65	1p34.2
7900654	6.76848	6.76848	6.76848	chr1	+	NM_144626//BC072393//ENST00000315703	128218	TMEM125	transmembraneprotein125	1p34.2
7900658	4.82491	4.62591	4.66149	chr1	+	NM_005424//BC038239//ENST00000372476//ENST00000372475	7075	TIE1	tyrosinekinasewithimmunoglobulin-likeandEGF-likedomains1	1p34-p33
7900683	5.3897	5.00389	5.01015	chr1	+	NM_005373//DQ234353//ENST00000372470//ENST00000372468	4352	MPL	myeloproliferativeleukemiavirusoncogene	1p34
7900699	5.86298	9.4273	9.68134	chr1	+	NM_001255//AK303844//ENST00000372462//ENST00000310955	991	CDC20	celldivisioncycle20homolog(S.cerevisiae)	1p34.1
7900710	7.44058	7.32813	7.32813	chr1	+	NM_001012961//BC151232//AK131107//ENST00000396885//ENST00000372442//ENST00000406439//ENST00000343292//ENST00000372450	149469//23334	C1orf84,KIAA0467	chromosome1openreadingframe84//KIAA0467	1p34.2
7900792	5.65206	5.65206	5.65206	chr1	+	NM_002840//NM_130440//BC048768//ENST00000359947//ENST00000372414//ENST00000372413//ENST00000372412//ENST00000372407//ENST00000372405//ENST00000372411//ENST00000396839	5792	PTPRF	proteintyrosinephosphatase,receptortype,F	1p34
7900833	8.46148	9.38958	9.19581	chr1	+	NM_014663//BC002558//ENST00000372396	9682	JMJD2A	jumonjidomaincontaining2A	1p34.1
7900857	6.66781	7.48247	7.69676	chr1	+	NM_174963//NM_174964//NM_174968//NM_006279//NM_174971//NM_174969//NM_174966//NM_174965//NM_174967//NM_174970//BC050380//ENST00000262915//ENST00000372375//ENST00000347631//ENST00000361746//ENST00000361392//ENST00000351035//ENST00000372377//ENST00000361400//ENST00000335430//ENST00000372374//ENST00000353126//ENST00000330208//ENST00000372368//ENST00000361812//ENST00000372372//ENST00000372369//ENST000…	6487	ST3GAL3	ST3beta-galactosidealpha-2,3-sialyltransferase3	1p34.1
7900878	6.09816	6.09816	6.18257	chr1	+	NM_057091//NM_057090//NM_001136215//NM_003976//NM_057160//AF120274//ENST00000372359//ENST00000360447//ENST00000372354	9048	ARTN	artemin	1p33-p32
7900888	6.0538	8.53967	8.14046	chr1	+	NM_014652//AB018267//ENST00000372343//ENST00000372339	9670	IPO13	importin13	1p34.1
7900911	5.78726	8.37696	7.50343	chr1	+	NM_001384//NM_001039589//BC016956//ENST00000255108//ENST00000396758	1802	DPH2	DPH2homolog(S.cerevisiae)	1p34
7900922	9.16705	9.6345	9.1434	chr1	+	NM_004047//NM_001039457//BC005876//ENST00000236067//ENST00000396746	533	ATP6V0B	ATPase,H+transporting,lysosomal21kDa,V0subunitb//ATPase,H+transporting,lysosomal21kDa,V0subunitb//ATPase,H+transporting,lysosomal21kDa,V0subunitb//ATPase,H+transporting,lysosomal21kDa,V0subunitb//ATPase,H+transporting,lysosomal21kDa,V0subunitb	1p32.3
7900931	7.20272	9.15234	9.08161	chr1	+	NM_003780//NM_001005417//AK095873//ENST00000372324//ENST00000356836//ENST00000309519	8704	B4GALT2	UDP-Gal:betaGlcNAcbeta1,4-galactosyltransferase,polypeptide2	1p34-p33
7900944	5.84177	5.84177	5.84177	chr1	+	NM_152499//BC033868//ENST00000372318	149473	CCDC24	coiled-coildomaincontaining24	1p34.1
7900957	5.16399	5.16399	5.16399	chr1	+	NM_173484//BC049844//ENST00000372299	128209	KLF17	Kruppel-likefactor17	1p34.1
7900962	7.9551	7.52979	7.69364	chr1	+	NM_019100//NM_001034023//NM_001034024//BC008053//ENST00000372289//ENST00000315913//ENST00000372283//ENST00000361745//ENST00000372290	55929	DMAP1	DNAmethyltransferase1associatedprotein1	1p34
7900979	7.98122	8.08458	7.81476	chr1	+	NM_018150//BC034221//ENST00000355387//ENST00000361799//ENST00000372248//ENST00000372247//ENST00000335497	55182	RNF220	ringfingerprotein220	1p34.1
7900999	5.14227	6.24528	5.09651	chr1	+	AY254217//ENST00000357508	339541	NCRNA00082	non-proteincodingRNA82	1p34.1
7901010	4.53905	8.69859	10.0254	chr1	+	NM_006845//BC008764//ENST00000372224//ENST00000372222//ENST00000372217//ENST00000372218	11004	KIF2C	kinesinfamilymember2C	1p34.1
7901038	11.0692	11.6169	11.6169	chr1	+	NM_001012//AB062401//ENST00000372214//ENST00000396651//ENST00000372209	6202	RPS8	ribosomalproteinS8	1p34.1-p32
7901046	7.67589	7.33708	7.19453	chr1	+	NR_000015	26811	SNORD55	smallnucleolarRNA,C/Dbox55	1p34.1-p32
7901048	8.63036	8.8196	8.8196	chr1	+	NR_000024	94161	SNORD46	smallnucleolarRNA,C/Dbox46	1p34.1-p32
7901050	7.37885	7.6536	7.24102	chr1	+	NR_001456	94162	SNORD38A	smallnucleolarRNA,C/Dbox38A	1p34.1-p32
7901052	6.23944	6.34025	6.08082	chr1	+	NR_001457	94163	SNORD38B	smallnucleolarRNA,C/Dbox38B	1p34.1-p32
7901054	9.34832	6.63667	6.83739	chr1	+	NM_004073//AJ293866//ENST00000372201	1263	PLK3	polo-likekinase3(Drosophila)	1p34.1
7901073	7.84772	8.4547	10.6258	chr1	+	NM_000374//AK291877//ENST00000246337//ENST00000372139//ENST00000372135	7389	UROD	uroporphyrinogendecarboxylase	1p34
7901087	5.40449	7.3228	5.23055	chr1	+	NM_032756//BC007293//ENST00000334815	84842	HPDL	4-hydroxyphenylpyruvatedioxygenase-like	1p34.1
7901091	8.00497	7.94362	7.94362	chr1	+	NM_025077//BC009364//ENST00000372090	114034	TOE1	targetofEGR1,member1(nuclear)	---
7901102	5.49737	7.25692	6.97888	chr1	+	NM_015506//AK098537//ENST00000372082//ENST00000401061	25974	MMACHC	methylmalonicaciduria(cobalamindeficiency)cblCtype,withhomocystinuria	1p34.1
7901110	7.33058	8.68307	8.87661	chr1	+	NM_006066//NM_153326//BC000670//ENST00000372070//ENST00000351829	10327	AKR1A1	aldo-ketoreductasefamily1,memberA1(aldehydereductase)	1p33-p32
7901123	7.904	9.47735	9.79131	chr1	+	NM_172164//NM_002482//NM_152298//BC010105//ENST00000350030//ENST00000402363//ENST00000351223//ENST00000372052//ENST00000341288	4678	NASP	nuclearautoantigenicspermprotein(histone-binding)	1p34.1
7901135	7.78212	9.63148	9.97922	chr1	+	NM_016486//BC034147//ENST00000372025	51249	TMEM69	transmembraneprotein69	1p34.1
7901140	6.45703	6.96988	7.76118	chr1	+	NM_015112//BC065499//ENST00000361297//ENST00000372009//ENST00000372008	23139	MAST2	microtubuleassociatedserine/threoninekinase2	1p34.1
7901175	2.91103	2.91103	2.91103	chr1	+	NM_005727//AF065388//ENST00000372003//ENST00000236130	10103	TSPAN1	tetraspanin1	1p34.1
7901187	5.42247	5.42247	5.42247	chr1	+	NM_001013615//AK057892//ENST00000307185//ENST00000371980	541468	C1orf190	chromosome1openreadingframe190	1p34
7901192	5.37038	8.25394	8.4755	chr1	+	NM_003579//X97795//ENST00000371975	8438	RAD54L	RAD54-like(S.cerevisiae)	1p32
7901212	6.95604	8.13796	8.17846	chr1	+	BC093060//D28439//ENST00000311672	7388	UQCRH	ubiquinol-cytochromecreductasehingeprotein	1p33
7901219	7.74503	9.04978	9.49747	chr1	+	NM_199044//BC014441//ENST00000307089//ENST00000401058	387338	NSUN4	NOL1/NOP2/Sundomainfamily,member4	1p34
7901229	5.62139	5.52939	5.52939	chr1	+	NM_001441//BC110404//ENST00000243167//ENST00000396325	2166	FAAH	fattyacidamidehydrolase	1p35-p34
7901247	6.22945	6.0947	6.85117	chr1	+	NM_172225//NM_147192//AF398528//ENST00000371956//ENST00000360032	127343	DMBX1	diencephalon/mesencephalonhomeobox1	1p33
7901253	4.54363	4.54363	4.54363	chr1	+	BC067853//ENST00000334122	374973	C1orf223	chromosome1openreadingframe223	1p33
7901256	4.77379	4.77379	4.77379	chr1	+	NM_001099772//NM_000779//BC017758//ENST00000271153//ENST00000371923//ENST00000371919	1580	CYP4B1	cytochromeP450,family4,subfamilyB,polypeptide1	1p34-p12
7901272	4.14429	4.14429	4.14429	chr1	+	NM_178033//BC028102//ENST00000371901	260293	CYP4X1	cytochromeP450,family4,subfamilyX,polypeptide1	1p33
7901287	3.08507	2.77386	4.37053	chr1	+	NM_178134//AY358631//ENST00000334194	199974	CYP4Z1	cytochromeP450,family4,subfamilyZ,polypeptide1	1p33
7901293	4.74022	4.74022	4.74022	chr1	+	NM_001010969//BC142607//ENST00000371891//ENST00000294337//ENST00000371890	284541	CYP4A22	cytochromeP450,family4,subfamilyA,polypeptide22	1p33
7901299	9.64626	9.69585	9.93805	chr1	+	NM_016308//NM_001136140//AF070416//ENST00000371873//ENST00000371871//ENST00000333103//ENST00000371870	51727	CMPK1	cytidinemonophosphate(UMP-CMP)kinase1,cytosolic	1p32
7901309	7.68041	7.50092	7.76368	chr1	+	NM_012186//AF275722//ENST00000335071	2301	FOXE3	forkheadboxE3	1p32
7901311	6.03024	6.03024	6.03024	chr1	+	NM_004474//AF042832//ENST00000334793	2306	FOXD2	forkheadboxD2	1p34-p32
7901316	4.62591	4.62591	4.73408	chr1	+	NM_001135181//NM_001011547//BX648549//ENST00000236495	200010	SLC5A9	solutecarrierfamily5(sodium/glucosecotransporter),member9	1p33
7901336	6.75114	7.74911	7.76612	chr1	+	NM_018571//AB038950//ENST00000194530//ENST00000392249	55437	STRADB	STE20-relatedkinaseadaptorbeta	2q33.1
7901342	2.72941	2.72941	2.72941	chr1	+	NM_021952//BC036071//ENST00000371824//ENST00000371827//ENST00000357083//ENST00000371823//ENST00000371821//ENST00000396174//ENST00000396176//ENST00000396173//ENST00000371819	1996	ELAVL4	ELAV(embryoniclethal,abnormalvision,Drosophila)-like4(HuantigenD)	1p34
7901357	7.07436	7.33941	7.33941	chr1	+	XR_019299	343184	LOC343184	similartoribosomalproteinS2	1p33
7901363	5.37908	6.72368	7.22368	chr1	+	NM_001262//NM_078626//AK091170//ENST00000262662//ENST00000396148//ENST00000371761	1031	CDKN2C	cyclin-dependentkinaseinhibitor2C(p18,inhibitsCDK4)	1p32
7901376	9.20054	7.7585	7.71167	chr1	+	NM_014372//BC047654//ENST00000242719	26994	RNF11	ringfingerprotein11	1pter-p22.1
7901385	9.17419	9.14266	10.1205	chr1	+	NM_024586//NM_148909//NM_148904//NM_148906//NM_148908//NM_148905//NM_148907//AK128043//ENST00000371710//ENST00000337809//ENST00000371714//ENST00000371709//ENST00000337806//ENST00000349805//ENST00000361556//ENST00000371707	114883	OSBPL9	oxysterolbindingprotein-like9	1p32.3
7901418	8.31672	9.48117	9.55421	chr1	+	NM_152265//NM_001136497//NR_024350//BC022371//ENST00000371599//ENST00000313334//ENST00000405560//ENST00000358124	91408	BTF3L4	basictranscriptionfactor3-like4	1p32.3
7901426	4.30149	5.3816	6.19818	chr1	+	NM_004799//NM_007324//NM_007323//AF104304//ENST00000287727//ENST00000371591//ENST00000357206//ENST00000361625	9372	ZFYVE9	zincfinger,FYVEdomaincontaining9	1p32.3
7901447	9.40833	9.77921	9.71384	chr1	+	NM_032864//BC063655//ENST00000257181//ENST00000362083	84950	PRPF38A	PRP38pre-mRNAprocessingfactor38(yeast)domaincontainingA	1p33-p32.1
7901460	6.26779	4.45996	4.45996	chr1	+	NM_015696//AF320068//ENST00000361314	2882	GPX7	glutathioneperoxidase7	1p32
7901466	4.97182	4.17473	4.22956	chr1	+	NM_001042693//BC041608//ENST00000401050//ENST00000343491	348378	FAM159A	familywithsequencesimilarity159,memberA	1p32.3
7901479	7.97123	7.97931	8.44144	chr1	+	NM_024646//DQ646393//ENST00000294353	79699	ZYG11B	zyg-11homologB(C.elegans)	1p32.3
7901497	5.27124	4.89433	8.62986	chr1	+	AY271826//ENST00000371532//ENST00000371529//ENST00000401049//ENST00000371528	440590	ZYG11A	zyg-11homologA(C.elegans)	1p32.3
7901513	7.67701	8.11525	8.07337	chr1	+	NM_002979//NM_001007098//NM_001007099//NM_001007100//NM_001007250//AB208789//ENST00000371514//ENST00000407246//ENST00000371513//ENST00000371509	6342	SCP2	sterolcarrierprotein2	1p32
7901535	5.90274	5.90274	5.90274	chr1	+	NM_153703//AY358294//ENST00000371500//ENST00000395871//ENST00000312553	127435	PODN	podocan	1p32.3
7901549	6.28946	7.1811	7.1811	chr1	+	NM_000098//U09648//ENST00000371486	1376	CPT2	carnitinepalmitoyltransferaseII	1p32
7901557	6.78165	6.65242	6.78165	chr1	+	NM_033067//BC029566//ENST00000371445	63948	DMRTB1	DMRT-likefamilyBwithproline-richC-terminal,1	1p32.3
7901565	4.25132	4.25132	4.19615	chr1	+	NM_000792//NM_001039716//NM_001039715//NM_213593//BC107170//ENST00000361921//ENST00000322679//ENST00000388876	1733	DIO1	deiodinase,iodothyronine,typeI	1p33-p32
7901577	7.24497	7.24497	8.41775	chr1	+	NM_052940//AK090881//ENST00000371370//ENST00000319223//ENST00000371368	115353	LRRC42	leucinerichrepeatcontaining42	1p33-p32.1
7901592	6.20338	7.09975	7.08801	chr1	+	BC035374//NM_153035//ENST00000234827//ENST00000371331	127428	C1orf83	chromosome1openreadingframe83	1p32.3
7901601	7.93685	9.82902	10.0947	chr1	+	NM_016491//AK024572//ENST00000360840//ENST00000336230//ENST00000329505	51253	MRPL37	mitochondrialribosomalproteinL37	1p32.1
7901611	5.47105	5.47105	5.47105	chr1	+	ENST00000361350	619518	C1orf191	chromosome1openreadingframe191	1p32.3
7901613	5.70312	6.35804	5.77318	chr1	+	NM_147161//NM_015547//BC093844//ENST00000343744//ENST00000371316	26027	ACOT11	acyl-CoAthioesterase11	1p32.3
7901634	5.11641	5.11641	5.11641	chr1	+	NM_001039464//AL832492//ENST00000339553//ENST00000395690//ENST00000371287	374977	C1orf175	chromosome1openreadingframe175	1p32.3
7901662	6.58838	7.89091	7.94583	chr1	+	NM_004623//AK025524//ENST00000371284//ENST00000371281	7268	TTC4	tetratricopeptiderepeatdomain4	1p32.3
7901675	4.04683	4.04683	4.04683	chr1	+	NM_152607//NM_001110533//BC064142//ENST00000358193//ENST00000371273	163747	C1orf177	chromosome1openreadingframe177	1p32.3
7901687	6.60519	6.60519	6.60519	chr1	+	NM_182532//BC029775//ENST00000371268	199964	TMEM61	transmembraneprotein61	1p32.3
7901691	4.75436	4.75436	4.75436	chr1	+	NM_057176//BC103898//ENST00000371265	7809	BSND	Barttersyndrome,infantile,withsensorineuraldeafness(Barttin)	1p32.1
7901696	6.43283	6.23342	7.30841	chr1	+	NM_174936//EF692496//ENST00000302118	255738	PCSK9	proproteinconvertasesubtilisin/kexintype9	1p32.3
7901720	4.20948	4.20343	4.20948	chr1	+	NM_006252//BC069680//ENST00000371244	5563	PRKAA2	proteinkinase,AMP-activated,alpha2catalyticsubunit	1p31
7901732	3.34676	3.34676	3.34676	chr1	+	NM_000562//M16974//ENST00000361249	731	C8A	complementcomponent8,alphapolypeptide	1p32
7901748	6.25516	6.4597	7.44909	chr1	+	NM_001113411//NM_018291//BC014947//ENST00000303721//ENST00000315089//ENST00000371218//ENST00000371215//ENST00000371212//ENST00000371210	55277	FGGY	FGGYcarbohydratekinasedomaincontaining	1p32.1
7901765	4.1953	2.56506	2.56506	chr1	+	NM_015888//AF044923//ENST00000371208//ENST00000395561	51361	HOOK1	hookhomolog1(Drosophila)	1p32.1
7901788	6.42664	7.28486	7.74501	chr1	+	NM_001134673//NM_005595//BC022264//ENST00000371189//ENST00000357977//ENST00000371187//ENST00000371191//ENST00000371185//ENST00000407417//ENST00000371184//ENST00000401818//ENST00000403491	4774	NFIA	nuclearfactorI/A	1p31.3-p31.2
7901802	5.825	5.825	5.825	chr1	+	BC034822	414927	MGC34796	SPRpseudogene	1p32
7901804	6.94303	3.8868	3.8868	chr1	+	NM_176877//AF397170//ENST00000371156//ENST00000371158//ENST00000395513//ENST00000316485//ENST00000255202//ENST00000307297	10207	INADL	InaD-like(Drosophila)	1p31.3
7901860	3.16054	3.16054	3.16054	chr1	+	NM_019079//BC111559//ENST00000371155	54596	L1TD1	LINE-1typetransposasedomaincontaining1	1p31.3
7901867	8.26293	9.04232	8.83296	chr1	+	NM_003368//NM_001017415//NM_001017416//BC050525//ENST00000339950//ENST00000371146	7398	USP1	ubiquitinspecificpeptidase1	1p31.3
7901883	2.16974	2.16974	2.16974	chr1	+	NM_014495//BC058287//ENST00000371129	27329	ANGPTL3	angiopoietin-like3	1p31.1-p22.3
7901895	5.52253	7.82881	7.32399	chr1	+	NM_032852//NM_178221//AK027773//ENST00000317868//ENST00000371120//ENST00000371118	84938	ATG4C	ATG4autophagyrelated4homologC(S.cerevisiae)	1p31.3
7901913	5.61847	5.65408	5.66431	chr1	+	NM_012183//ENST00000371116	27022	FOXD3	forkheadboxD3	1p32-p31
7901915	6.70405	7.50533	7.14552	chr1	+	NM_013339//AF102851//ENST00000405765//ENST00000371108//ENST00000263440	29929	ALG6	asparagine-linkedglycosylation6,alpha-1,3-glucosyltransferasehomolog(S.cerevisiae)	1p31.3
7901931	5.17709	5.4709	5.30448	chr1	+	NM_032437//AK292220//ENST00000371088	84455	EFCAB7	EF-handcalciumbindingdomain7	1p31.3
7901948	2.05858	2.19622	2.19622	chr1	+	NR_002771	79469	DLEU2L	deletedinlymphocyticleukemia2-like	1p31-p22
7901951	8.16367	9.06545	5.17227	chr1	+	NM_002633//BC019920//ENST00000371084//ENST00000371083//ENST00000340212	5236	PGM1	phosphoglucomutase1	1p31
7901969	5.27746	5.1787	5.1787	chr1	+	NM_005012//NM_001083592//M97675//ENST00000371079//ENST00000371080	4919	ROR1	receptortyrosinekinase-likeorphanreceptor1	1p32-p31
7901982	2.03918	2.03918	2.03918	chr1	+	NM_152489//BC029895//ENST00000371076//ENST00000371077	148581	UBE2U	ubiquitin-conjugatingenzymeE2U(putative)	1p31.3
7901993	4.0945	4.0945	4.0945	chr1	+	NM_020925//BC039301//ENST00000371073//ENST00000335761//ENST00000290039	57685	CACHD1	cachedomaincontaining1	1p31.3
7902023	6.12314	8.06947	8.07301	chr1	+	NM_018211//BC065303//ENST00000294428//ENST00000371072	55225	RAVER2	ribonucleoprotein,PTB-binding2	1p31.3
7902038	7.05834	6.91191	7.1013	chr1	+	NM_001005353//NM_013410//NM_203464//BC066944//ENST00000294419//ENST00000395334//ENST00000327299	205//645619	AK3L1,AK3L2	adenylatekinase3-like1//adenylatekinase3-like2	1p31.3//12p11.21
7902043	5.21644	4.64963	8.62298	chr1	+	NM_014787//BX647203//AK123450//ENST00000371069//ENST00000263441//ENST00000395325	9829//645195	DNAJC6,LOC645195	DnaJ(Hsp40)homolog,subfamilyC,member6//hypotheticalLOC645195	1pter-q31.3//1p31.3
7902072	3.953	3.43683	6.67472	chr1	+	AB088847	100131534	BPA-1	brainpeptideA1	1p31.3
7902074	6.75384	6.05101	8.47034	chr1	+	NM_002303//NM_001003679//NM_001003680//NM_017526//U43168//BC056250//ENST00000349533//ENST00000371060//ENST00000406510//ENST00000371059//ENST00000344610//ENST00000371065//ENST00000371058//ENST00000371061	3953//54741	LEPR,LEPROT	leptinreceptor//leptinreceptoroverlappingtranscript	1p31//1p31.3
7902104	8.85102	6.4041	4.70768	chr1	+	NM_002600//NM_001037341//NM_001037340//NM_001037339//AK289969//ENST00000329654//ENST00000371049//ENST00000341517//ENST00000371045//ENST00000371048	5142	PDE4B	phosphodiesterase4B,cAMP-specific(phosphodiesteraseE4duncehomolog,Drosophila)	1p31
7902127	3.79137	3.79137	3.79137	chr1	+	NM_032291//BC040516//ENST00000371038//ENST00000371037//ENST00000407289//ENST00000237247//ENST00000320161//ENST00000371039//ENST00000371036//ENST00000371035	84251	SGIP1	SH3-domainGRB2-like(endophilin)interactingprotein1	1p31.3
7902158	3.89602	3.89602	3.89602	chr1	+	NM_152665//BC106885//ENST00000282670	200132	TCTEX1D1	Tctex1domaincontaining1	1p31.3
7902166	9.56391	8.70372	8.45825	chr1	+	NM_020948//NM_001077700//NM_001077701//NM_001077702//NM_001077703//NM_001077704//AF515448//ENST00000357692//ENST00000371017//ENST00000371018//ENST00000355977//ENST00000401040//ENST00000355356//ENST00000371016//ENST00000401041//ENST00000371014//ENST00000371011//ENST00000401042//ENST00000371012	57708	MIER1	mesoderminductionearlyresponse1homolog(Xenopuslaevis)	1p31.3
7902189	4.34701	4.67498	6.15431	chr1	+	NM_144701//AF461422//ENST00000347310//ENST00000371002//ENST00000395227	149233	IL23R	interleukin23receptor	1p31.3
7902205	6.78165	4.3225	5.60794	chr1	+	NM_001559//U64198//ENST00000262345//ENST00000371000	3595	IL12RB2	interleukin12receptor,beta2	1p31.3-p31.2
7902227	7.29165	7.29788	9.47018	chr1	+	NM_001924//M60974//ENST00000370986//ENST00000370985	1647	GADD45A	growtharrestandDNA-damage-inducible,alpha	1p31.2-p31.1
7902235	3.79579	3.79579	3.94988	chr1	+	NM_020794//AF434715//ENST00000310961//ENST00000035383//ENST00000370957//ENST00000370958//ENST00000335298	57554	LRRC7	leucinerichrepeatcontaining7	1p31.1
7902267	7.0738	7.13122	7.13122	chr1	+	NR_023916//U82382	5301	PIN1L	peptidylprolylcis/transisomerase,NIMA-interacting1-like(pseudogene)	1p31
7902269	10.817	10.7422	10.6667	chr1	+	NM_004768//BC040436//ENST00000370950//ENST00000370951//ENST00000405432//ENST00000395136//ENST00000370949	9295	SFRS11	splicingfactor,arginine/serine-rich11	1p31
7902282	5.41057	5.1834	6.02987	chr1	+	NM_001036645//NM_007071//NM_001031693//NM_001036646//AF126164//ENST00000359875//ENST00000370941//ENST00000370940//ENST00000361764	11147	HHLA3	HERV-HLTR-associating3	1p31.1
7902290	5.46488	6.36065	9.31807	chr1	+	NM_001902//NM_153742//BC015807//ENST00000370938//ENST00000346806	1491	CTH	cystathionase(cystathioninegamma-lyase)	1p31.1
7902308	6.0246	8.00232	8.39969	chr1	+	NM_003838//NM_001112808//BC032308//BC032865//ENST00000370898//ENST00000370894//ENST00000370891//ENST00000370895//ENST00000370899//ENST00000370893	8790//51086	FPGT,TNNI3K	fucose-1-phosphateguanylyltransferase//TNNI3interactingkinase	1p31.1
7902317	2.77386	2.77386	2.77386	chr1	+	NM_015978//NM_001112808//BC032865//ENST00000370899//ENST00000326637//ENST00000370889//ENST00000370891//ENST00000370895	51086	TNNI3K	TNNI3interactingkinase	1p31.1
7902345	7.25113	9.10163	8.84438	chr1	+	NM_138467//BC071765//ENST00000370867	127253	TYW3	tRNA-yWsynthesizingprotein3homolog(S.cerevisiae)	1p31.1
7902353	4.06588	4.06588	4.15069	chr1	+	NM_001001933//BC040321//ENST00000294638//ENST00000356261//ENST00000395041	431707	LHX8	LIMhomeobox8	1p31.1
7902367	7.63679	10.0403	10.288	chr1	+	NM_000016//NM_001127328//BC005377//ENST00000370841//ENST00000370834	34	ACADM	acyl-CoenzymeAdehydrogenase,C-4toC-12straightchain	1p31
7902382	9.87746	9.95555	10.3126	chr1	+	NM_004582//BC020790//ENST00000319942//ENST00000370824//ENST00000370826	5876	RABGGTB	Rabgeranylgeranyltransferase,betasubunit	1p31
7902396	6.80621	7.10622	7.56856	chr1	+	NR_003042	692085	SNORD45C	smallnucleolarRNA,C/Dbox45C	1p31.1
7902398	10.3999	9.79766	10.1608	chr1	+	NR_002749//AK128861	26805//5876	SNORD45A,RABGGTB	smallnucleolarRNA,C/Dbox45A//Rabgeranylgeranyltransferase,betasubunit	1p31.1
7902400	9.03955	8.6571	8.99879	chr1	+	NR_002748//AK128861	26804//5876	SNORD45B,RABGGTB	smallnucleolarRNA,C/Dbox45B//Rabgeranylgeranyltransferase,betasubunit	1p31.1
7902402	2.5372	2.5372	2.5372	chr1	+	NM_002440//BC033030//AB209023//ENST00000263187	4438//5876	MSH4,RABGGTB	mutShomolog4(E.coli)//Rabgeranylgeranyltransferase,betasubunit	1p31
7902425	4.25132	4.04276	4.25132	chr1	+	NM_152996//BC059363//ENST00000328299//ENST00000394993//ENST00000394994	256435	ST6GALNAC3	ST6(alpha-N-acetyl-neuraminyl-2,3-beta-galactosyl-1,3)-N-acetylgalactosaminidealpha-2,6-sialyltransferase3	1p31.1
7902435	7.24139	8.39527	8.94395	chr1	+	XM_001725700	729708	RCTPI1	TPI1pseudogene	1p31.1
7902441	5.29382	5.26433	5.26433	chr1	+	NM_030965//AK056241//ENST00000318803	81849	ST6GALNAC5	ST6(alpha-N-acetyl-neuraminyl-2,3-beta-galactosyl-1,3)-N-acetylgalactosaminidealpha-2,6-sialyltransferase5	1p31.1
7902448	11.6288	12.2714	11.5972	chr1	+	NM_001035006//NM_001093733//BC106031//AK304659//NM_001093734//ENST00000401798//ENST00000391360	6139//645296//642250//645441//100132742	RPL17,hCG)2004593,hCG)39912,hCG)22804,LOC100132742	ribosomalproteinL17//ribosomalproteinL17-like//hCG39912//hCG22804//hypotheticalproteinLOC100132742	18q21//15q23//---//1p31.1//1p13.3
7902452	3.6824	2.96217	2.96217	chr1	+	NM_174858//NM_012093//BC036666//ENST00000370806//ENST00000344720//ENST00000354567//ENST00000370807//ENST00000317704	26289	AK5	adenylatekinase5	1p31
7902476	8.14307	8.04997	7.21516	chr1	+	BX537792//BC130387//AK296411//BX641170//ENST00000370791	374986	FAM73A	familywithsequencesimilarity73,memberA	1p31.1
7902495	4.53353	4.51387	4.51387	chr1	+	NM_144573//DQ464902//ENST00000334785//ENST00000294624//ENST00000330010//ENST00000342754//ENST00000401035	91624	NEXN	nexilin(Factinbindingprotein)	1p31.1
7902512	7.01709	6.84539	8.95985	chr1	+	NM_007034//BC034721//ENST00000370763	11080	DNAJB4	DnaJ(Hsp40)homolog,subfamilyB,member4	1p31.1
7902518	3.82063	3.82063	3.82063	chr1	+	NM_017655//BC036075//ENST00000370759	54810	GIPC2	GIPCPDZdomaincontainingfamily,member2	1p31.1
7902527	3.51126	3.51126	3.51126	chr1	+	NM_001039585//NM_000959//AY485530//ENST00000370756//ENST00000370757//ENST00000370758//ENST00000370753	5737	PTGFR	prostaglandinFreceptor(FP)	1p31.1
7902541	7.57264	3.73375	3.36582	chr1	+	NM_006820//AL832618//ENST00000370751//ENST00000342282	10964	IFI44L	interferon-inducedprotein44-like	1p31.1
7902553	8.01268	2.47285	2.26579	chr1	+	NM_006417//BC022870//ENST00000370747	10561	IFI44	interferon-inducedprotein44	1p31.1
7902565	3.28984	3.28984	3.28984	chr1	+	NM_012302//AF104266//ENST00000370728//ENST00000335786//ENST00000370712//ENST00000370717//ENST00000359929//ENST00000370715//ENST00000370730//ENST00000370725//ENST00000370716//ENST00000271029//ENST00000394879//ENST00000319517//ENST00000370727//ENST00000370723//ENST00000370721//ENST00000370713//ENST00000394871//ENST00000360255	23266	LPHN2	latrophilin2	1p31.1
7902592	8.22923	6.4598	7.55127	chr1	+	NM_006465//AF116846//ENST00000395077//ENST00000346246	10620	ARID3B	ATrichinteractivedomain3B(BRIGHT-like)	15q24
7902594	9.29398	8.48446	5.30744	chr1	+	NM_182948//NM_002731//NM_207578//BC035058//ENST00000370685//ENST00000370689//ENST00000394838//ENST00000394839//ENST00000370679//ENST00000370682//ENST00000370681//ENST00000370688//ENST00000370680//ENST00000370684	5567	PRKACB	proteinkinase,cAMP-dependent,catalytic,beta	1p36.1
7902617	3.75206	4.10727	3.75206	chr1	+	NM_001010971//NM_001134663//NM_001134664//BC037973//ENST00000370673//ENST00000394834//ENST00000370671//ENST00000370668//ENST00000370670//ENST00000370669//ENST00000370667	148418	SAMD13	sterilealphamotifdomaincontaining13	1p31.1
7902623	2.96217	2.91742	2.96217	chr1	+	NM_021233//NM_058248//BC126136//ENST00000370665//ENST00000361540//ENST00000370662	58511	DNASE2B	deoxyribonucleaseIIbeta	1p22.3
7902634	8.47582	8.62556	8.47582	chr1	+	NM_025065//BC016051//ENST00000370654//ENST00000370656	80135	BXDC5	brixdomaincontaining5	1p22.3
7902645	2.90646	2.96217	2.96217	chr1	+	NM_001081472//AF306347//ENST00000263717//ENST00000361426//ENST00000370638	64173	SPATA1	spermatogenesisassociated1	1p22.3
7902660	3.66857	3.50816	3.11079	chr1	+	NM_145172//BC040265//ENST00000294664//ENST00000370596//ENST00000326813	126820	WDR63	WDrepeatdomain63	1p22.3
7902687	4.8591	4.99225	5.15894	chr1	+	NM_001554//BC009199//ENST00000360431	3491	CYR61	cysteine-rich,angiogenicinducer,61	1p31-p22
7902702	3.40818	3.40818	3.40818	chr1	+	NM_006536//BC041096//ENST00000370565	9635	CLCA2	chloridechannelregulator2	1p31-p22
7902721	2.46895	2.46895	2.46895	chr1	+	NM_001285//AF039400//ENST00000234701//ENST00000394711	1179	CLCA1	chloridechannelregulator1	1p31-p22
7902738	3.02741	3.02741	3.02741	chr1	+	NM_012128//AY358470//ENST00000263723//ENST00000370563	22802	CLCA4	chloridechannelregulator4	1p31-p22
7902754	2.82903	2.82903	2.82903	chr1	+	NM_004921//AF043976//ENST00000284054	9629	CLCA3	chloridechannelregulator3	1p31-p22
7902771	9.46852	8.2225	8.54958	chr1	+	NM_016009//AF350371//ENST00000370558//ENST00000212369	51100	SH3GLB1	SH3-domainGRB2-likeendophilinB1	1p22
7902789	7.627	8.95549	9.31671	chr1	+	NM_012262//NM_001134492//AB024568//ENST00000370550//ENST00000370551//ENST00000370548//ENST00000356813	9653	HS2ST1	heparansulfate2-O-sulfotransferase1	1p31.1-p22.1
7902799	4.68313	4.68313	4.68313	chr1	+	AK123670//AL833352//ENST00000354207	339524	LOC339524	hypotheticalproteinLOC339524	1p22.3
7902808	3.3082	3.3082	3.3082	chr1	+	ENST00000370548//ENST00000356813	9653	HS2ST1	heparansulfate2-O-sulfotransferase1	1p31.1-p22.1
7902810	6.67745	7.29792	6.89861	chr1	+	NM_006769//U24576//ENST00000370544//ENST00000394694//ENST00000370542	8543	LMO4	LIMdomainonly4	1p22.3
7902822	9.94567	8.9938	8.9589	chr1	+	NM_006256//U33052//ENST00000370521//ENST00000370505//ENST00000316005//ENST00000370513	5586	PKN2	proteinkinaseN2	1p22.2
7902850	3.3082	3.3082	3.3082	chr1	+	NM_198460//BX537949//ENST00000370456	163351	GBP6	guanylatebindingproteinfamily,member6	1p22.2
7902861	8.58254	8.41465	8.85298	chr1	+	NM_001134476//NM_015350//BC030607//ENST00000358200//ENST00000330947	23507	LRRC8B	leucinerichrepeatcontaining8family,memberB	1p22.2
7902874	8.76478	8.29015	6.81171	chr1	+	NM_032270//BC036122//ENST00000370454//ENST00000370453	84230	LRRC8C	leucinerichrepeatcontaining8family,memberC	1p22.2
7902883	8.75946	9.9695	9.84238	chr1	+	NM_001134479//NM_018103//BC024159//ENST00000337338//ENST00000394593	55144	LRRC8D	leucinerichrepeatcontaining8family,memberD	1p22.2
7902891	8.32353	8.36527	8.24309	chr1	+	NM_182976//NM_182975//BC090866//ENST00000340281//ENST00000394583//ENST00000370447//ENST00000394590//ENST00000361911	284695	ZNF326	zincfingerprotein326	1p22.2
7902913	5.82335	8.22527	8.72162	chr1	+	NM_003503//NM_001134419//NM_001134420//AF015592//ENST00000234626//ENST00000370415	8317	CDC7	celldivisioncycle7homolog(S.cerevisiae)	1p22
7902930	4.81126	5.01933	4.90797	chr1	+	NR_003130//AY956769//ENST00000370405	343477	HSP90B3P	heatshockprotein90kDabeta(Grp94),member3(pseudogene)	1p22.2
7902934	3.8868	3.8868	3.8868	chr1	+	NM_207189//NM_001726//AY338951//ENST00000347608//ENST00000362005//ENST00000370389//ENST00000394530//ENST00000402388	676	BRDT	bromodomain,testis-specific	1p22.1
7902957	5.56711	4.92334	4.92334	chr1	+	NM_173567//BC041475//ENST00000370383	253152	ABHD7	abhydrolasedomaincontaining7	1p22.1
7902965	4.55581	4.55581	4.55581	chr1	+	NM_183242//BC013922//ENST00000342818//ENST00000370382	284697	BTBD8	BTB(POZ)domaincontaining8	1p22.1
7902977	4.58376	4.58376	4.66707	chr1	+	NM_015237//AK302496//ENST00000370378	23285	KIAA1107	KIAA1107	1p22.1
7902984	2.06281	2.16974	2.16974	chr1	+	NM_001012425//BC130499//ENST00000370373//ENST00000370375	388649	C1orf146	chromosome1openreadingframe146	1p22.1
7902992	6.79499	7.88079	7.01148	chr1	+	NM_024813//BC031070//ENST00000370343//ENST00000394482	79871	RPAP2	RNApolymeraseIIassociatedprotein2	1p22.1
7903010	8.90635	9.258	9.1164	chr1	+	NM_000969//AK222604//ENST00000370321//ENST00000315741	6125	RPL5	ribosomalproteinL5	1p22.1
7903022	8.8245	8.4345	7.91343	chr1	+	NR_000006	6083	SNORD21	smallnucleolarRNA,C/Dbox21	1p22.1
7903032	9.67872	10.2218	10.1023	chr1	+	NM_007358//AK290318//ENST00000370299//ENST00000370298//ENST00000370297//ENST00000370303	22823	MTF2	metalresponseelementbindingtranscriptionfactor2	1p22.1
7903049	5.82261	7.55029	7.10309	chr1	+	NM_206886//AY211918//ENST00000334652//ENST00000343253//ENST00000370276//ENST00000401026//ENST00000338949	343099	CCDC18	coiled-coildomaincontaining18	1p22.1
7903079	9.36093	9.6457	9.4397	chr1	+	NM_001938//BC035507//ENST00000370272//ENST00000370267	1810	DR1	down-regulatoroftranscription1,TBP-binding(negativecofactor2)	1p22.1
7903092	5.0289	3.63983	7.06577	chr1	+	NM_001024948//NM_017737//AY514449//ENST00000370253//ENST00000370256//ENST00000271234//ENST00000260506	54874	FNBP1L	forminbindingprotein1-like	1p22.1
7903119	7.94655	9.74047	8.91073	chr1	+	NM_002858//NM_001122674//M81182//ENST00000370214//ENST00000394233//ENST00000315713	5825	ABCD3	ATP-bindingcassette,sub-familyD(ALD),member3	1p22-p21
7903144	4.34827	4.34827	4.34827	chr1	+	NM_001114106//NM_152369//AK303906//ENST00000271227//ENST00000358969//ENST00000394212	126969	SLC44A3	solutecarrierfamily44,member3	1p21.3
7903162	6.29719	4.69708	8.44707	chr1	+	NM_152487//BC139737//ENST00000370203	148534	TMEM56	transmembraneprotein56	1p21.3
7903171	6.17161	6.65853	7.50419	chr1	+	NM_015485//NM_001128142//AK292699//ENST00000370202//ENST00000263893	25950	RWDD3	RWDdomaincontaining3	1p21.3
7903188	9.48274	9.34986	8.78074	chr1	+	NM_021190//AF530580//ENST00000370194//ENST00000236228//ENST00000370198//ENST00000370197//ENST00000394176//ENST00000394184	58155	PTBP2	polypyrimidinetractbindingprotein2	1p22.1-p21.3
7903203	2.72941	2.72941	2.72941	chr1	+	NM_015976//NM_152238//AF121857//ENST00000306121//ENST00000370189//ENST00000351590	51375	SNX7	sortingnexin7	1p21.3
7903214	4.58642	4.61432	4.58642	chr1	+	NM_014839//AY304518//ENST00000370185//ENST00000263178//ENST00000370184	9890	LPPR4	plasticityrelatedgene1	1p21.2
7903227	3.69137	3.63958	4.61369	chr1	+	NM_017734//AF262379//ENST00000263174	54873	PALMD	palmdelphin	1p22-p21
7903239	7.40977	8.08308	8.74109	chr1	+	NM_000028//NM_000642//NM_000643//NM_000646//NM_000644//NM_000645//U84010//ENST00000294724//ENST00000311030//ENST00000361302//ENST00000361915//ENST00000370163//ENST00000370165//ENST00000370161//ENST00000361522	178	AGL	amylo-1,6-glucosidase,4-alpha-glucanotransferase	1p21
7903281	8.503	8.65515	8.503	chr1	+	NM_012243//AB021981//ENST00000370155//ENST00000370153//ENST00000370156	23443	SLC35A3	solutecarrierfamily35(UDP-N-acetylglucosamine(UDP-GlcNAc)transporter),memberA3	1p21
7903294	10.7223	10.3598	10.201	chr1	+	NM_033055//AK057172//ENST00000370152	64645	HIAT1	hippocampusabundanttranscript1	1p21.2
7903308	7.06633	8.16831	8.05251	chr1	+	NM_019083//BC075811//ENST00000370141//ENST00000370139//ENST00000370143	54482	CCDC76	coiled-coildomaincontaining76	1pter-q31.3
7903321	9.20576	9.44984	9.63041	chr1	+	NM_001130841//NM_003729//AK292366//ENST00000370128//ENST00000260563//ENST00000370126	8634	RTCD1	RNAterminalphosphatecyclasedomain1	1p21.2
7903334	9.51837	7.47404	9.0514	chr1	+	NM_003672//NM_033312//NM_033313//AF064102//ENST00000336454//ENST00000361544//ENST00000370125//ENST00000370124	8556	CDC14A	CDC14celldivisioncycle14homologA(S.cerevisiae)	1p21
7903355	6.52061	6.52061	6.52061	chr1	+	NM_022049//AB042410//ENST00000315033//ENST00000394033	54112	GPR88	Gprotein-coupledreceptor88	1p21.3
7903358	4.5878	4.17473	4.17473	chr1	+	NM_001078//NM_080682//BC017276//ENST00000294728//ENST00000370119//ENST00000347652//ENST00000370115	7412	VCAM1	vascularcelladhesionmolecule1	1p32-p31
7903369	9.1195	9.45235	8.22353	chr1	+	NM_133496//BC064692//ENST00000357650//ENST00000370112//ENST00000370111	148867	SLC30A7	solutecarrierfamily30(zinctransporter),member7	1p21.2
7903393	7.47603	3.41039	3.64391	chr1	+	NM_001400//BC018650//ENST00000305352	1901	S1PR1	sphingosine-1-phosphatereceptor1	1p21
7903401	2.77922	2.77922	2.77922	chr1	+	AF395440	94236	HEJ1	similartoDNAJ	1p22
7903404	8.74653	8.13283	7.33118	chr1	+	AK289844//ENST00000343448	55599//641705	RNPC3,LOC641705	RNA-bindingregion(RNP1,RRM)containing3//similartoKIAA1839protein	1p21//1p21.1
7903407	7.66726	7.00071	5.52795	chr1	+	NM_020978//BC011179//ENST00000361355//ENST00000338852	280	AMY2B	amylase,alpha2B(pancreatic)	1p21
7903414	7.8527	7.00025	4.15586	chr1	+	NM_000699//NM_004038//NM_001008221//NM_001008218//NM_001008219//BC007060//BC092444//M24895//ENST00000393932//ENST00000305882//ENST00000370083//ENST00000370080//ENST00000330330//ENST00000305865//ENST00000370079//ENST00000361355//ENST00000332554//ENST00000338852	279//276//277//278//280	AMY2A,AMY1A,AMY1B,AMY1C,AMY2B	amylase,alpha2A(pancreatic)//amylase,alpha1A(salivary)//amylase,alpha1B(salivary)//amylase,alpha1C(salivary)//amylase,alpha2B(pancreatic)	1p21
7903425	7.31493	6.50651	4.48242	chr1	+	NM_004038//NM_001008221//NM_001008218//NM_001008219//NM_000699//BC063129//BC007060//M24895//ENST00000370080//ENST00000330330//ENST00000305865//ENST00000370083//ENST00000370079//ENST00000332554//ENST00000393932//ENST00000305882//ENST00000338852	276//277//278//279//280	AMY1A,AMY1B,AMY1C,AMY2A,AMY2B	amylase,alpha1A(salivary)//amylase,alpha1B(salivary)//amylase,alpha1C(salivary)//amylase,alpha2A(pancreatic)//amylase,alpha2B(pancreatic)	1p21
7903440	7.31493	6.50651	4.48242	chr1	+	NM_004038//NM_001008221//NM_001008218//NM_001008219//NM_000699//BC063129//BC007060//M24895//ENST00000370080//ENST00000330330//ENST00000305865//ENST00000370083//ENST00000370079//ENST00000332554//ENST00000393932//ENST00000305882//ENST00000338852	276//277//278//279//280	AMY1A,AMY1B,AMY1C,AMY2A,AMY2B	amylase,alpha1A(salivary)//amylase,alpha1B(salivary)//amylase,alpha1C(salivary)//amylase,alpha2A(pancreatic)//amylase,alpha2B(pancreatic)	1p21
7903457	5.40449	6.94823	6.49101	chr1	+	NM_018137//AY043278//ENST00000370078//ENST00000361318	55170	PRMT6	proteinargininemethyltransferase6	1p13.3
7903461	4.17408	4.17408	4.17408	chr1	+	NM_001113226//NM_001113228//NM_014917//AK296533//ENST00000370074//ENST00000294649//ENST00000370068//ENST00000370071//ENST00000370062//ENST00000370061//ENST00000370073//ENST00000370067//ENST00000370072//ENST00000370070//ENST00000370064//ENST00000370076//ENST00000370066//ENST00000370065//ENST00000370063	22854	NTNG1	netrinG1	1p13.3
7903478	5.67876	5.54501	6.83725	chr1	+	BC043522//ENST00000357046//ENST00000345105//ENST00000294652//ENST00000334476	284610//653149//148545	NBPF5,NBPF6,NBPF4	neuroblastomabreakpointfamily,member5//neuroblastomabreakpointfamily,member6//neuroblastomabreakpointfamily,member4	1p13.3
7903490	5.49257	5.49257	6.98591	chr1	+	AK302318//BC125161//AK057395//ENST00000370036//ENST00000370040//ENST00000370038//ENST00000294652//ENST00000380134//ENST00000334476	148545//653149//285622//284610	NBPF4,NBPF6,NBPF22P,NBPF5	neuroblastomabreakpointfamily,member4//neuroblastomabreakpointfamily,member6//neuroblastomabreakpointfamily,member22(pseudogene)//neuroblastomabreakpointfamily,member5	1p13.3//5q14.3
7903507	7.89541	7.96819	8.88602	chr1	+	NM_001010883//BC140863//ENST00000407612//ENST00000370035//ENST00000405454	284611	FAM102B	familywithsequencesimilarity102,memberB	1p13.3
7903519	9.83616	9.41398	9.02201	chr1	+	NM_018061//BC130346//ENST00000370021//ENST00000370025//ENST00000370024//ENST00000370022	55119	PRPF38B	PRP38pre-mRNAprocessingfactor38(yeast)domaincontainingB	1p13.3
7903530	3.67131	3.63899	3.67131	chr1	+	NM_173532//BC057762//ENST00000370019//ENST00000370017//ENST00000271311	163479	FNDC7	fibronectintypeIIIdomaincontaining7	1p13.3
7903541	9.34361	8.82559	8.76411	chr1	+	NM_007269//AF032922//ENST00000370008	6814	STXBP3	syntaxinbindingprotein3	1p13.3
7903561	2.99231	3.13571	3.13571	chr1	+	AY312144//ENST00000369989	642864	LOC642864	spermatogenesis-relatedprotein7	1p13.3
7903565	5.26369	8.001	8.56807	chr1	+	NM_013296//AK295563//ENST00000406462//ENST00000264126//ENST00000369987	29899	GPSM2	G-proteinsignalingmodulator2(AGS3-like,C.elegans)	1p13.3
7903582	11.9758	12.6179	11.9749	chr1	+	NM_001035006//NM_001093733//BC017831//AK304659//ENST00000401798//ENST00000391360	6139//645296//642250//100132742	RPL17,hCG)2004593,hCG)39912,LOC100132742	ribosomalproteinL17//ribosomalproteinL17-like//hCG39912//hypotheticalproteinLOC100132742	18q21//15q23//---//1p13.3
7903586	9.41188	8.65182	8.63963	chr1	+	NM_020141//BC066918//ENST00000294665//ENST00000338272//ENST00000393788	56900//727778	TMEM167B,LOC727778	transmembraneprotein167B//similartoproteinx013	1p13.3//---
7903592	5.90827	4.46254	4.72009	chr1	+	NM_020775//AY358366//ENST00000234923//ENST00000369936//ENST00000369939//ENST00000369938	57535	KIAA1324	KIAA1324	1p13.3
7903619	9.98484	9.66774	11.2072	chr1	+	NM_006513//BC111398//ENST00000369923//ENST00000234677	6301	SARS	seryl-tRNAsynthetase	1p13.3-p13.1
7903632	6.15813	6.01024	7.69226	chr1	+	NM_001408//AK127745//ENST00000271332	1952	CELSR2	cadherin,EGFLAGseven-passG-typereceptor2(flamingohomolog,Drosophila)	1p21
7903667	5.42088	5.39125	5.42088	chr1	+	NM_001040709//AK131459//ENST00000369872//ENST00000401021	284612	SYPL2	synaptophysin-like2	1p13.3
7903676	6.39014	6.40226	6.39014	chr1	+	NM_153340//AK090460//ENST00000369870//ENST00000369869	127002	ATXN7L2	ataxin7-like2	1p13.3
7903688	7.19989	7.19989	7.09933	chr1	+	NM_182580//NM_001134403//NM_001134404//NM_001134400//NM_001134402//BC093683//ENST00000310611//ENST00000369868//ENST00000393709//ENST00000369865	284613	CYB561D1	cytochromeb-561domaincontaining1	1p13.3
7903694	5.54501	5.54501	5.76448	chr1	+	NM_031936//AF258342//ENST00000404129//ENST00000286603	83873	GPR61	Gprotein-coupledreceptor61	1p13.3
7903703	9.58454	9.49779	9.51298	chr1	+	NM_006496//M27543//ENST00000369851	2773	GNAI3	guaninenucleotidebindingprotein(Gprotein),alphainhibitingactivitypolypeptide3	1p13
7903719	9.10415	7.6919	7.43203	chr1	+	NM_004037//NM_139156//NM_203404//BC007711//ENST00000256578//ENST00000369843//ENST00000342115//ENST00000393689//ENST00000369840//ENST00000358729//ENST00000393688	271	AMPD2	adenosinemonophosphatedeaminase2(isoformL)	1p13.3
7903742	6.4376	7.35775	8.02803	chr1	+	NM_000850//NM_147148//BC108729//BT019947//ENST00000369836//ENST00000369833//ENST00000326729//ENST00000336075	2948//2946	GSTM4,GSTM2	glutathioneS-transferasemu4//glutathioneS-transferasemu2(muscle)	1p13.3
7903753	6.1979	5.95729	6.11679	chr1	+	NM_000848//BC110380//ENST00000241337//ENST00000369830//ENST00000369827//ENST00000369829	2946	GSTM2	glutathioneS-transferasemu2(muscle)	1p13.3
7903765	5.3816	5.3816	5.3816	chr1	+	NM_000561//NM_146421//AY532926//ENST00000309851//ENST00000369823//ENST00000349334//ENST00000369819	2944	GSTM1	glutathioneS-transferasemu1	1p13.3
7903777	3.91431	3.91431	3.91431	chr1	+	NM_000851//BC058881//ENST00000369812//ENST00000256593//ENST00000369813	2949	GSTM5	glutathioneS-transferasemu5	1p13.3
7903786	6.79871	5.87935	6.43161	chr1	+	NM_000757//NM_172212//NM_172210//NM_172211//BC021117//ENST00000329608//ENST00000369802//ENST00000344188//ENST00000357302//ENST00000369801	1435	CSF1	colonystimulatingfactor1(macrophage)	1p21-p13
7903803	8.30845	9.00382	9.41209	chr1	+	NM_006621//BC095476//ENST00000369799//ENST00000359172//ENST00000393614	10768	AHCYL1	S-adenosylhomocysteinehydrolase-like1	1p13.2
7903827	8.46247	8.45511	8.49671	chr1	+	NM_033088//AK291059//ENST00000369795//ENST00000369796//ENST00000369794	85369	FAM40A	familywithsequencesimilarity40,memberA	1p13.3
7903851	4.46136	4.45812	4.46136	chr1	+	NM_203412//BC058929//ENST00000334179	164153	UBL4B	ubiquitin-like4B	1p13.3
7903854	5.03074	5.03074	5.03074	chr1	+	NM_001010898//AK289982//ENST00000331565	388662	SLC6A17	solutecarrierfamily6,member17	1p13.3
7903867	6.50745	6.43473	6.43473	chr1	+	NM_004978//NM_001039574//NM_153763//M64676//ENST00000369787	3749	KCNC4	potassiumvoltage-gatedchannel,Shaw-relatedsubfamily,member4	1p21
7903878	9.47443	9.71359	9.88702	chr1	+	NM_022768//AF368063//ENST00000369784//ENST00000294837	64783	RBM15	RNAbindingmotifprotein15	1p13
7903884	5.01472	5.01472	5.07059	chr1	+	NM_032414//AY358683//ENST00000271331	84432	PROK1	prokineticin1	1p21
7903893	12.0177	10.5856	10.262	chr1	+	NM_000560//NM_001040033//BC040693//ENST00000271324	963	CD53	CD53molecule	1p13
7903908	8.71091	9.6663	9.45619	chr1	+	NM_006090//NM_001007794//AF068302//ENST00000317584//ENST00000357172	10390	CEPT1	choline/ethanolaminephosphotransferase1	1p13.3
7903920	4.30094	3.95561	4.14392	chr1	+	NM_001025199//NM_004000//NM_001025197//U58514//ENST00000393553//ENST00000369748//ENST00000369744	1117	CHI3L2	chitinase3-like2	1p13.3
7903935	3.60925	3.67273	3.67273	chr1	+	NR_003928//ENST00000369743	149620	RP11-165H20.1	CHIA-likepseudogene	1p13.2
7903945	4.17473	4.17473	4.17473	chr1	+	NM_201653//NM_021797//AF290004//ENST00000369740//ENST00000343320//ENST00000352594//ENST00000353665	27159	CHIA	chitinase,acidic	1p13.1-p21.3
7903959	3.95245	3.91893	3.91893	chr1	+	NM_181643//BC050319//ENST00000369738//ENST00000369737	128344	C1orf88	chromosome1openreadingframe88	1p13.2
7903972	6.4532	7.52952	7.69364	chr1	+	NM_001688//AK291077//ENST00000369722//ENST00000369721	515	ATP5F1	ATPsynthase,H+transporting,mitochondrialF0complex,subunitB1//ATPsynthase,H+transporting,mitochondrialF0complex,subunitB1//ATPsynthase,H+transporting,mitochondrialF0complex,subunitB1//ATPsynthase,H+transporting,mitochondrialF0complex,subunitB1	1p13.2
7903980	9.23004	8.79909	6.12349	chr1	+	BC017973//AK123160//ENST00000343534//ENST00000369718	128346	C1orf162	chromosome1openreadingframe162	1p13.2
7903988	9.38132	8.46933	8.06408	chr1	+	NM_001010935//NM_002884//BC014086//ENST00000369709//ENST00000356415	5906	RAP1A	RAP1A,memberofRASoncogenefamily	1p13.3
7904000	7.72066	7.97315	7.83846	chr1	+	NM_007204//BC034953//ENST00000369702	11218	DDX20	DEAD(Asp-Glu-Ala-Asp)boxpolypeptide20	1p21.1-p13.2
7904018	5.10618	5.04956	5.10618	chr1	+	NM_018704//BC016029//ENST00000271277	55917	CTTNBP2NL	CTTNBP2N-terminallike	1p13.2
7904025	5.55287	5.50321	5.50321	chr1	+	NM_024494//NM_004185//BC141825//ENST00000369684//ENST00000256640//ENST00000369686	7482	WNT2B	wingless-typeMMTVintegrationsitefamily,member2B	1p13
7904036	9.32388	9.21742	9.31066	chr1	+	NM_006135//BX648738//ENST00000263168//ENST00000393426	829	CAPZA1	cappingprotein(actinfilament)muscleZ-line,alpha1	1p13.2
7904050	8.20631	6.56798	9.31045	chr1	+	NM_020963//NM_001130079//AL833353//ENST00000369645//ENST00000369644//ENST00000369648//ENST00000357443//ENST00000285733	4343	MOV10	Mov10,Moloneyleukemiavirus10,homolog(mouse)	1p13.2
7904073	5.9967	5.9967	5.9967	chr1	+	NM_001004440//NM_182759//AY325119//ENST00000369630//ENST00000361886	284467	FAM19A3	familywithsequencesimilarity19(chemokine(C-Cmotif)-like),memberA3	1p13.2
7904082	3.86508	4.96032	5.28623	chr1	+	XM_001716411	128322	LOC128322	hypotheticalLOC128322	1p13.2
7904084	5.07421	5.30913	5.30913	chr1	+	NR_002796	246182	AFARP1	AKR7familypseudogene	1p12
7904086	7.9798	7.9798	8.08935	chr1	+	NM_014813//AK291031//ENST00000361127	9860	LRIG2	leucine-richrepeatsandimmunoglobulin-likedomains2	1p13.1
7904106	5.4051	4.82022	6.62968	chr1	+	NM_152900//AF213259//ENST00000369617//ENST00000369611//ENST00000369615//ENST00000307546	260425	MAGI3	membraneassociatedguanylatekinase,WWandPDZdomaincontaining3	1p12-p11.2
7904131	5.80837	7.28612	7.62222	chr1	+	NM_022836//BC029687//ENST00000369563	64858	DCLRE1B	DNAcross-linkrepair1B(PSO2homolog,S.cerevisiae)	1p13.2
7904137	10.4449	10.1081	9.84844	chr1	+	NM_198268//NM_198269//NM_152696//NM_181358//AB089957//ENST00000369558//ENST00000340480//ENST00000369561//ENST00000369554//ENST00000369555//ENST00000369559//ENST00000361587//ENST00000406344//ENST00000369553	204851	HIPK1	homeodomaininteractingproteinkinase1	1p13.2
7904158	4.32461	4.32461	4.32461	chr1	+	NM_020190//AY358954//ENST00000320334//ENST00000369551//ENST00000393300	56944	OLFML3	olfactomedin-like3	1p13.2
7904168	2.26579	2.26579	2.26579	chr1	+	NM_003176//BC126266//ENST00000369522//ENST00000369518	6847	SYCP1	synaptonemalcomplexprotein1	1p13-p12
7904203	2.28522	2.28522	2.28522	chr1	+	NM_000549//BC069298//ENST00000256592//ENST00000369517	7252	TSHB	thyroidstimulatinghormone,beta	1p13
7904211	5.69034	6.16108	6.56686	chr1	+	NM_138959//AF481859//ENST00000355485//ENST00000369510//ENST00000310260//ENST00000369509	81839	VANGL1	vang-like1(vangogh,Drosophila)	1p11-p13.1
7904226	7.78907	9.85435	6.25197	chr1	+	NM_018420//BC026358//ENST00000369503//ENST00000369502//ENST00000401017	55356	SLC22A15	solutecarrierfamily22,member15	1p13.1
7904244	4.0623	4.0623	4.0623	chr1	+	BC128148//AK096035//ENST00000369500	126868	C1orf161	chromosome1openreadingframe161	1p13.1
7904254	10.7145	11.1966	11.6437	chr1	+	NM_000701//NM_001001586//BC003077//ENST00000295598//ENST00000369496//ENST00000339159//ENST00000369494	476	ATP1A1	ATPase,Na+/K+transporting,alpha1polypeptide//ATPase,Na+/K+transporting,alpha1polypeptide//ATPase,Na+/K+transporting,alpha1polypeptide//ATPase,Na+/K+transporting,alpha1polypeptide//ATPase,Na+/K+transporting,alpha1polypeptide//ATPase,Na+/K+transporting,alpha1polypeptide//ATPase,Na+/K+transporting,alpha1polypeptide	1p21
7904281	2.5372	2.5149	2.5372	chr1	+	ENST00000369482	388667	C1orf137	chromosome1openreadingframe137	1p13.1
7904287	9.09833	4.1914	4.28122	chr1	+	NM_001767//BC033583//ENST00000369478//ENST00000369477	914	CD2	CD2molecule	1p13
7904293	4.6783	7.42366	8.45848	chr1	+	NM_020440//BC152454//ENST00000393203//ENST00000369473	5738	PTGFRN	prostaglandinF2receptornegativeregulator	1p13.1
7904303	7.31194	7.03067	5.66036	chr1	+	NM_004258//BC130327//ENST00000256652//ENST00000369470	9398	IGSF2	immunoglobulinsuperfamily,member2	1p13
7904314	6.72436	9.52817	9.13306	chr1	+	NM_003594//AF080255//ENST00000369466	8458	TTF2	transcriptionterminationfactor,RNApolymeraseII	1p22
7904340	9.45746	8.65178	9.09017	chr1	+	NM_006699//BC052954//ENST00000356554//ENST00000329466//ENST00000369450	10905	MAN1A2	mannosidase,alpha,class1A,member2	1p13
7904361	9.35502	8.78797	7.93173	chr1	+	NM_017709//BC131726//ENST00000369448	54855	FAM46C	familywithsequencesimilarity46,memberC	1p12
7904364	6.1406	9.28082	8.56076	chr1	+	NM_006784//AF083217//ENST00000349139//ENST00000369441	10885	WDR3	WDrepeatdomain3	1p13-p12
7904396	3.81436	3.81436	3.81436	chr1	+	NM_001005783//NM_016527//BC020863//ENST00000369420//ENST00000361035//ENST00000325945	51179	HAO2	hydroxyacidoxidase2(longchain)	1p13.3-p13.1
7904408	3.13901	3.13901	3.13901	chr1	+	NM_000198//BC038419//ENST00000369416	3284	HSD3B2	hydroxy-delta-5-steroiddehydrogenase,3beta-andsteroiddelta-isomerase2	1p13.1
7904414	4.82558	4.82558	4.82558	chr1	+	M27137	3283	HSD3B1	hydroxy-delta-5-steroiddehydrogenase,3beta-andsteroiddelta-isomerase1	1p13.1
7904421	3.26929	3.13901	3.13901	chr1	+	NM_000862//BC031999//ENST00000369413//ENST00000235547	3283	HSD3B1	hydroxy-delta-5-steroiddehydrogenase,3beta-andsteroiddelta-isomerase1	1p13.1
7904429	4.17473	4.17473	4.17473	chr1	+	ENST00000235547//AF252254	3283//128102	HSD3B1,LOC128102	hydroxy-delta-5-steroiddehydrogenase,3beta-andsteroiddelta-isomerase1//3-beta-hydroxysteroiddehydrogenase,tissue-typeheart	1p13.1//1p12
7904433	5.79727	9.52471	10.0899	chr1	+	NM_006623//AF171237//ENST00000369409//ENST00000369407	26227	PHGDH	phosphoglyceratedehydrogenase	1p12
7904452	6.07098	10.7002	10.8639	chr1	+	BC035696//BC046199//BC137545//AB096683//BC146978//ENST00000369390//ENST00000341209//ENST00000355228//ENST00000367128//ENST00000369392//ENST00000367129//ENST00000369175//ENST00000400889	729533//653820//653573	FAM72A,FAM72B,GCUD2	familywithsequencesimilarity72,memberA//familywithsequencesimilarity72,memberB//gastriccancerup-regulated-2	1q32.1//1p12//---
7904465	9.16054	10.3073	10.0676	chr1	+	NM_001024599//BC126904//AK296916//AK299108//BC110793//ENST00000407711//ENST00000369167//ENST00000369177	440689//337875//8342//440686	HIST2H2BF,HIST2H2BA,HIST1H2BM,HIST2H3PS2	histonecluster2,H2bf//histonecluster2,H2ba//histonecluster1,H2bm//histonecluster2,H3,pseudogene2	1q21.2//1p12-p11.2//6p22-p21.3//1q21.1
7904478	5.46017	3.77581	9.2826	chr1	+	AF172850//ENST00000369382//ENST00000391546//ENST00000391550	51152//100129030	LOC51152,LOC100129030	melanomaantigen//hypotheticalproteinLOC100129030	---
7904486	12.737	12.0426	11.423	chr1	+	NM_001102663//AK294944//AK294414//BC034418//BC023087//AY894570//NM_015383//AK054850//AK125792//ENST00000369202//ENST00000369373//ENST00000309471//ENST00000403886//ENST00000356801//ENST00000369371//ENST00000322098//ENST00000369187//ENST00000338347//ENST00000401087//ENST00000369339//ENST00000369190//ENST00000369338//ENST00000369365//ENST00000254372//ENST00000369219//ENST00000392972//ENST00000310701…	728936//25832//440670//55672//284565//728841//200030//100132406//149013//400818//728912	NBPF16,NBPF14,NBPF9,NBPF15,NBPF8,RP11-94I2.2,NBPF10,KIAA1245,NBPF20,NBPF11	neuroblastomabreakpointfamily,member16//neuroblastomabreakpointfamily,member14//neuroblastomabreakpointfamily,member9//neuroblastomabreakpointfamily,member15//neuroblastomabreakpointfamily,member8//hypotheticalproteinLOC200030//neuroblastomabreakpointfamily,member10//KIAA1245//neuroblastomabreakpointfamily,member20//neuroblastomabreakpointfamily,member11	1q21.1//1q12-q21.2//1p36.13//1q21.2
7904500	13.1784	12.6161	11.9883	chr1	+	AK290302//AY894566//AK294944//AL050141//ENST00000356801//ENST00000369202	284565//25832//100132406//149013//200030//400818//440670//55672//728841//728912//728936	NBPF15,NBPF14,NBPF10,KIAA1245,RP11-94I2.2,NBPF20,NBPF9,NBPF8,NBPF11,NBPF16	neuroblastomabreakpointfamily,member15//neuroblastomabreakpointfamily,member14//neuroblastomabreakpointfamily,member10//KIAA1245//hypotheticalproteinLOC200030//neuroblastomabreakpointfamily,member20//neuroblastomabreakpointfamily,member9//neuroblastomabreakpointfamily,member8//neuroblastomabreakpointfamily,member11//neuroblastomabreakpointfamily,member16	1q21.1//1q12-q21.2//1q21.2//1p36.13
7904506	12.9999	12.3985	11.7706	chr1	+	AK294944//AK290142//NM_015383//AL050141//AK095030//ENST00000369202//ENST00000369372//ENST00000369371//ENST00000369219//ENST00000369194//ENST00000403886	25832//284565//100132406//440670//149013//200030//400818//55672//728841//728912//728936	NBPF14,NBPF15,NBPF10,NBPF9,KIAA1245,RP11-94I2.2,NBPF20,NBPF8,NBPF11,NBPF16	neuroblastomabreakpointfamily,member14//neuroblastomabreakpointfamily,member15//neuroblastomabreakpointfamily,member10//neuroblastomabreakpointfamily,member9//KIAA1245//hypotheticalproteinLOC200030//neuroblastomabreakpointfamily,member20//neuroblastomabreakpointfamily,member8//neuroblastomabreakpointfamily,member11//neuroblastomabreakpointfamily,member16	1q12-q21.2//1q21.1//1q21.2//1p36.13
7904562	12.966	12.3286	11.7085	chr1	+	NM_001102663//AK294944//AK294414//BC034418//BC023087//AL050141//AF379633//AK054850//ENST00000369195//ENST00000369326//ENST00000369194//ENST00000369330//ENST00000369328//ENST00000369372//ENST00000369202//ENST00000322098//ENST00000369339//ENST00000369373//ENST00000369377//ENST00000338347//ENST00000369187//ENST00000369338	728936//25832//440670//55672//284565//100132406//149013//200030//400818//728841//728912	NBPF16,NBPF14,NBPF9,NBPF15,NBPF10,KIAA1245,RP11-94I2.2,NBPF20,NBPF8,NBPF11	neuroblastomabreakpointfamily,member16//neuroblastomabreakpointfamily,member14//neuroblastomabreakpointfamily,member9//neuroblastomabreakpointfamily,member15//neuroblastomabreakpointfamily,member10//KIAA1245//hypotheticalproteinLOC200030//neuroblastomabreakpointfamily,member20//neuroblastomabreakpointfamily,member8//neuroblastomabreakpointfamily,member11	1q21.1//1q12-q21.2//1p36.13//1q21.2
7904569	13.4134	12.879	12.3229	chr1	+	NM_015383//ENST00000369195//ENST00000369219	25832//100132406//149013//200030//400818//440670//55672//728841//728912//728936	NBPF14,NBPF10,KIAA1245,RP11-94I2.2,NBPF20,NBPF9,NBPF8,NBPF11,NBPF16	neuroblastomabreakpointfamily,member14//neuroblastomabreakpointfamily,member10//KIAA1245//hypotheticalproteinLOC200030//neuroblastomabreakpointfamily,member20//neuroblastomabreakpointfamily,member9//neuroblastomabreakpointfamily,member8//neuroblastomabreakpointfamily,member11//neuroblastomabreakpointfamily,member16	1q12-q21.2//1q21.1//1q21.2//1p36.13
7904574	11.5772	10.7485	9.98926	chr1	+	NM_001102663//NM_183372//BC086308//AY894574//BC023087//AK294414//AL832622//AK294944//NM_015383//BC021111//AB051480//AB033071//AK075065//ENST00000375552//ENST00000369339//ENST00000342960//ENST00000401010//ENST00000369335//ENST00000401007//ENST00000369336//ENST00000339388//ENST00000369323//ENST00000369338//ENST00000369228//ENST00000369334//ENST00000369226//ENST00000322098//ENST00000281815//ENST0000…	728936//200030//728841//400818//284565//440670//25832//100132406//55672//149013//388677//728912//440675//	NBPF16,RP11-94I2.2,NBPF8,NBPF20,NBPF15,NBPF9,NBPF14,NBPF10,KIAA1245,NOTCH2NL,NBPF11,NBPF12	neuroblastomabreakpointfamily,member16//hypotheticalproteinLOC200030//neuroblastomabreakpointfamily,member8//neuroblastomabreakpointfamily,member20//neuroblastomabreakpointfamily,member15//neuroblastomabreakpointfamily,member9//neuroblastomabreakpointfamily,member14//neuroblastomabreakpointfamily,member10//KIAA1245//Notchhomolog2(Drosophila)N-terminallike//neuroblastomabreakpointfamily,member11//…	1q21.1//1q12-q21.2//1p36.13//1q21.2//
7904693	7.26983	4.99299	5.37034	chr1	+	AK024925	80100	FLJ21272	hypotheticalproteinFLJ21272	1q21.1
7904695	9.5833	9.89905	9.89629	chr1	+	NM_004892//BC001364	9554	SEC22B	SEC22vesicletraffickingproteinhomologB(S.cerevisiae)	1q21.1
7904702	10.3946	9.63606	7.74782	chr1	+	NM_203458//BC065219//AK125792//ENST00000362074//ENST00000369340//ENST00000369342//ENST00000344859//ENST00000320929//ENST00000401649//ENST00000369339	388677//100132406//4853//149013//200030//25832//400818//440670//55672//728841//728912//728936	NOTCH2NL,NBPF10,KIAA1245,RP11-94I2.2,NBPF14,NBPF20,NBPF9,NBPF8,NBPF11,NBPF16	Notchhomolog2(Drosophila)N-terminallike//neuroblastomabreakpointfamily,member10//KIAA1245//hypotheticalproteinLOC200030//neuroblastomabreakpointfamily,member14//neuroblastomabreakpointfamily,member20//neuroblastomabreakpointfamily,member9//neuroblastomabreakpointfamily,member8//neuroblastomabreakpointfamily,member11//neuroblastomabreakpointfamily,member16	1q21.2//1q21.1//1p13-p11//1q12-q21.2//1p36.13
7904717	5.44934	5.44934	5.70106	chr1	+	NM_213653//NM_145277//NM_202004//NM_213652//AK292742//ENST00000336751//ENST00000357836//ENST00000317920//ENST00000393075//ENST00000393072	148738	HFE2	hemochromatosistype2(juvenile)	1q21.1
7904726	13.3122	12.0274	12.5716	chr1	+	NM_006472//S73591//ENST00000369317	10628	TXNIP	thioredoxininteractingprotein	1q21.1
7904737	5.14387	4.82481	5.14387	chr1	+	NM_001039888//ENST00000323397	284615	ANKRD34A	ankyrinrepeatdomain34A	1q21.1
7904742	8.01693	8.01693	8.01693	chr1	+	NM_153713//BC035727//ENST00000369308	128077	LIX1L	Lix1homolog(mouse)-like	1q21.1
7904751	7.52799	7.46475	7.14658	chr1	+	BC017770//BC071577	9939	RBM8A	RNAbindingmotifprotein8A	1q12
7904755	7.28869	7.87292	7.28869	chr1	+	NM_003846//AF093670//ENST00000369306	8799	PEX11B	peroxisomalbiogenesisfactor11beta	1q21.1
7904761	4.22251	4.22251	4.22251	chr1	+	NM_003637//AF112345//ENST00000369304	8515	ITGA10	integrin,alpha10	1q21
7904796	4.65326	4.6866	4.65326	chr1	+	NM_144698//AK294308//ENST00000355594	148741	ANKRD35	ankyrinrepeatdomain35	1q21.1
7904812	7.5908	6.98486	7.51295	chr1	+	NM_006099//BC001154//ENST00000369299//ENST00000393045//ENST00000369298//ENST00000393046	10401	PIAS3	proteininhibitorofactivatedSTAT,3	1q21
7904830	8.81183	8.44164	8.36061	chr1	+	NM_014455//AF542552//ENST00000369291	27246	RNF115	ringfingerprotein115	1q21.1
7904843	4.10599	4.10599	4.10599	chr1	+	NM_002614//AF012281//ENST00000344770//ENST00000339729	5174	PDZK1	PDZdomaincontaining1	1q21
7904853	7.55092	8.74192	8.58133	chr1	+	NM_001097616//AK001354//ENST00000356118	728932//653519	GPR89C,GPR89A	Gprotein-coupledreceptor89C//Gprotein-coupledreceptor89A	1q21.1
7904869	8.17575	7.59735	7.62222	chr1	+	NM_001130111//NM_001080422//AK289533//ENST00000358206//ENST00000369225//ENST00000292577//ENST00000333131	81926//653401//728917//100190884	FAM108A1,FAM108A3,FAM108A2,FAM108A6	familywithsequencesimilarity108,memberA1//familywithsequencesimilarity108,memberA3//familywithsequencesimilarity108,memberA2//familywithsequencesimilarity108,memberA6	19p13.3//1q21.1//22q11.22
7904874	13.0799	12.5176	12.1256	chr1	+	NM_001102663//AK294414//AK294944//BC034418//BC023087//NM_015383//AK054850//AK125792//ENST00000340442//ENST00000369219//ENST00000322098//ENST00000338347//ENST00000369339//ENST00000369338//ENST00000369373//ENST00000254372//ENST00000369187	728936//440670//25832//55672//284565//200030//100132406//440675//149013//400818//728841//728912	NBPF16,NBPF9,NBPF14,NBPF15,RP11-94I2.2,NBPF10,NBPF12,KIAA1245,NBPF20,NBPF8,NBPF11	neuroblastomabreakpointfamily,member16//neuroblastomabreakpointfamily,member9//neuroblastomabreakpointfamily,member14//neuroblastomabreakpointfamily,member15//hypotheticalproteinLOC200030//neuroblastomabreakpointfamily,member10//neuroblastomabreakpointfamily,member12//KIAA1245//neuroblastomabreakpointfamily,member20//neuroblastomabreakpointfamily,member8//neuroblastomabreakpointfamily,member11	1q21.1//1q12-q21.2//1p36.13//1q21.2
7904881	11.1857	11.5448	11.3921	chr1	+	NR_002305//U42068	171423//2923	PDIA3P	proteindisulfideisomerasefamilyA,member3pseudogene	1q21.1//15q15
7904883	7.16879	9.17388	8.64994	chr1	+	NM_004284//AF537213//ENST00000369258//ENST00000369259//ENST00000361293//ENST00000254086	9557	CHD1L	chromodomainhelicaseDNAbindingprotein1-like	1q12
7904907	6.80835	5.26417	6.4761	chr1	+	NM_004326//BC116451//ENST00000234739	607	BCL9	B-cellCLL/lymphoma9	1q21
7904927	4.57555	4.57555	4.57555	chr1	+	NM_005267//ENST00000240986//ENST00000369235	2703	GJA8	gapjunctionprotein,alpha8,50kDa	1q21.1
7904930	7.74386	8.66353	8.54419	chr1	+	NM_016334//NM_001097612//NM_001097613//NM_001097616//BC003187//U78723//ENST00000314163//ENST00000313835//ENST00000356118	51463//653519//728932	GPR89B,GPR89A,GPR89C	Gprotein-coupledreceptor89B//Gprotein-coupledreceptor89A//Gprotein-coupledreceptor89C	1q21.1
7904948	8.17575	7.59735	7.62222	chr1	+	NM_001130111//NM_001080422//AK289533//ENST00000358206//ENST00000369225//ENST00000292577//ENST00000333131	81926//653401//728917//100190884	FAM108A1,FAM108A3,FAM108A2,FAM108A6	familywithsequencesimilarity108,memberA1//familywithsequencesimilarity108,memberA3//familywithsequencesimilarity108,memberA2//familywithsequencesimilarity108,memberA6	19p13.3//1q21.1//22q11.22
7904965	5.92791	5.28623	8.01191	chr1	+	AB042555	9659	PDE4DIP	phosphodiesterase4Dinteractingprotein	1q12
7904969	8.73018	7.96013	8.08442	chr1	+	NM_030796//BC016650	81552	ECOP	EGFR-coamplifiedandoverexpressedprotein	7p11.2
7904974	10.0052	9.93372	9.93372	chr1	+	NR_003242//BC137262//ENST00000369362	767846//9659	C1orf152,PDE4DIP	chromosome1openreadingframe152//phosphodiesterase4Dinteractingprotein	1q21//1q12
7904976	11.6408	10.8863	10.1868	chr1	+	NM_001102663//NM_183372//BC023087//BC034418//AK294414//AY894570//AY894574//NM_015383//AK125792//AK054850//AK095459//ENST00000369187//ENST00000309471//ENST00000392963//ENST00000369339//ENST00000254372//ENST00000322098//ENST00000369338//ENST00000369219//ENST00000310701//ENST00000392972//ENST00000369190//ENST00000369365//ENST00000338347//ENST00000401087//ENST00000340442//ENST00000392971//ENST0000040…	728936//200030//284565//55672//440670//728841//400818//25832//100132406//149013//728912//440675	NBPF16,RP11-94I2.2,NBPF15,NBPF9,NBPF8,NBPF20,NBPF14,NBPF10,KIAA1245,NBPF11,NBPF12	neuroblastomabreakpointfamily,member16//hypotheticalproteinLOC200030//neuroblastomabreakpointfamily,member15//neuroblastomabreakpointfamily,member9//neuroblastomabreakpointfamily,member8//neuroblastomabreakpointfamily,member20//neuroblastomabreakpointfamily,member14//neuroblastomabreakpointfamily,member10//KIAA1245//neuroblastomabreakpointfamily,member11//neuroblastomabreakpointfamily,member12	1q21.1//1p36.13//1q12-q21.2//1q21.2
7904997	6.22828	6.46584	6.48081	chr1	+	NM_001135789//NM_178230//AB084917//BC130376//ENST00000369222//ENST00000369380	653598//164022//644591//653505	PPIAL4C,PPIAL4A,PPIAL4G,PPIAL4B	peptidylprolylisomeraseA(cyclophilinA)-like4C//peptidylprolylisomeraseA(cyclophilinA)-like4A//peptidylprolylisomeraseA(cyclophilinA)-like4G//peptidylprolylisomeraseA(cyclophilinA)-like4B	1q21.1
7904999	11.6669	10.8907	10.1814	chr1	+	NM_001102663//NM_183372//BC023087//BC086308//AY894574//BC034418//NM_015383//BX648497//AK125792//AK095030//AK095459//ENST00000369187//ENST00000309471//ENST00000375552//ENST00000369339//ENST00000254372//ENST00000322098//ENST00000401010//ENST00000369323//ENST00000401007//ENST00000369226//ENST00000339388//ENST00000281815//ENST00000392963//ENST00000369228//ENST00000369227//ENST00000369335//ENST0000036…	728936//200030//284565//728841//400818//55672//25832//100132406//440670//149013//728912//440675	NBPF16,RP11-94I2.2,NBPF15,NBPF8,NBPF20,NBPF14,NBPF10,NBPF9,KIAA1245,NBPF11,NBPF12	neuroblastomabreakpointfamily,member16//hypotheticalproteinLOC200030//neuroblastomabreakpointfamily,member15//neuroblastomabreakpointfamily,member8//neuroblastomabreakpointfamily,member20//neuroblastomabreakpointfamily,member14//neuroblastomabreakpointfamily,member10//neuroblastomabreakpointfamily,member9//KIAA1245//neuroblastomabreakpointfamily,member11//neuroblastomabreakpointfamily,member12	1q21.1//1p36.13//1q12-q21.2//1q21.2
7905016	6.22828	6.46584	6.48081	chr1	+	NM_001135789//NM_178230//AB084917//BC130376//ENST00000369222//ENST00000369380	653598//164022//644591//653505	PPIAL4C,PPIAL4A,PPIAL4G,PPIAL4B	peptidylprolylisomeraseA(cyclophilinA)-like4C//peptidylprolylisomeraseA(cyclophilinA)-like4A//peptidylprolylisomeraseA(cyclophilinA)-like4G//peptidylprolylisomeraseA(cyclophilinA)-like4B	1q21.1
7905018	5.97779	5.97779	5.97779	chr1	+	AK095105	642691	FLJ37786	hypotheticalLOC642691	2p11.1
7905020	5.85854	5.85854	5.85854	chr1	+	NM_000798//AY136750//ENST00000328341//ENST00000304374	1816//1817	DRD5,DRD5P1	dopaminereceptorD5//dopaminereceptorD5pseudogene1	4p16.1//2p11.2-p11.1
7905025	4.93161	4.93161	4.93161	chr1	+	NM_000798//AY136750//ENST00000331689//ENST00000304374	1816//1818	DRD5,DRD5P2	dopaminereceptorD5//dopaminereceptorD5pseudogene2	4p16.1//1q21.1
7905028	10.3682	8.8235	7.25532	chr1	+	ENST00000271699	645166	LOC645166	similartolymphocyte-specificprotein1	1q21.1
7905043	7.52812	7.36113	5.47367	chr1	+	AK124550//ENST00000344958//ENST00000339435//ENST00000369173	388692//729574//729587//644634	LOC388692,LOC729574,LOC729587,LOC644634	hypotheticalgenesupportedbyAK123662//UPF0627proteinENSP00000341061/ENSP00000339743//hypotheticalLOC729587//hypotheticalLOC644634	1q21.1//1p36.13
7905047	6.26801	8.57499	3.9976	chr1	+	NM_000566//NM_001017986//NM_001004340//NM_001128589//BC152383//L03419//ENST00000369384//ENST00000369383//ENST00000369168//ENST00000369178	2209//2210//100132417	FCGR1A,FCGR1B,FCGR1C	FcfragmentofIgG,highaffinityIa,receptor(CD64)//FcfragmentofIgG,highaffinityIb,receptor(CD64)//FcfragmentofIgG,highaffinityIc,receptor(CD64)	1q21.2-q21.3//1p11.2//1q21.1
7905051	4.98473	4.98473	4.98473	chr1	+	NM_001135789//NM_178230//AB084917//BC130376//ENST00000369222//ENST00000369380	653598//164022//644591//653505	PPIAL4C,PPIAL4A,PPIAL4G,PPIAL4B	peptidylprolylisomeraseA(cyclophilinA)-like4C//peptidylprolylisomeraseA(cyclophilinA)-like4A//peptidylprolylisomeraseA(cyclophilinA)-like4G//peptidylprolylisomeraseA(cyclophilinA)-like4B	1q21.1
7905058	7.0137	6.97986	5.13484	chr1	+	ENST00000344958//ENST00000339435//ENST00000369173	729574//729587//644634	LOC729574,LOC729587,LOC644634	UPF0627proteinENSP00000341061/ENSP00000339743//hypotheticalLOC729587//hypotheticalLOC644634	1p36.13//1q21.1
7905060	6.04303	8.26623	3.81215	chr1	+	NM_000566//NM_001004340//BC032634//L03420//ENST00000369168//ENST00000369383	2209//2210	FCGR1A,FCGR1B	FcfragmentofIgG,highaffinityIa,receptor(CD64)//FcfragmentofIgG,highaffinityIb,receptor(CD64)	1q21.2-q21.3//1p11.2
7905067	8.80723	8.11546	9.97014	chr1	+	NM_003548//NM_001034077//BC019846//ENST00000392932//ENST00000392939//ENST00000369157//ENST00000369165//ENST00000392933//ENST00000392938	8370//554313//121504//8294//8359//8360//8361//8362//8363//8364//8365//8366//8367//8368	HIST2H4A,HIST2H4B,HIST4H4,HIST1H4I,HIST1H4A,HIST1H4D,HIST1H4F,HIST1H4K,HIST1H4J,HIST1H4C,HIST1H4H,HIST1H4B,HIST1H4E,HIST1H4L	histonecluster2,H4a//histonecluster2,H4b//histonecluster4,H4//histonecluster1,H4i//histonecluster1,H4a//histonecluster1,H4d//histonecluster1,H4f//histonecluster1,H4k//histonecluster1,H4j//histonecluster1,H4c//histonecluster1,H4h//histonecluster1,H4b//histonecluster1,H4e//histonecluster1,H4l	1q21//12p12.3//6p21.33//6p22-p21.3
7905079	9.97934	11.0594	11.1628	chr1	+	NM_003516//NM_001040874//L19779//ENST00000369161//ENST00000369159	8337//723790	HIST2H2AA3,HIST2H2AA4	histonecluster2,H2aa3//histonecluster2,H2aa4	1q21.2
7905085	8.94861	10.5082	10.5421	chr1	+	NM_001005464//NM_021059//NM_001123375//BC074969//ENST00000369158//ENST00000403683//ENST00000401004//ENST00000331491	333932//126961//653604	HIST2H3A,HIST2H3C,HIST2H3D	histonecluster2,H3a//histonecluster2,H3c//histonecluster2,H3d	1q21.2
7905088	11.067	11.5028	11.5295	chr1	+	NM_003517//BC060324//ENST00000331380//ENST00000369153	8338//51027	HIST2H2AC,BOLA1	histonecluster2,H2ac//bolAhomolog1(E.coli)	1q21-q23//1p36.13-q31.3
7905092	6.53216	6.78873	5.89603	chr1	+	NM_016074//BC063405//ENST00000369152//ENST00000369153//ENST00000369150	51027	BOLA1	bolAhomolog1(E.coli)	1p36.13-q31.3
7905099	7.78288	8.26863	8.75215	chr1	+	NM_007259//BC028382//ENST00000369130//ENST00000369128	11311	VPS45	vacuolarproteinsorting45homolog(S.cerevisiae)	1q21.2
7905116	8.60665	6.42104	5.54501	chr1	+	NM_016274//AF291105//ENST00000369124//ENST00000369126//ENST00000025469	51177	PLEKHO1	pleckstrinhomologydomaincontaining,familyOmember1	1q21.2
7905131	3.86431	3.86431	3.86431	chr1	+	NM_012113//AK074765//ENST00000369111	23632	CA14	carbonicanhydraseXIV	1q21
7905147	5.21542	4.54985	4.6853	chr1	+	BC017761//ENST00000369099//ENST00000369102//ENST00000369098	79630	C1orf54	chromosome1openreadingframe54	1q21.2
7905154	3.80515	3.80515	3.80515	chr1	+	BC027999//AK098755//ENST00000369095//ENST00000290363//ENST00000369094	148523	C1orf51	chromosome1openreadingframe51	1q21.2
7905163	8.55542	9.23128	9.23128	chr1	+	NM_018997//NM_031901//U79258//ENST00000361380//ENST00000369084//ENST00000309092	54460	MRPS21	mitochondrialribosomalproteinS21	1q21
7905171	9.43884	9.49095	9.15252	chr1	+	NM_004698//AF016370//ENST00000324862	9129	PRPF3	PRP3pre-mRNAprocessingfactor3homolog(S.cerevisiae)	1q21.1
7905185	8.54708	8.54708	8.52626	chr1	+	NM_015203//AK291703//ENST00000401001//ENST00000369068//ENST00000401000//ENST00000369067	23248	RPRD2	regulationofnuclearpre-mRNAdomaincontaining2	1q21.2
7905198	7.00975	8.18261	8.32353	chr1	+	NM_025150//BC007824//ENST00000369064//ENST00000369054//ENST00000369051//ENST00000369052//ENST00000369053	80222	TARS2	threonyl-tRNAsynthetase2,mitochondrial(putative)	1q21.2
7905220	5.69179	5.69179	6.89721	chr1	+	NM_004425//NM_022664//BC023505//ENST00000369047//ENST00000369049//ENST00000346569	1893	ECM1	extracellularmatrixprotein1	1q21
7905233	6.46753	6.10663	8.95135	chr1	+	NM_019032//NM_025008//BC140800//ENST00000271643//ENST00000369038//ENST00000369041//ENST00000369039//ENST00000407995	54507	ADAMTSL4	ADAMTS-like4	1q21.2
7905258	7.7846	8.90591	8.47851	chr1	+	NM_012432//BC028671//ENST00000368969//ENST00000271640//ENST00000368964//ENST00000368960//ENST00000368962//ENST00000368963	9869	SETDB1	SETdomain,bifurcated1	1q21
7905283	5.80827	5.80827	5.80827	chr1	+	NM_003568//BC005830//ENST00000271679//ENST00000368947	8416	ANXA9	annexinA9	1q21
7905299	7.0877	6.78165	7.25445	chr1	+	NM_021222//BC025304//ENST00000271620//ENST00000302413//ENST00000368936//ENST00000271619//ENST00000368937//ENST00000368935//ENST00000368934	58497	PRUNE	prunehomolog(Drosophila)	1q21
7905308	5.1421	5.03074	5.1421	chr1	+	NM_138278//AF193056//ENST00000295294//ENST00000361996//ENST00000368931//ENST00000361277//ENST00000392802//ENST00000392804	149428	BNIPL	BCL2/adenovirusE1B19kDinteractingproteinlike	1q21.2
7905324	6.25414	6.22193	6.25414	chr1	+	BC002469//AY358436//ENST00000368926//ENST00000360922	54964	C1orf56	chromosome1openreadingframe56	1q21.2
7905329	6.50286	5.28623	8.59997	chr1	+	NM_006818//BC022448//ENST00000368921//ENST00000360922	10962//54964	MLLT11,C1orf56	myeloid/lymphoidormixed-lineageleukemia(trithoraxhomolog,Drosophila);translocatedto,11//chromosome1openreadingframe56	1q21//1q21.2
7905339	7.31285	7.88261	7.15876	chr1	+	NM_144618//AK092230//ENST00000368918//ENST00000368917//ENST00000368916	126626	GABPB2	GAbindingproteintranscriptionfactor,betasubunit2	1q21.2
7905349	5.78195	6.97593	5.17042	chr1	+	NM_024575//AF271774//ENST00000368910	79626	TNFAIP8L2	tumornecrosisfactor,alpha-inducedprotein8-like2	1q21.2
7905355	8.28224	8.62335	8.23127	chr1	+	NM_024041//AK056322//ENST00000368902//ENST00000368905	79005	SCNM1	sodiumchannelmodifier1	1q21.2
7905365	9.21032	9.35871	8.12746	chr1	+	NM_001135638//NM_003557//NM_001135636//NM_001135637//BC007833//ENST00000368888//ENST00000349792//ENST00000368890	8394	PIP5K1A	phosphatidylinositol-4-phosphate5-kinase,typeI,alpha	1q22-q24
7905374	7.49033	8.25319	8.42887	chr1	+	NM_002810//AB033605//ENST00000368881//ENST00000368884	5710	PSMD4	proteasome(prosome,macropain)26Ssubunit,non-ATPase,4	1q21.2
7905382	8.5981	7.84349	7.81963	chr1	+	NM_020832//AB037862//ENST00000324048//ENST00000336715//ENST00000368879	57592	ZNF687	zincfingerprotein687	1q21.2
7905395	10.7358	11.0658	11.1092	chr1	+	NM_002796//S71381//ENST00000290541	5692	PSMB4	proteasome(prosome,macropain)subunit,betatype,4	1q21
7905406	5.45443	5.45443	5.45443	chr1	+	NM_020770//AF263462//ENST00000271636	57530	CGN	cingulin	1q21
7905428	6.17607	5.99277	6.46739	chr1	+	NM_020127//NM_001126337//AF254260//ENST00000368849//ENST00000368848//ENST00000392712//ENST00000353024	7286	TUFT1	tuftelin1	1q21
7905444	9.08038	9.71113	8.50376	chr1	+	NM_030918//BC012184//ENST00000368841//ENST00000368843//ENST00000368838	81609	SNX27	sortingnexinfamilymember27	1q21.3
7905464	4.14764	4.14764	4.14764	chr1	+	AK093351//ENST00000326413	284485//100132502	NCRNA00166,LOC100132502	non-proteincodingRNA166//hypotheticalproteinLOC100132502	1q21.3
7905474	4.31125	4.40482	4.40482	chr1	+	NM_016178//NM_001134939//AF175296//ENST00000400999//ENST00000321531//ENST00000315067	51686	OAZ3	ornithinedecarboxylaseantizyme3	1q21.3
7905483	6.31581	6.31581	6.42092	chr1	+	NM_178438//ENST00000334269	254910	LCE5A	latecornifiedenvelope5A	1q21.3
7905486	4.03725	4.03725	4.03725	chr1	+	NM_019060//BC119710//ENST00000368790//ENST00000392682	54544	CRCT1	cysteine-richC-terminal1	1q21
7905490	5.58578	5.58578	5.58578	chr1	+	NM_178434//BC130365//ENST00000333881	353144	LCE3C	latecornifiedenvelope3C	1q21.3
7905492	7.76075	7.75316	7.84667	chr1	+	NM_178433//ENST00000335633	353143	LCE3B	latecornifiedenvelope3B	1q21.3
7905496	3.50816	3.50816	3.50816	chr1	+	AF005082//ENST00000323057	388699	C1orf46	chromosome1openreadingframe46	1q21.3
7905500	5.51627	5.51627	5.51627	chr1	+	NM_178430//BC130603//ENST00000368784	353141	LCE2D	latecornifiedenvelope2D	1q21.3
7905503	4.72009	4.72009	4.72009	chr1	+	NM_178429//ENST00000368783	353140	LCE2C	latecornifiedenvelope2C	1q21.3
7905505	6.15981	6.03024	6.18205	chr1	+	NM_014357//AF005080//ENST00000368780	26239	LCE2B	latecornifiedenvelope2B	1q21
7905507	6.85411	6.85411	6.85411	chr1	+	NM_178428//BC119707//ENST00000368779	353139	LCE2A	latecornifiedenvelope2A	1q21.3
7905510	5.22326	5.22326	5.22326	chr1	+	NM_178356//BC113446//ENST00000368777//ENST00000335535	199834	LCE4A	latecornifiedenvelope4A	1q21.3
7905512	6.22283	6.22283	6.22283	chr1	+	NM_001024679//ENST00000362017//ENST00000368775	100129271	C1orf68	chromosome1openreadingframe68	1q21.3
7905515	5.14362	5.14362	5.14362	chr1	+	NM_001025231//AY960854//ENST00000368773//ENST00000392673	448834	KPRP	keratinocyteproline-richprotein	1q21.3
7905517	6.4761	6.4761	6.4761	chr1	+	NM_178354//ENST00000334371	353137	LCE1F	latecornifiedenvelope1F	1q21.3
7905519	7.25256	6.89104	6.89104	chr1	+	NM_178353//ENST00000368771//ENST00000368770	353135	LCE1E	latecornifiedenvelope1E	1q21.3
7905523	7.63481	7.3301	7.3301	chr1	+	NM_178352//ENST00000326233	353134	LCE1D	latecornifiedenvelope1D	1q21.3
7905525	4.13718	4.48291	4.13718	chr1	+	NM_178349//BC104232//ENST00000360090	353132	LCE1B	latecornifiedenvelope1B	1q21.3
7905528	6.5903	6.5903	6.5903	chr1	+	NM_178348//ENST00000368766//ENST00000335123	353131	LCE1A	latecornifiedenvelope1A	1q21.3
7905530	3.91834	3.89301	3.91834	chr1	+	NM_030663//BC014593//ENST00000368765	4184	SMCP	spermmitochondria-associatedcysteine-richprotein	1q21.3
7905533	5.35241	5.35241	5.38742	chr1	+	NM_005547//AK300492//ENST00000368764//ENST00000392667	3713	IVL	involucrin	1q21
7905536	6.19538	6.21947	6.19538	chr1	+	NM_173080//BC112170//ENST00000328051	163778	SPRR4	smallproline-richprotein4	1q21.3
7905544	5.57777	5.57777	5.89497	chr1	+	NM_005987//BC105081//ENST00000307122//ENST00000368762	6698	SPRR1A	smallproline-richprotein1A	1q21-q22
7905548	3.79137	3.79137	3.79137	chr1	+	NM_005416//NM_001097589//AY118269//ENST00000331860//ENST00000295367	6707	SPRR3	smallproline-richprotein3	1q21-q22
7905553	3.6721	3.6721	3.6721	chr1	+	NM_003125//BC056240//ENST00000307098//ENST00000392661	6699	SPRR1B	smallproline-richprotein1B(cornifin)	1q21-q22
7905559	5.76673	5.76673	5.76673	chr1	+	NM_001010857//BC087854//ENST00000368747	149018	LELP1	latecornifiedenvelope-likeproline-rich1	1q21.3
7905563	5.01587	4.8171	5.01587	chr1	+	NM_000427//BC108290//ENST00000368742//ENST00000392652	4014	LOR	loricrin	1q21
7905571	10.0685	8.19158	4.76812	chr1	+	NM_002965//M26311//ENST00000368738	6280	S100A9	S100calciumbindingproteinA9	1q21
7905576	3.92884	3.79137	3.79137	chr1	+	NM_176823//AY189119//ENST00000368729//ENST00000368728//ENST00000329256	338324	S100A7A	S100calciumbindingproteinA7A	1q21.3
7905581	4.89583	5.03074	5.31288	chr1	+	NM_006271//AK126904//ENST00000368698//ENST00000292169//ENST00000368696	6271	S100A1	S100calciumbindingproteinA1	1q21
7905589	8.32362	8.52314	8.3261	chr1	+	AF261137//BC002733//BC070027//AK095230//ENST00000368694//ENST00000403433//ENST00000392618//ENST00000368687//ENST00000368690//ENST00000368686	26097	C1orf77	chromosome1openreadingframe77	1q21.3
7905598	6.93254	7.13063	6.93254	chr1	+	NM_012437//BC004494//ENST00000368685	23557	SNAPIN	SNAP-associatedprotein	1q21.3
7905606	4.8437	4.74741	4.88506	chr1	+	NM_000906//BC063304//ENST00000368680//ENST00000368677	4881	NPR1	natriureticpeptidereceptorA/guanylatecyclaseA(atrionatriureticpeptidereceptorA)	1q21-q22
7905631	7.93481	9.22139	8.72969	chr1	+	NM_023015//BC116458//ENST00000318967//ENST00000368670//ENST00000368669	65123	INTS3	integratorcomplexsubunit3	1q21.3
7905664	6.39841	6.39841	6.39841	chr1	+	NM_024330//AK125102//ENST00000271857//ENST00000368661//ENST00000368660//ENST00000368659//ENST00000405835	11000	SLC27A3	solutecarrierfamily27(fattyacidtransporter),member3	1q21.3
7905677	5.3751	6.03024	6.18258	chr1	+	NM_130898//BC038962//ENST00000368607//ENST00000271889//ENST00000368603//ENST00000405694//ENST00000368600//ENST00000368601	148327	CREB3L4	cAMPresponsiveelementbindingprotein3-like4	1q21.3
7905691	11.8284	11.2814	11.0314	chr1	+	NM_001030//BC070219//ENST00000368567//ENST00000368565//ENST00000392558	6232	RPS27	ribosomalproteinS27	1q21
7905700	9.85551	10.6891	10.2063	chr1	+	NM_014847//NM_001127320//AK302662//ENST00000361546//ENST00000271877//ENST00000368505//ENST00000343815//ENST00000368504//ENST00000310038	9898	UBAP2L	ubiquitinassociatedprotein2-like	1q21.3
7905733	7.84075	8.63791	9.30122	chr1	+	NM_006118//NM_001018837//U68566//ENST00000328703	10456	HAX1	HCLS1associatedproteinX-1	1q21.3
7905746	5.5328	5.08642	6.92973	chr1	+	NM_080429//AF159174//ENST00000355197//ENST00000324978	89872	AQP10	aquaporin10	1q21.3
7905754	8.34064	5.83354	8.01154	chr1	+	NM_020452//NM_001005855//AY302537//ENST00000368489//ENST00000341831//ENST00000341822//ENST00000368487//ENST00000368490	57198	ATP8B2	ATPase,classI,type8B,member2	1q21.3
7905789	9.04776	9.53498	5.0389	chr1	+	NM_000565//NM_181359//BC089410//ENST00000368485//ENST00000344086	3570	IL6R	interleukin6receptor	1q21
7905801	3.85972	3.63025	3.85972	chr1	+	NM_001098475//NM_182499//AK302144//ENST00000368480//ENST00000368482//ENST00000392518//ENST00000295404//ENST00000368481//ENST00000392516	126668	TDRD10	tudordomaincontaining10	1q21.3
7905817	5.90503	5.90503	5.90503	chr1	+	NM_000748//U62437//ENST00000368476	1141	CHRNB2	cholinergicreceptor,nicotinic,beta2(neuronal)	1q21.3
7905826	9.13225	9.67129	9.99933	chr1	+	NR_024163//NM_001826//AF274943//ENST00000368439//ENST00000308987	1163	CKS1B	CDC28proteinkinaseregulatorysubunit1B	1q21.2
7905831	6.79971	7.0243	7.00883	chr1	+	NM_025207//NM_201398//BC011378//ENST00000292180//ENST00000405236//ENST00000368432//ENST00000315144//ENST00000368433//ENST00000368434//ENST00000368428//ENST00000295530//ENST00000368431	80308	FLAD1	FAD1flavinadeninedinucleotidesynthetasehomolog(S.cerevisiae)	1q21.3
7905848	5.75755	5.825	5.75755	chr1	+	NM_018655//BC098246//ENST00000392487//ENST00000368427	55891	LENEP	lensepithelialprotein	1q22
7905854	7.75345	7.48933	7.34064	chr1	+	NM_015872//BC012070//ENST00000368426//ENST00000292176	51043	ZBTB7B	zincfingerandBTBdomaincontaining7B	1q21.3
7905862	5.54501	5.54501	5.54501	chr1	+	NM_152494//AK301935//ENST00000295542//ENST00000392480//ENST00000368419//ENST00000368420	149095	DCST1	DC-STAMPdomaincontaining1	1q21.3
7905881	7.30927	8.23618	7.5198	chr1	+	NM_207196//NM_207197//NM_207194//NM_207195//NM_003815//NM_207191//AY560600//ENST00000356955//ENST00000355956//ENST00000359280//ENST00000271836//ENST00000368412//ENST00000360674//ENST00000368410//ENST00000368413	8751	ADAM15	ADAMmetallopeptidasedomain15	1q21.3
7905909	5.23644	5.23644	5.48088	chr1	+	NM_005227//NM_182689//NM_182690//BC107483//AK301966//ENST00000368409//ENST00000359751	1945//1944	EFNA4,EFNA3	ephrin-A4//ephrin-A3	1q21-q22
7905918	5.39304	5.4013	6.2667	chr1	+	NM_004952//BC110406//ENST00000368408	1944	EFNA3	ephrin-A3	1q21-q22
7905929	4.66517	4.66517	4.88272	chr1	+	NM_004428//NM_182685//AK057845//ENST00000368407//ENST00000368406	1942	EFNA1	ephrin-A1	1q21-q22
7905938	7.1678	7.96533	8.95613	chr1	+	NM_018845//NM_001122837//NM_001122839//BC005943//ENST00000368404//ENST00000368401//ENST00000303343//ENST00000303332//ENST00000368405	55974	RAG1AP1	recombinationactivatinggene1activatingprotein1	1q22
7905949	3.86291	4.25132	4.36713	chr1	+	XM_001716780	648822	LOC648822	similartohCG2040565	1q22
7905951	5.81639	5.79123	5.81639	chr1	+	NM_025058//BC126372//ENST00000334634//ENST00000392451//ENST00000368382//ENST00000368380//ENST00000368383//ENST00000368385	80128	TRIM46	tripartitemotif-containing46	1q22
7905968	7.0346	7.18265	7.1326	chr1	+	NM_002455//NM_198883//BC001906//ENST00000368376//ENST00000316721	4580	MTX1	metaxin1	1q21
7905974	6.30631	6.29746	6.8388	chr1	+	NM_020897//AK055840//ENST00000368358	57657	HCN3	hyperpolarizationactivatedcyclicnucleotide-gatedpotassiumchannel3	1q22
7905986	6.57098	8.86938	8.87176	chr1	+	NM_002004//NM_001135821//NM_001135822//BC010004//ENST00000356657//ENST00000368356	2224	FDPS	farnesyldiphosphatesynthase(farnesylpyrophosphatesynthetase,dimethylallyltranstransferase,geranyltranstransferase)	1q22
7905999	6.42675	6.70594	6.98578	chr1	+	NM_001105203//NM_001105204//NM_001105205//NM_014328//AK298730//ENST00000368352//ENST00000292253//ENST00000368354//ENST00000292254//ENST00000368347//ENST00000368349//ENST00000392405	23623	RUSC1	RUNandSH3domaincontaining1	1q21-q22
7906017	5.8994	5.8994	5.8994	chr1	+	AF268613	645682	POU5F1P4	POUclass5homeobox1pseudogene4	1q22
7906021	7.71669	8.81181	7.94904	chr1	+	NM_018116//NR_024117//AY334564//AK293928//ENST00000245564//ENST00000368341	55154//100129405	MSTO1,MSTO2P	misatohomolog1(Drosophila)//misatohomolog2pseudogene	1q22
7906041	8.9741	9.56789	9.92687	chr1	+	NM_033657//NM_004632//U18321//ENST00000368336//ENST00000343043	7818	DAP3	deathassociatedprotein3	1q21-q22
7906056	7.56579	8.82232	7.90301	chr1	+	NR_024117//NM_018116//BC070067//ENST00000245564//ENST00000368341	100129405//55154	MSTO2P,MSTO1	misatohomolog2pseudogene//misatohomolog1(Drosophila)	1q22
7906061	8.23403	5.78184	4.2036	chr1	+	NM_152280//BC039205//ENST00000368324	23208	SYT11	synaptotagminXI	1q21.2
7906069	5.66876	5.51687	5.35542	chr1	+	NM_181885//BC101507//ENST00000368318	339403	RXFP4	relaxin/insulin-likefamilypeptidereceptor4	1q22
7906072	5.7427	6.7661	6.53433	chr1	+	NM_014017//BC024190//ENST00000368305//ENST00000368302//ENST00000368304	28956	ROBLD3	roadblockdomaincontaining3	1q22
7906079	3.61731	3.61731	3.61731	chr1	+	NM_020387//BC009831//ENST00000361084	57111	RAB25	RAB25,memberRASoncogenefamily	1q22
7906085	7.12951	7.1772	8.26351	chr1	+	NM_170707//NM_170708//NM_005572//BC014507//ENST00000368300//ENST00000347559//ENST00000368299//ENST00000368301//ENST00000361308//ENST00000392355//ENST00000292302//ENST00000368298//ENST00000368297//ENST00000368294//ENST00000392353	4000	LMNA	laminA/C	1q21.2-q21.3
7906107	8.19926	8.14083	5.58031	chr1	+	NM_022367//AY358531//ENST00000355014//ENST00000368282//ENST00000368285//ENST00000368283//ENST00000368286//ENST00000368284	64218	SEMA4A	semadomain,immunoglobulindomain(Ig),transmembranedomain(TM)andshortcytoplasmicdomain,(semaphorin)4A	1q22
7906128	7.95974	7.74386	7.07705	chr1	+	NM_014655//NM_001135672//BC008843//ENST00000359511	9673	SLC25A44	solutecarrierfamily25,member44	1q22
7906133	9.10369	9.10952	9.20422	chr1	+	NM_007221//AF141310//ENST00000368277//ENST00000368273//ENST00000368279//ENST00000368276//ENST00000320139	11243//632	PMF1,BGLAP	polyamine-modulatedfactor1//bonegamma-carboxyglutamate(gla)protein	1q12//1q25-q31
7906140	6.39769	6.67274	6.67274	chr1	+	NM_199173//BC113432//ENST00000368272//ENST00000320139//ENST00000368276	632//11243	BGLAP,PMF1	bonegamma-carboxyglutamate(gla)protein//polyamine-modulatedfactor1	1q25-q31//1q12
7906146	5.65844	5.80813	6.15487	chr1	+	NM_032323//BC005094//ENST00000295694//ENST00000361292//ENST00000405535//ENST00000357501	84283	TMEM79	transmembraneprotein79	1q22
7906154	3.3082	3.3082	3.3082	chr1	+	NM_144627//BC014605//ENST00000368255//ENST00000368254//ENST00000368253//ENST00000368252//ENST00000368251	128229	C1orf182	chromosome1openreadingframe182	1q22
7906163	5.73958	5.61005	5.73958	chr1	+	NM_020407//BC065218//ENST00000400992//ENST00000368245//ENST00000368246//ENST00000368249//ENST00000368247//ENST00000255013	57127	RHBG	Rhfamily,Bglycoprotein	1q21.3
7906177	6.04922	6.04922	6.04922	chr1	+	NM_001105669//ENST00000340086//ENST00000368237//ENST00000368236	164118	TTC24	tetratricopeptiderepeatdomain24	1q23.1
7906185	8.12367	10.1573	9.84239	chr1	+	NM_144772//AK298222//ENST00000368235//ENST00000368234//ENST00000368233	128240	APOA1BP	apolipoproteinA-Ibindingprotein	1q22-q21.2
7906194	5.48238	5.48238	5.48238	chr1	+	AK055377	54865	GPATCH4	Gpatchdomaincontaining4	1q22
7906197	5.8902	5.62014	5.8902	chr1	+	NM_021817//AB049054//ENST00000255039	60484	HAPLN2	hyaluronanandproteoglycanlinkprotein2	1q23.1
7906205	5.92337	5.92337	5.92337	chr1	+	NM_021948//NM_198427//AY358372//ENST00000329117//ENST00000361588//ENST00000255029	63827	BCAN	brevican	1q31
7906223	6.37931	6.57765	7.13637	chr1	+	BC011382//AF151800//ENST00000368216//ENST00000368218	51093	C1orf66	chromosome1openreadingframe66	1q23.1
7906235	8.90408	9.17581	9.11548	chr1	+	NM_005973//NM_199416//BC010450//ENST00000271526//ENST00000368201//ENST00000353233	5546	PRCC	papillaryrenalcellcarcinoma(translocation-associated)	1q21.1
7906244	6.05215	5.87415	7.13204	chr1	+	NM_001007792//NM_001012331//NM_002529//M23102//ENST00000368197//ENST00000368196//ENST00000358660//ENST00000392302	4914	NTRK1	neurotrophictyrosinekinase,receptor,type1	1q21-q22
7906264	5.58563	5.58563	5.58563	chr1	+	NM_001080471//ENST00000338302//ENST00000292357	375033	PEAR1	plateletendothelialaggregationreceptor1	1q23.1
7906284	4.82558	4.82558	4.82558	chr1	+	NM_144702//AK292342//ENST00000337428	149499	C1orf92	chromosome1openreadingframe92	1q23.1
7906303	4.89041	4.89041	4.89041	chr1	+	ENST00000337428	149499	C1orf92	chromosome1openreadingframe92	1q23.1
7906307	4.72623	4.68313	4.78511	chr1	+	NM_018240//BC109192//ENST00000368172//ENST00000368173//ENST00000359209//ENST00000360089//ENST00000392272//ENST00000361187	55243	KIRREL	kinofIRRElike(Drosophila)	1q21-q25
7906330	8.45085	6.98515	6.07497	chr1	+	NM_001766//BC027926//ENST00000368171	912	CD1D	CD1dmolecule	1q22-q23
7906339	4.08575	4.03725	4.03725	chr1	+	NM_001763//M28825//ENST00000289429	909	CD1A	CD1amolecule	1q22-q23
7906348	6.52029	4.15937	4.47672	chr1	+	NM_001765//M28827//ENST00000368170//ENST00000368169	911	CD1C	CD1cmolecule	1q22-q23
7906355	5.05158	4.9491	4.9491	chr1	+	NM_030893//NM_001042583//NM_001042584//NM_001042585//NM_001042586//NM_001042587//AK303108//ENST00000368167//ENST00000368160//ENST00000368161//ENST00000368165//ENST00000368166//ENST00000368156//ENST00000368163//ENST00000368164//ENST00000368162//ENST00000368155//ENST00000368154//ENST00000368157	913	CD1E	CD1emolecule	1q22-q23
7906365	3.18537	3.18537	3.18537	chr1	+	NM_001004473//BC137323//ENST00000289451	391109	OR10K1	olfactoryreceptor,family10,subfamilyK,member1	1q23.1
7906367	2.4007	2.4007	2.4007	chr1	+	NM_001004472//ENST00000368152//ENST00000362060	343406	OR10R2	olfactoryreceptor,family10,subfamilyR,member2	1q23.1
7906370	2.91103	2.91103	2.82737	chr1	+	AK122667	391110	OR10R3P	olfactoryreceptor,family10,subfamilyR,member3pseudogene	1q23.1
7906372	4.38265	4.1832	4.31628	chr1	+	NM_001004478//ENST00000361284	128368	OR10Z1	olfactoryreceptor,family10,subfamilyZ,member1	1q23.1
7906374	3.63689	3.75895	3.75895	chr1	+	NM_001005184//ENST00000368144//ENST00000325756	128371	OR6K6	olfactoryreceptor,family6,subfamilyK,member6	1q23.1
7906377	9.88892	9.58174	3.44623	chr1	+	NM_002432//M81750//ENST00000368141	4332	MNDA	myeloidcellnucleardifferentiationantigen	1q22
7906386	8.55534	4.19732	3.8868	chr1	+	NM_152501//NM_198928//NM_198929//NM_198930//BC090944//ENST00000368140//ENST00000368138//ENST00000392254//ENST00000392252//ENST00000368135	149628	PYHIN1	pyrinandHINdomainfamily,member1	1q23.1
7906400	9.18176	5.65408	4.32447	chr1	+	NM_005531//AF208043//ENST00000392247//ENST00000295809//ENST00000368131//ENST00000368132//ENST00000340979//ENST00000359709	3428	IFI16	interferon,gamma-inducibleprotein16	1q22
7906417	5.3347	5.3347	5.3347	chr1	+	NM_021189//NM_001127173//AF363367//ENST00000368124//ENST00000368125	57863	CADM3	celladhesionmolecule3	1q21.2-q22
7906435	4.86677	4.76889	4.86677	chr1	+	NM_002036//NM_001122951//BX537430//ENST00000368122//ENST00000359381//ENST00000368121	2532	DARC	Duffybloodgroup,chemokinereceptor	1q21-q22
7906443	5.26775	3.24679	3.24679	chr1	+	NM_002001//X06948//ENST00000368115//ENST00000317818//ENST00000368114	2205	FCER1A	FcfragmentofIgE,highaffinityI,receptorfor;alphapolypeptide	1q23
7906452	3.61731	3.61731	3.61731	chr1	+	NM_012351//BC112290//ENST00000302444//ENST00000328408	26476	OR10J1	olfactoryreceptor,family10,subfamilyJ,member1	1q23.2
7906458	3.96203	3.96203	3.96203	chr1	+	NM_001639//BC007039//ENST00000255040	325	APCS	amyloidPcomponent,serum	1q21-q23
7906467	4.46913	4.49328	4.49328	chr1	+	XR_018702	646446	LOC646446	similartohCG2040301	1q23.2
7906469	7.54648	7.54648	7.54648	chr1	+	NM_017823//AB164404//ENST00000368107//ENST00000368109//ENST00000368108	54935	DUSP23	dualspecificityphosphatase23	1q23.2
7906475	9.14936	5.32564	5.72853	chr1	+	NM_001004310//AK131201//ENST00000368106//ENST00000321935//ENST00000339348//ENST00000392235	343413	FCRL6	Fcreceptor-like6	1q23.2
7906486	5.11592	5.11592	5.073	chr1	+	NM_020125//AF146761//ENST00000289707//ENST00000368104	56833	SLAMF8	SLAMfamilymember8	1q23.2
7906496	5.89395	5.89395	6.1375	chr1	+	NM_004983//U52152//ENST00000368088	3765	KCNJ9	potassiuminwardly-rectifyingchannel,subfamilyJ,member9	1q21-q23
7906501	5.3816	5.3816	5.3816	chr1	+	NM_000702//BC052271//ENST00000361216//ENST00000392233//ENST00000368084	477	ATP1A2	ATPase,Na+/K+transporting,alpha2(+)polypeptide//ATPase,Na+/K+transporting,alpha2(+)polypeptide//ATPase,Na+/K+transporting,alpha2(+)polypeptide//ATPase,Na+/K+transporting,alpha2(+)polypeptide//ATPase,Na+/K+transporting,alpha2(+)polypeptide	1q21-q23
7906527	3.97809	3.97809	3.97809	chr1	+	NM_144699//NM_001001734//AF506797//ENST00000368081//ENST00000368080	480	ATP1A4	ATPase,Na+/K+transporting,alpha4polypeptide//ATPase,Na+/K+transporting,alpha4polypeptide//ATPase,Na+/K+transporting,alpha4polypeptide//ATPase,Na+/K+transporting,alpha4polypeptide//ATPase,Na+/K+transporting,alpha4polypeptide	1q21-q23
7906552	4.76066	4.69745	4.69745	chr1	+	NM_001231//BC022289//ENST00000368078//ENST00000368079	844	CASQ1	calsequestrin1(fast-twitch,skeletalmuscle)	1q21
7906564	7.96995	7.54806	8.11481	chr1	+	NM_003768//BC022554//ENST00000360472//ENST00000368076//ENST00000368075//ENST00000368077	8682	PEA15	phosphoproteinenrichedinastrocytes15	1q21.1
7906574	3.61731	3.61731	3.61731	chr1	+	NR_002190	474338	SUMO1P3	SUMO1pseudogene3	1q22
7906576	8.90156	8.90156	8.90156	chr1	+	NM_015331//BC047621//ENST00000368063//ENST00000294785//ENST00000368066//ENST00000392212//ENST00000368067//ENST00000368065	23385	NCSTN	nicastrin	1q22-q23
7906597	5.45514	5.45514	5.48151	chr1	+	NM_005598//BC013789//ENST00000302101	4807	NHLH1	nescienthelixloophelix1	1q22
7906602	5.55082	5.47591	6.05501	chr1	+	NM_020335//AK290981//ENST00000368061	57216	VANGL2	vang-like2(vangogh,Drosophila)	1q22-q23
7906613	7.94904	3.83965	3.74907	chr1	+	NM_021181//AB027233//ENST00000368043//ENST00000368042//ENST00000359331	57823	SLAMF7	SLAMfamilymember7	1q23.1-q24.1
7906622	8.12166	5.73412	5.28623	chr1	+	NM_002348//NM_001033667//AF244129//ENST00000368041//ENST00000263285//ENST00000392203//ENST00000368040//ENST00000368037//ENST00000263287//ENST00000341032//ENST00000368036//ENST00000368035//ENST00000368039	4063	LY9	lymphocyteantigen9	1q21.3-q22
7906642	3.50816	3.50816	3.50816	chr1	+	NM_152366//NM_001007255//NM_001007256//BC032482//ENST00000392192//ENST00000368011//ENST00000392191	126823	KLHDC9	kelchdomaincontaining9	1q23.3
7906652	7.28224	7.1082	7.91542	chr1	+	NM_005600//AF069987//ENST00000368009//ENST00000368007//ENST00000368008//ENST00000392190	4817	NIT1	nitrilase1	1q21-q22
7906662	8.83059	9.49657	9.41048	chr1	+	NM_016406//BC005187//ENST00000368003	51506	UFC1	ubiquitin-foldmodifierconjugatingenzyme1	1q23.3
7906671	7.80309	8.19745	8.59005	chr1	+	NM_001014443//NM_012475//BC090946//ENST00000368002//ENST00000401725//ENST00000289865//ENST00000358980//ENST00000368001//ENST00000401988	27005	USP21	ubiquitinspecificpeptidase21	1q22
7906688	6.03024	6.2612	7.33005	chr1	+	NM_001122764//NM_000309//D38537//ENST00000367999//ENST00000352210	5498	PPOX	protoporphyrinogenoxidase	1q22
7906703	8.32917	9.6167	9.51666	chr1	+	NM_004550//BC008868//ENST00000367993//ENST00000392179	4720	NDUFS2	NADHdehydrogenase(ubiquinone)Fe-Sprotein2,49kDa(NADH-coenzymeQreductase)	1q23
7906720	9.63425	7.76938	3.90647	chr1	+	NM_004106//M33195//ENST00000289902//ENST00000367992	2207	FCER1G	FcfragmentofIgE,highaffinityI,receptorfor;gammapolypeptide	1q23
7906728	7.07881	7.07881	7.07881	chr1	+	NM_032174//BC014946//ENST00000367988//ENST00000367987	84134	TOMM40L	translocaseofoutermitochondrialmembrane40homolog(yeast)-like	1q23.3
7906742	5.88319	5.88319	5.88319	chr1	+	NM_001102566//BC028905//ENST00000309878	654790	PCP4L1	Purkinjecellprotein4like1	1q23.3
7906746	5.96607	7.18013	7.33708	chr1	+	NM_003001//NM_001035511//NM_001035512//NM_001035513//U57877//ENST00000342751//ENST00000367975//ENST00000392169	6391	SDHC	succinatedehydrogenasecomplex,subunitC,integralmembraneprotein,15kDa	1q23.3
7906757	8.63783	5.64601	7.68052	chr1	+	NM_001136219//NM_021642//BC020823//ENST00000367972//ENST00000271450	2212	FCGR2A	FcfragmentofIgG,lowaffinityIIa,receptor(CD32)	1q23
7906764	7.73175	6.63714	6.74399	chr1	+	NM_002155//BC035665//ENST00000309758	3310	HSPA6	heatshock70kDaprotein6(HSP70B')	1q23
7906767	9.33585	7.01148	8.02832	chr1	+	NM_201563//NM_001005410//NM_001005411//NM_001136219//NM_021642//U90938//M31933//BC020823//ENST00000367962//ENST00000367966//ENST00000344014//ENST00000367972//ENST00000271450	9103//2212//2213	FCGR2C,FCGR2A,FCGR2B	FcfragmentofIgG,lowaffinityIIc,receptorfor(CD32)//FcfragmentofIgG,lowaffinityIIa,receptor(CD32)//FcfragmentofIgG,lowaffinityIIb,receptor(CD32)	1q23.3
7906775	9.07725	8.56487	8.56487	chr1	+	NM_002155//NR_024151//BC035665//ENST00000309758	3310//3311	HSPA6,HSPA7	heatshock70kDaprotein6(HSP70B')//heatshock70kDaprotein7(HSP70B)	1q23//1q23.3
7906777	5.2603	3.39715	4.03161	chr1	+	NM_004001//NM_001002275//NM_001002273//NM_001002274//BC031992//ENST00000367961//ENST00000358671//ENST00000367962//ENST00000236937//ENST00000367960//ENST00000403078	2213	FCGR2B	FcfragmentofIgG,lowaffinityIIb,receptor(CD32)	1q23
7906786	5.04974	4.51895	4.73055	chr1	+	NM_032738//AF531423//ENST00000236938//ENST00000367959//ENST00000309691//ENST00000349527//ENST00000367953//ENST00000367949//ENST00000367957//ENST00000294796//ENST00000350710//ENST00000367950	84824	FCRLA	Fcreceptor-likeA	1q23.3
7906797	5.68596	5.58563	5.73062	chr1	+	NM_001002901//DQ021957//ENST00000367948//ENST00000392158//ENST00000336830//ENST00000367944//ENST00000367946//ENST00000367945	127943	FCRLB	Fcreceptor-likeB	1q23.3
7906810	7.71495	7.71495	7.71495	chr1	+	NM_007240//BC006286//ENST00000367943	11266	DUSP12	dualspecificityphosphatase12	1q21-q22
7906819	9.54347	9.55335	9.66653	chr1	+	NM_007348//AB015856//ENST00000367942	22926	ATF6	activatingtranscriptionfactor6	1q22-q23
7906838	6.23564	6.23564	6.23564	chr1	+	NM_014697//NM_001126060//BC112295//ENST00000361897	9722	NOS1AP	nitricoxidesynthase1(neuronal)adaptorprotein	1q23.3
7906852	10.2652	10.2652	10.1268	chr1	+	NM_175866//AK292369//ENST00000282169//ENST00000392154	127933	UHMK1	U2AFhomologymotif(UHM)kinase1	1q23.3
7906863	8.30874	8.47389	9.82161	chr1	+	NM_003115//BC009377//ENST00000271469//ENST00000367926//ENST00000367924//ENST00000367925	6675	UAP1	UDP-N-acteylglucosaminepyrophosphorylase1	1q23.3
7906878	5.46003	5.21657	5.46003	chr1	+	NM_001014796//NM_006182//BC052998//ENST00000367922//ENST00000367921	4921	DDR2	discoidindomainreceptortyrosinekinase2	1q23.3
7906900	3.54747	3.41864	3.25002	chr1	+	AY423733//AY871271	4921	DDR2	discoidindomainreceptortyrosinekinase2	1q23.3
7906904	6.25466	6.98079	6.87564	chr1	+	NM_016371//NR_003086//BC065246//BC071987//ENST00000254521//ENST00000356314//ENST00000367917//ENST00000277668//ENST00000374560//ENST00000265891//ENST00000367913//ENST00000367915//ENST00000319742	51478//158160	HSD17B7,HSD17B7P2	hydroxysteroid(17-beta)dehydrogenase7//hydroxysteroid(17-beta)dehydrogenase7pseudogene2	1q23//10p11.21
7906919	3.9299	3.72375	3.9299	chr1	+	NM_001102445//NM_005613//NM_001113381//NM_001113380//DQ346664//ENST00000367909//ENST00000367908//ENST00000367906	5999	RGS4	regulatorofG-proteinsignaling4	1q23.3
7906930	4.33853	8.37658	9.20788	chr1	+	NM_145697//NM_031423//AF326731//ENST00000271452//ENST00000367900	83540	NUF2	NUF2,NDC80kinetochorecomplexcomponent,homolog(S.cerevisiae)	1q23.3
7906954	6.13133	5.44538	6.13133	chr1	+	NM_002585//AK291415//ENST00000340699//ENST00000367897//ENST00000401534	5087	PBX1	pre-B-cellleukemiahomeobox1	1q23
7906973	4.25132	4.25132	4.25132	chr1	+	NM_001005214//AK098677//ENST00000294818	440699	LRRC52	leucinerichrepeatcontaining52	1q23.3
7906978	7.23689	8.64297	8.40382	chr1	+	NM_004528//BC005964//ENST00000367889//ENST00000367885//ENST00000404549//ENST00000367884//ENST00000367883//ENST00000367886	4259	MGST3	microsomalglutathioneS-transferase3	1q23
7906988	4.03725	4.03725	4.03725	chr1	+	BC012108	440700	LOC440700	carbonicanhydraseXIV(CA14)pseudogene	1q24.1
7906993	5.12909	4.78651	4.78651	chr1	+	XR_039277	391126	LOC391126	similartoribosomalproteinL26	1q24.1
7906995	7.49852	10.0822	9.99911	chr1	+	NM_012474//BC002906//ENST00000367879	7371	UCK2	uridine-cytidinekinase2	1q23
7907012	3.47517	3.47517	3.77456	chr1	+	NR_002925//BC014341//ENST00000400978	116123	FMO9P	flavincontainingmonooxygenase9pseudogene	1q24.1
7907024	8.3821	8.90241	8.48659	chr1	+	NM_017542//AB040946//ENST00000367876//ENST00000367875	57645	POGK	pogotransposableelementwithKRABdomain	1q24.1
7907032	3.02741	3.02741	3.18542	chr1	+	NM_032858//DQ076156//ENST00000367872//ENST00000367870	84944	MAEL	maelstromhomolog(Drosophila)	1q24.1
7907053	5.06968	5.06968	5.06968	chr1	+	NM_001080426//BC115387//ENST00000361200//ENST00000271385	92235	DUSP27	dualspecificityphosphatase27(putative)	1q22-q24
7907058	8.79124	8.56316	8.56316	chr1	+	NM_002697//BC052274//ENST00000271411//ENST00000367866//ENST00000367865//ENST00000367862	5451	POU2F1	POUclass2homeobox1	1q22-q23
7907079	9.34822	8.08412	8.40262	chr1	+	NM_052862//BC101536//ENST00000367854//ENST00000367856//ENST00000361496	92241	RCSD1	RCSDdomaincontaining1	1q22-q24
7907090	7.63193	6.7973	6.27087	chr1	+	AY194294	100128751	LOC100128751	INM04	1q24.2
7907092	7.13637	8.2686	9.33323	chr1	+	NM_003953//NM_024569//AY359019//ENST00000359523//ENST00000392121//ENST00000403379//ENST00000367853	9019	MPZL1	myelinproteinzero-like1	1q24.2
7907104	7.98074	8.52348	9.15488	chr1	+	NM_018442//NM_001017977//AK297847//ENST00000367840//ENST00000367843//ENST00000312263//ENST00000367839//ENST00000324705//ENST00000367841	55827	IQWD1	IQmotifandWDrepeats1	1q24.2
7907124	7.45962	8.63495	8.67965	chr1	+	NM_152902//NM_001031800//AB097034//ENST00000367833//ENST00000401737//ENST00000367830	261726	TIPRL	TIP41,TORsignalingpathwayregulator-like(S.cerevisiae)	1q23.2
7907135	9.47483	9.06076	8.98591	chr1	+	NM_199344//AL035297//ENST00000271375//ENST00000367825//ENST00000367829	375035	SFT2D2	SFT2domaincontaining2	1q24.2
7907146	6.27344	6.18116	6.26434	chr1	+	NM_005149//BC093664//ENST00000367821//ENST00000367828	9095	TBX19	T-box19	1q24.2
7907156	3.64106	2.93843	3.45956	chr1	+	NM_002995//D43768//ENST00000367818	6375	XCL1	chemokine(Cmotif)ligand1	1q23
7907160	6.89069	4.45264	6.39921	chr1	+	NM_001677//NM_001001787//U16799//ENST00000367816//ENST00000367815//ENST00000367813	481	ATP1B1	ATPase,Na+/K+transporting,beta1polypeptide//ATPase,Na+/K+transporting,beta1polypeptide//ATPase,Na+/K+transporting,beta1polypeptide//ATPase,Na+/K+transporting,beta1polypeptide//ATPase,Na+/K+transporting,beta1polypeptide//ATPase,Na+/K+transporting,beta1polypeptide	1q24
7907171	7.81522	8.24697	8.51501	chr1	+	NM_003666//BC020716//ENST00000329281//ENST00000367808//ENST00000367807	8548	BLZF1	basicleucinezippernuclearfactor1	1q24
7907183	4.21391	7.57208	7.8032	chr1	+	BC091516//BC107168//AK303296//AK299369//AL354614//AK001568//AK023532//BC062689//ENST00000286031//ENST00000359326	55732	C1orf112	chromosome1openreadingframe112	1q24.2
7907213	7.33708	7.07882	7.07882	chr1	+	NM_152281//BC047476//ENST00000367763//ENST00000367762	92344	SCYL1BP1	SCY1-like1bindingprotein1	1q24.2
7907222	3.98305	3.98305	3.98305	chr1	+	NM_006902//NM_022716//AK225968//ENST00000239461//ENST00000367760	5396	PRRX1	pairedrelatedhomeobox1	1q24
7907232	2.33324	2.33324	2.33324	chr1	+	NM_025063//ENST00000367758//ENST00000367759//ENST00000236160	80133	C1orf129	chromosome1openreadingframe129	1q24.3
7907249	2.96217	2.96217	3.09273	chr1	+	NM_006894//NM_001002294//AK223166//ENST00000367755//ENST00000392085	2328	FMO3	flavincontainingmonooxygenase3	1q23-q25
7907260	3.79137	3.79137	3.79137	chr1	+	NR_002601//ENST00000236166//ENST00000367754	388714	FMO6P	flavincontainingmonooxygenase6pseudogene	1q24.3
7907271	3.43837	3.43837	3.43837	chr1	+	NM_001460//BC005894//ENST00000209929	2327	FMO2	flavincontainingmonooxygenase2(non-functional)	1q23-q25
7907286	2.71097	2.71097	2.71097	chr1	+	NM_002021//M64082//ENST00000367750//ENST00000402921//ENST00000354841	2326	FMO1	flavincontainingmonooxygenase1	1q23-q25
7907297	4.88445	4.87475	4.41218	chr1	+	NM_002022//BC002780//ENST00000367749	2329	FMO4	flavincontainingmonooxygenase4	1q23-q25
7907310	10.6166	10.3265	10.3265	chr1	+	NM_015172//AF488829//ENST00000338920//ENST00000392080//ENST00000367742//ENST00000392078//ENST00000345788	23215	BAT2D1	BAT2domaincontaining1	1q23.3
7907353	6.34726	8.7213	8.5092	chr1	+	NM_015935//NM_014955//NM_001007239//AK291740//ENST00000361735//ENST00000367738//ENST00000362019//ENST00000367737//ENST00000367736//ENST00000341850	51603	KIAA0859	KIAA0859	1q24-q25.3
7907370	6.29441	4.47727	4.82558	chr1	+	NM_015569//NM_001136127//AK056279//ENST00000355305//ENST00000358155//ENST00000367731//ENST00000367733//ENST00000367732	26052	DNM3	dynamin3	1q24.3
7907396	2.86802	2.86802	2.86802	chr1	+	BC038410//ENST00000367727//ENST00000392074//ENST00000367725//ENST00000367726	92346	C1orf105	chromosome1openreadingframe105	1q24.3
7907404	8.11939	8.00949	7.581	chr1	+	NM_014283//NM_016227//AF097535//ENST00000392073//ENST00000367723//ENST00000263688	51430	C1orf9	chromosome1openreadingframe9	1q24
7907430	5.19908	4.84323	4.84919	chr1	+	NM_000639//D38122//ENST00000367721//ENST00000340030	356	FASLG	Fasligand(TNFsuperfamily,member6)	1q23
7907439	9.28119	10.1275	11.4149	chr1	+	NM_004905//D14662//ENST00000340385	9588	PRDX6	peroxiredoxin6	1q25.1
7907445	8.6444	8.56174	8.68553	chr1	+	NM_014458//BC063418//ENST00000209884	27252	KLHL20	kelch-like20(Drosophila)	1q24.1-q24.3
7907466	6.60847	9.97787	9.96119	chr1	+	NM_018122//BC045173//ENST00000361951//ENST00000239457	55157	DARS2	aspartyl-tRNAsynthetase2,mitochondrial	1q25.1
7907486	6.89079	6.69147	6.85226	chr1	+	NM_032522//NM_001122770//BC006315//ENST00000367702//ENST00000327714//ENST00000367701//ENST00000367704//ENST00000367703	84614	ZBTB37	zincfingerandBTBdomaincontaining37	1q25.1
7907492	8.71784	7.16003	7.69908	chr1	+	NM_014857//NM_001035230//AB019490//ENST00000325594//ENST00000251507//ENST00000405999//ENST00000407735//ENST00000367692//ENST00000357444//ENST00000367691//ENST00000347255//ENST00000367687//ENST00000367689//ENST00000325589//ENST00000367688//ENST00000367686//ENST00000392064	9910	RABGAP1L	RABGTPaseactivatingprotein1-like	1q24
7907531	7.71493	7.42366	7.42366	chr1	+	NM_005684//BC095532//ENST00000367685	9293	GPR52	Gprotein-coupledreceptor52	1q24
7907537	7.59546	8.40217	8.62701	chr1	+	NM_014412//NM_001007214//BC005975//ENST00000367679//ENST00000367681//ENST00000392063//ENST00000405362	27101	CACYBP	calcyclinbindingprotein	1q24-q25
7907549	5.24878	5.24878	5.24878	chr1	+	NM_022093//ENST00000392060//ENST00000239462	63923	TNN	tenascinN	1q23-q24
7907572	4.32461	4.32461	4.32461	chr1	+	NM_020318//NM_021936//BC152552//ENST00000367662//ENST00000367661	60676	PAPPA2	pappalysin2	1q23-q25
7907601	4.26902	4.17473	4.26902	chr1	+	NM_021165//AB161694//ENST00000361539	57795	FAM5B	familywithsequencesimilarity5,memberB	1q24.1-q25.3
7907611	5.18631	6.77312	5.22274	chr1	+	NM_170692//NM_004841//BC110611//ENST00000263528//ENST00000367649//ENST00000367647	9462	RASAL2	RASproteinactivatorlike2	1q24
7907633	3.61731	3.61731	3.61731	chr1	+	NM_032126//AK093269//ENST00000319416//ENST00000258298//ENST00000367641//ENST00000367643//ENST00000367646//ENST00000367642	84066	C1orf49	chromosome1openreadingframe49	1q25.2
7907649	5.18411	5.18411	5.18411	chr1	+	BC136727//AK092849//AK097518//ENST00000319387//ENST00000367636//ENST00000367638	400798//84066	C1orf220,C1orf49	chromosome1openreadingframe220//chromosome1openreadingframe49	1q25.2
7907657	8.2044	6.84609	6.10717	chr1	+	NM_152663//BC047391//ENST00000367635//ENST00000324778//ENST00000367634//ENST00000367633//ENST00000367632	55103	RALGPS2	RalGEFwithPHdomainandSH3bindingmotif2	1q25.2
7907680	8.01361	9.00841	9.58318	chr1	+	NM_014864//BC051794//ENST00000263733	9917	FAM20B	familywithsequencesimilarity20,memberB	1q25
7907690	6.20338	6.5909	6.78102	chr1	+	NM_022371//BC007571//ENST00000367627//ENST00000352445//ENST00000367625	64222	TOR3A	torsinfamily3,memberA	1q25.2
7907702	9.0554	8.2159	7.95196	chr1	+	NM_003101//BC028940//ENST00000367619	6646	SOAT1	sterolO-acyltransferase1	1q25
7907719	2.4007	2.4007	2.4007	chr1	+	NM_144696//NM_182766//BC146823//ENST00000359183//ENST00000367618//ENST00000360322	126859	C1orf125	chromosome1openreadingframe125	1q25.2
7907749	3.18537	3.18537	3.18537	chr1	+	NM_173533//AK126889//ENST00000367614//ENST00000294848//ENST00000367613	163589	TDRD5	tudordomaincontaining5	1q25.2
7907769	4.62591	4.62591	4.62591	chr1	+	NM_173509//AY902195//ENST00000341785	148753	FAM163A	familywithsequencesimilarity163,memberA	1q25.2
7907773	9.31403	9.31403	8.61989	chr1	+	NM_015602//BC023247//ENST00000398836//ENST00000271583//ENST00000367610//ENST00000325993	26092	TOR1AIP1	torsinAinteractingprotein1	1q24.2
7907790	9.25999	9.25934	9.19605	chr1	+	NM_014810//AF287356//ENST00000367607//ENST00000367606//ENST00000367605//ENST00000357434	9857	CEP350	centrosomalprotein350kDa	1p36.13-q41
7907830	7.82355	8.90761	7.37498	chr1	+	NM_002826//NM_001004128//U97276//AK074447//ENST00000367602//ENST00000367600//ENST00000392029//ENST00000392031	5768//200058	QSOX1,FLJ23867	quiescinQ6sulfhydryloxidase1//hypotheticalproteinFLJ23867	1q24//1q25.1
7907849	5.00833	5.00833	5.00833	chr1	+	NM_033343//AF179849//ENST00000263726	89884	LHX4	LIMhomeobox4	1q25.2
7907859	6.55717	7.72551	8.60546	chr1	+	XR_038100//XR_037355	100130511	LOC100130511	hypotheticalLOC100130511	1q25.3
7907861	8.47075	8.48326	9.80447	chr1	+	NM_004736//NM_001135669//AF089744//ENST00000367590//ENST00000367589	9213	XPR1	xenotropicandpolytropicretrovirusreceptor	1q25.1
7907882	5.61484	5.61484	5.61914	chr1	+	NM_020950//AK090668//ENST00000367588//ENST00000367587	57710	KIAA1614	KIAA1614	1q25.3
7907893	7.21615	6.81741	6.16971	chr1	+	NM_001531//BC012485//ENST00000367580//ENST00000367579//ENST00000282990//ENST00000367578	3140	MR1	majorhistocompatibilitycomplex,classI-related	1q25.3
7907904	9.25827	8.10974	8.51118	chr1	+	NM_016545//BC108253//ENST00000367577	51278	IER5	immediateearlyresponse5	1q25.3
7907911	5.22326	5.22326	5.22326	chr1	+	NM_000721//L27745//ENST00000367573//ENST00000357570//ENST00000358338//ENST00000367570//ENST00000367567//ENST00000360108	777	CACNA1E	calciumchannel,voltage-dependent,Rtype,alpha1Esubunit	1q25-q31
7907970	5.94694	4.66237	5.64722	chr1	+	XM_001131332	730144	LOC730144	similartotranslationinitiationfactorEif1	1q25.3
7907972	3.91834	3.91834	3.91834	chr1	+	BC140780//AF508909//ENST00000367563	388719	C1orf120	chromosome1openreadingframe120	1q25.3
7907977	2.96217	2.96217	2.96217	chr1	+	BC142944//AF510428//ENST00000367561//ENST00000367560//ENST00000294854	353299	RGSL1	regulatorofG-proteinsignalinglike1	1q25
7907986	2.68339	2.68339	2.68339	chr1	+	AF510428//BC142944//AK128152//ENST00000367560//ENST00000294854//ENST00000367561	353299	RGSL1	regulatorofG-proteinsignalinglike1	1q25
7908003	7.46683	6.7003	6.69185	chr1	+	NM_030769//AY336748//ENST00000367553//ENST00000258317//ENST00000367554//ENST00000367555//ENST00000367552//ENST00000367551//ENST00000367550	80896	NPL	N-acetylneuraminatepyruvatelyase(dihydrodipicolinatesynthase)	1q25
7908022	9.53402	10.2804	10.1922	chr1	+	NM_001357//AK226102//ENST00000367549	1660	DHX9	DEAH(Asp-Glu-Ala-His)boxpolypeptide9	1q25
7908041	5.12794	6.4598	4.65624	chr1	+	NM_002293//J03202//ENST00000258341	3915	LAMC1	laminin,gamma1(formerlyLAMB2)	1q31
7908072	4.17473	4.17473	4.17473	chr1	+	NM_005562//NM_018891//AK296944//ENST00000264144//ENST00000404521	3918	LAMC2	laminin,gamma2	1q25-q31
7908097	8.92686	9.10884	9.01785	chr1	+	NM_173156//NM_201568//NM_201569//AB085674//ENST00000347615//ENST00000392016//ENST00000392015//ENST00000367537//ENST00000367539//ENST00000367541//ENST00000367538	9887	SMG7	Smg-7homolog,nonsensemediatedmRNAdecayfactor(C.elegans)	1q25
7908125	5.3347	5.3347	5.19819	chr1	+	NM_015149//AF186780//ENST00000304685//ENST00000367531//ENST00000360851	23179	RGL1	ralguaninenucleotidedissociationstimulator-like1	1q25.3
7908147	7.19801	8.10179	9.28635	chr1	+	NM_052965//NR_023349//NM_001127394//BC022030//ENST00000361641//ENST00000367518	116461	TSEN15	tRNAsplicingendonuclease15homolog(S.cerevisiae)	1q25
7908161	7.98396	4.7436	4.78214	chr1	+	NM_030806//AF312864//ENST00000235307//ENST00000367514	81563	C1orf21	chromosome1openreadingframe21	1q25
7908169	8.24071	8.22062	8.55851	chr1	+	NM_007212//AF141327//ENST00000367510//ENST00000367509	6045	RNF2	ringfingerprotein2	1q25.3
7908178	5.77844	5.19758	5.77844	chr1	+	NM_017673//NM_001105518//AF288392//ENST00000367500//ENST00000367501	54823	C1orf26	chromosome1openreadingframe26	1q25
7908204	3.42666	3.42666	3.42666	chr1	+	NM_031935//AF156100//ENST00000271588//ENST00000367492	83872	HMCN1	hemicentin1	1q25.3-q31.1
7908312	3.01881	3.01881	3.01881	chr1	+	NM_005807//NM_001127708//NM_001127709//NM_001127710//U70136//ENST00000367482//ENST00000367483//ENST00000367486//ENST00000367485//ENST00000367484	10216	PRG4	proteoglycan4	1q25-q31
7908330	8.12768	8.236	8.58061	chr1	+	AY854248//BC003397//AK298107//DQ323046//AK000512//AK026086//ENST00000287859//ENST00000367470	54953	C1orf27	chromosome1openreadingframe27	1q25
7908347	7.42366	7.17033	7.65803	chr1	+	NM_022375//AF142063	10896	OCLM	oculomedin	1q25
7908351	5.14581	7.35581	3.73679	chr1	+	NM_024420//AK290336//ENST00000367466	5321	PLA2G4A	phospholipaseA2,groupIVA(cytosolic,calcium-dependent)	1q25
7908371	3.45603	3.45603	3.45603	chr1	+	BC040856	339476	C1orf99	chromosome1openreadingframe99	1q31.1
7908376	8.32002	7.34511	3.39432	chr1	+	NM_130782//AF268036//ENST00000367460	64407	RGS18	regulatorofG-proteinsignaling18	1q31.2
7908382	2.86205	2.86205	2.96269	chr1	+	NM_001039152//AY643711//ENST00000400970	431704	RGS21	regulatorofG-proteinsignaling21	1q31.1
7908388	7.59198	4.15828	3.12477	chr1	+	NM_002922//BC015510//ENST00000204113//ENST00000367459	5996	RGS1	regulatorofG-proteinsignaling1	1q31
7908397	3.18537	3.18537	3.18537	chr1	+	NM_002927//NM_144766//AF030107//ENST00000391995//ENST00000247523	6003	RGS13	regulatorofG-proteinsignaling13	1q31.2
7908407	10.5619	10.7099	10.5619	chr1	+	BC066293//BC001392//ENST00000272317	6233//7314//7316	RPS27A,UBB,UBC	ribosomalproteinS27a//ubiquitinB//ubiquitinC	2p16//17p12-p11.2//12q24.3
7908409	11.9916	6.25466	5.20404	chr1	+	NM_002923//BC042755//ENST00000235382	5997	RGS2	regulatorofG-proteinsignaling2,24kDa	1q31
7908421	9.7351	9.90242	10.5206	chr1	+	NM_004600//NM_001042369//NM_001042370//BC036658//ENST00000367446//ENST00000367441//ENST00000367445//ENST00000367443//ENST00000400968//ENST00000400969//ENST00000367444	6738	TROVE2	TROVEdomainfamily,member2	1q31
7908437	9.42551	8.95597	9.55994	chr1	+	NM_024529//AF312865//ENST00000367435//ENST00000367436	79577	CDC73	celldivisioncycle73,Paf1/RNApolymeraseIIcomplexcomponent,homolog(S.cerevisiae)	1q25
7908459	5.47505	3.19574	8.66972	chr1	+	NM_000186//NM_001014975//BC142699//ENST00000367429//ENST00000391986//ENST00000367428	3075	CFH	complementfactorH	1q32
7908481	2.91547	2.85067	3.44144	chr1	+	NM_021023//BC070259//ENST00000367425//ENST00000367426//ENST00000367427//ENST00000391985	10878	CFHR3	complementfactorH-related3	1q32
7908488	2.97794	2.92639	4.64601	chr1	+	NM_002113//BC107771//ENST00000320493//ENST00000367424//ENST00000367421	3078	CFHR1	complementfactorH-related1	1q32
7908492	2.63767	2.38012	2.63767	chr1	+	NM_006684//AK292752//ENST00000251424//ENST00000367416//ENST00000367418	10877	CFHR4	complementfactorH-related4	1q32
7908496	2.01785	2.21994	2.21994	chr1	+	NM_005666//BC022283//ENST00000367415	3080	CFHR2	complementfactorH-related2	1q31-q32.1
7908499	2.5372	2.5372	2.5372	chr1	+	NM_030787//BC111773//ENST00000367414//ENST00000256785	81494	CFHR5	complementfactorH-related5	1q22-q23
7908508	4.10599	4.10599	4.10599	chr1	+	NM_201253//AY043324//ENST00000367400//ENST00000367397//ENST00000367399//ENST00000367401	23418	CRB1	crumbshomolog1(Drosophila)	1q31-q32.1
7908525	6.05938	6.05938	6.05938	chr1	+	BC130608//BC038214//ENST00000367393	388722	C1orf53	chromosome1openreadingframe53	1q31.3
7908529	4.46136	4.46136	4.46136	chr1	+	NM_020204//NM_001014434//AY273889//ENST00000337020//ENST00000367387//ENST00000367390//ENST00000367391//ENST00000367388	56956	LHX9	LIMhomeobox9	1q31-q32
7908543	9.1573	8.57234	8.78034	chr1	+	NM_133494//AB062450//ENST00000367385//ENST00000391974//ENST00000367383	140609	NEK7	NIMA(neverinmitosisgenea)-relatedkinase7	1q31.3
7908553	12.0645	9.12521	9.65023	chr1	+	NM_002838//NM_080922//NM_080921//NM_080923//AK292131//ENST00000271610//ENST00000367376//ENST00000367366//ENST00000352140//ENST00000367372//ENST00000348564//ENST00000367367//ENST00000367364//ENST00000367379//ENST00000367365//ENST00000391970	5788	PTPRC	proteintyrosinephosphatase,receptortype,C	1q31-q32
7908591	5.54501	5.54501	5.54501	chr1	+	XR_037940	100131866	LOC100131866	similartoMGC27348protein	1q31.3
7908597	5.0873	5.0873	5.0873	chr1	+	NM_205860//NM_003822//AB019246//ENST00000367362//ENST00000236914//ENST00000367357//ENST00000235480	2494	NR5A2	nuclearreceptorsubfamily5,groupA,member2	1q32.1
7908612	6.68222	6.68222	6.68222	chr1	+	NM_001105517	339521	FAM58B	familywithsequencesimilarity58,memberB	1q32.1
7908614	5.32606	5.32606	5.56997	chr1	+	NM_203459//BC125229//ENST00000358823//ENST00000236925//ENST00000367344	23271	CAMSAP1L1	calmodulinregulatedspectrin-associatedprotein1-like1	1q32.1
7908637	6.78165	6.71296	6.78165	chr1	+	NM_005298//BC126386//ENST00000304244	2848	GPR25	Gprotein-coupledreceptor25	1q32.1
7908639	5.78076	5.78076	5.78076	chr1	+	BC106877//NM_018265//ENST00000367342	55765	C1orf106	chromosome1openreadingframe106	1q32.1
7908650	5.1771	5.1771	5.18375	chr1	+	NM_178275//AY245430//ENST00000335211//ENST00000295591	91156	IGFN1	immunoglobulin-likeandfibronectintypeIIIdomaincontaining1	1q32.1
7908672	5.14387	5.14387	5.14387	chr1	+	NM_000299//NM_001005337//BC114571//ENST00000263946//ENST00000367324//ENST00000352845	5317	PKP1	plakophilin1(ectodermaldysplasia/skinfragilitysyndrome)	1q32
7908692	5.57559	6.26969	5.65722	chr1	+	XR_017819	376693	LOC376693	hypotheticalLOC376693	1q32.1
7908694	5.68581	5.25647	7.0877	chr1	+	NM_020443//AY043013//ENST00000367296//ENST00000295624//ENST00000367297//ENST00000367300//ENST00000367302//ENST00000367295//ENST00000367301//ENST00000391966	89796	NAV1	neuronnavigator1	1q32.3
7908728	5.57559	5.22503	5.70107	chr1	+	XR_039010	100128884	LOC100128884	hypotheticalLOC100128884	1q32.1
7908732	9.15623	10.0384	10.1761	chr1	+	NM_018085//AF410465//ENST00000361565	55705	IPO9	importin9	1q32.1
7908758	6.52723	6.23394	6.26658	chr1	+	NM_198149//BC111855//ENST00000362011	149345	SHISA4	shisahomolog4(Xenopuslaevis)	1q32.1
7908766	7.39838	8.51258	8.90194	chr1	+	NM_006335//AF106622//ENST00000367287	10440	TIMM17A	translocaseofinnermitochondrialmembrane17homologA(yeast)	1q32.1
7908779	9.26468	10.0706	9.94265	chr1	+	NM_020216//BC012166//ENST00000295640//ENST00000367286	6051	RNPEP	arginylaminopeptidase(aminopeptidaseB)	1q32
7908793	5.12916	5.10695	5.12916	chr1	+	NM_001114309//NM_004433//BX537368//ENST00000359651//ENST00000367283//ENST00000367284//ENST00000310044	1999	ELF3	E74-likefactor3(etsdomaintranscriptionfactor,epithelial-specific)	1q32.2
7908812	6.51304	6.51304	6.51304	chr1	+	NM_004767//BC050334//ENST00000367282	9283	GPR37L1	Gprotein-coupledreceptor37like1	1q32.1
7908816	6.16769	4.85177	4.97481	chr1	+	NM_001017403//NM_021636//NM_001017404//AY358119//ENST00000367278//ENST00000255432//ENST00000391963//ENST00000308543//ENST00000367277	59352	LGR6	leucine-richrepeat-containingGprotein-coupledreceptor6	1q32.1
7908841	7.1949	7.56217	7.3727	chr1	+	NM_032105//NM_002481//NM_032104//NM_032103//AF324888//ENST00000367271//ENST00000367270//ENST00000336894//ENST00000406302//ENST00000391959//ENST00000290419//ENST00000356764//ENST00000367269//ENST00000367272	4660	PPP1R12B	proteinphosphatase1,regulatory(inhibitor)subunit12B	1q32.1
7908861	7.07866	7.33316	7.13637	chr1	+	AF314543	100128298	OCR1	ovariancancer-relatedprotein1	1q32.1
7908863	4.99206	4.99206	4.99206	chr1	+	ENST00000330493	641515	LOC641515	hypotheticalproteinLOC641515	1q31
7908867	10.1704	10.314	10.314	chr1	+	NM_138391//NM_001079809//BC013073//AK297222//ENST00000367242	92703//653659	TMEM183A,TMEM183B	transmembraneprotein183A//transmembraneprotein183B	1q32.1//3q25.1
7908879	5.8994	5.8994	6.36025	chr1	+	NM_015053//EF428334//ENST00000367240//ENST00000367238//ENST00000272198//ENST00000295706	8497	PPFIA4	proteintyrosinephosphatase,receptortype,fpolypeptide(PTPRF),interactingprotein(liprin),alpha4	1q32.1
7908907	5.69032	5.69032	5.69032	chr1	+	NM_000674//NM_001048230//AK127752//ENST00000309502//ENST00000367236//ENST00000337894//ENST00000367235	134	ADORA1	adenosineA1receptor	1q32.1
7908917	10.3555	6.53296	7.40039	chr1	+	NM_006763//U72649//ENST00000290551	7832	BTG2	BTGfamily,member2	1q32
7908924	5.01962	5.06693	5.06693	chr1	+	NM_002725//NM_201348//U29089//ENST00000343110	5549	PRELP	proline/arginine-richendleucine-richrepeatprotein	1q32
7908931	5.28623	5.28623	5.28623	chr1	+	NM_014359//AF161702//ENST00000367222	26254	OPTC	opticin	1q32.1
7908940	9.8186	9.27156	8.943	chr1	+	NM_001001396//NM_001684//BC140774//ENST00000367218//ENST00000367219//ENST00000357681//ENST00000391954//ENST00000341360//ENST00000356729	493	ATP2B4	ATPase,Ca++transporting,plasmamembrane4//ATPase,Ca++transporting,plasmamembrane4//ATPase,Ca++transporting,plasmamembrane4//ATPase,Ca++transporting,plasmamembrane4//ATPase,Ca++transporting,plasmamembrane4//ATPase,Ca++transporting,plasmamembrane4//ATPase,Ca++transporting,plasmamembrane4//ATPase,Ca++transporting,plasmamembrane4//ATPase,Ca++transporting,plasmamembrane4	1q32.1
7908966	5.92337	5.92337	5.83319	chr1	+	BC000988	84719	C1orf217	chromosome1openreadingframe217	1q32.1
7908968	6.94986	4.87101	4.68313	chr1	+	NM_017773//NM_001136190//BC089408//ENST00000367217//ENST00000367215	54900	LAX1	lymphocytetransmembraneadaptor1	1q32.1
7908978	9.91392	9.67121	9.91392	chr1	+	NM_014827//BC038513//ENST00000332127//ENST00000367210//ENST00000367214//ENST00000367212	9877	ZC3H11A	zincfingerCCCH-typecontaining11A	1q32.1
7908988	5.67079	6.29085	6.326	chr1	+	NM_003094//BC072433//ENST00000338402	6635	SNRPE	smallnuclearribonucleoproteinpolypeptideE	1q32
7908993	5.65527	5.39039	5.55524	chr1	+	NM_005686//BC106038//ENST00000272193//ENST00000367204//ENST00000367206//ENST00000367203	9580	SOX13	SRY(sexdeterminingregionY)-box13	1q32
7909011	9.66258	8.55979	8.50524	chr1	+	NM_002393//NR_024171//AF007111//ENST00000367182//ENST00000367179//ENST00000367181//ENST00000367180//ENST00000391947//ENST00000367183	4194	MDM4	Mdm4p53bindingproteinhomolog(mouse)	1q32
7909027	5.05174	5.05174	5.05174	chr1	+	NM_015090//BC040674//ENST00000367172//ENST00000367170//ENST00000367171//ENST00000339876//ENST00000401399//ENST00000404977//ENST00000338586//ENST00000338515//ENST00000295776//ENST00000360049//ENST00000367173//ENST00000404076//ENST00000404907//ENST00000403080//ENST00000367169	23114	NFASC	neurofascinhomolog(chicken)	1q32.1
7909064	5.21033	5.20161	5.28908	chr1	+	NM_005076//BC129986//ENST00000331830	6900	CNTN2	contactin2(axonal)	1q32.1
7909088	5.41451	5.19905	5.39475	chr1	+	NM_014858//AB007950//ENST00000358024//ENST00000391937//ENST00000330675//ENST00000329800//ENST00000367159	9911	TMCC2	transmembraneandcoiled-coildomainfamily2	1q32.1
7909104	5.88319	5.69179	5.69179	chr1	+	NM_212503//NM_002596//NM_212502//AY353238//ENST00000360066//ENST00000343606	5129	PCTK3	PCTAIREproteinkinase3	1q31-q32
7909127	5.28623	5.28623	5.28623	chr1	+	NM_181644//BC036549//ENST00000367147	148808	MFSD4	majorfacilitatorsuperfamilydomaincontaining4	1q32.1
7909144	4.2879	4.88354	4.88354	chr1	+	AK094426//AK096315	284581	LOC284581	hypotheticalproteinLOC284581	1q32.1
7909146	6.04783	10.6974	10.8871	chr1	+	BC035696//BC137545//BC046199//AB096683//BC146978//ENST00000369390//ENST00000341209//ENST00000367128//ENST00000355228//ENST00000369392//ENST00000367129//ENST00000369175//ENST00000400889	729533//653820//653573	FAM72A,FAM72B,GCUD2	familywithsequencesimilarity72,memberA//familywithsequencesimilarity72,memberB//gastriccancerup-regulated-2	1q32.1//1p12//---
7909155	3.91893	3.91893	3.91893	chr1	+	NM_000707//D31833//ENST00000367126	553	AVPR1B	argininevasopressinreceptor1B	1q32
7909164	4.77379	4.77379	4.77379	chr1	+	NM_001910//NM_148964//BC042537//ENST00000358184//ENST00000361052//ENST00000360218	1510	CTSE	cathepsinE	1q31
7909175	7.60748	8.35286	7.81146	chr1	+	NM_015326//NM_001042758//BC132872//ENST00000367123//ENST00000295713	23380	SRGAP2	SLIT-ROBORhoGTPaseactivatingprotein2	1q32.1
7909188	7.40757	8.07756	6.38121	chr1	+	NM_014002//BC105923//ENST00000367120	9641	IKBKE	inhibitorofkappalightpolypeptidegeneenhancerinB-cells,kinaseepsilon	1q32.1
7909214	10.3748	8.13947	7.94069	chr1	+	NM_182663//NM_182664//NM_182665//AB209145//ENST00000355294//ENST00000304534//ENST00000367117//ENST00000338603//ENST00000367118	83593	RASSF5	Rasassociation(RalGDS/AF-6)domainfamilymember5	1q32.1
7909225	5.38882	5.27263	6.42129	chr1	+	NM_001004023//NM_003582//AK291189//ENST00000367108//ENST00000367109//ENST00000367106//ENST00000391931//ENST00000367105//ENST00000367107	8444	DYRK3	dual-specificitytyrosine-(Y)-phosphorylationregulatedkinase3	1q32.1
7909236	9.70044	9.01774	8.74376	chr1	+	NM_004759//NM_032960//BC052584//ENST00000294981//ENST00000367103	9261	MAPKAPK2	mitogen-activatedproteinkinase-activatedproteinkinase2	1q32
7909250	4.0945	4.0945	4.0945	chr1	+	NM_153758//NM_013371//AY040367//ENST00000340758//ENST00000270218	29949	IL19	interleukin19	1q32.2
7909261	4.17473	4.17473	4.17473	chr1	+	NM_018724//AY358320//ENST00000367098//ENST00000367096//ENST00000391930	50604	IL20	interleukin20	1q32
7909271	4.37202	4.25132	4.25132	chr1	+	NM_006850//NM_181339//AY641441//ENST00000367095//ENST00000294984//ENST00000367093//ENST00000391928//ENST00000337402//ENST00000391929	11009	IL24	interleukin24	1q32
7909285	6.59074	4.12281	7.82245	chr1	+	NM_006212//NM_001018053//AB044805//ENST00000367080//ENST00000367079	5208	PFKFB2	6-phosphofructo-2-kinase/fructose-2,6-biphosphatase2	1q31
7909306	3.79137	3.84433	3.79137	chr1	+	NM_000716//NM_001017364//NM_001017367//NM_001017365//NM_001017366//BC005378//ENST00000243611//ENST00000367076//ENST00000391923//ENST00000367078//ENST00000391924	725	C4BPB	complementcomponent4bindingprotein,beta	1q32
7909318	3.18537	3.18537	3.18537	chr1	+	NM_000715//BC022312//ENST00000367070//ENST00000391922	722	C4BPA	complementcomponent4bindingprotein,alpha	1q32
7909332	10.82	8.52743	9.81709	chr1	+	NM_001114752//NM_000574//M30142//ENST00000367064//ENST00000314754//ENST00000367065//ENST00000343420//ENST00000367067//ENST00000367062//ENST00000367063//ENST00000391921//ENST00000391920	1604	CD55	CD55molecule,decayacceleratingfactorforcomplement(Cromerbloodgroup)	1q32
7909350	4.46345	4.25132	4.25132	chr1	+	NM_001006658//NM_001877//AK301496//ENST00000367057//ENST00000367058//ENST00000367059//ENST00000344994	1380	CR2	complementcomponent(3d/EpsteinBarrvirus)receptor2	1q32
7909371	8.57877	7.76833	4.46136	chr1	+	NM_000573//NM_000651//ENST00000400961//ENST00000400960//ENST00000367049//ENST00000367050//ENST00000367052//ENST00000367053//ENST00000367051	1378	CR1	complementcomponent(3b/4b)receptor1(Knopsbloodgroup)	1q32
7909390	5.5892	5.0971	8.10534	chr1	+	NM_175710//BC109190//ENST00000294997	1379	CR1L	complementcomponent(3b/4b)receptor1-like	1q32.1
7909400	10.3384	9.80421	10.3234	chr1	+	NM_002389//NM_172351//NM_172354//NM_172359//NM_172352//NM_172355//NM_153826//NM_172360//NM_172357//NM_172353//NM_172356//NM_172358//NM_172361//NM_172350//BX537451//ENST00000358170//ENST00000367042//ENST00000391917//ENST00000322875//ENST00000367041//ENST00000367047//ENST00000354848//ENST00000361067//ENST00000391915//ENST00000357714//ENST00000360212//ENST00000322918//ENST00000391914//ENST0000039191…	4179	CD46	CD46molecule,complementregulatoryprotein	1q32
7909418	5.48746	4.70755	4.92535	chr1	+	AK125868	148696	LOC148696	hypotheticalLOC148696	1q32.2
7909422	4.5252	4.5252	4.5252	chr1	+	NM_001104548	642587	LOC642587	NPC-A-5	1q32.2
7909425	4.5252	4.5252	4.5252	chr1	+	NM_020439//AK095713//ENST00000009105//ENST00000361322	57172	CAMK1G	calcium/calmodulin-dependentproteinkinaseIG	1q32-q41
7909441	11.0215	6.18367	7.01148	chr1	+	NM_015714//BC009694//ENST00000367029	50486	G0S2	G0/G1switch2	1q32.2|1q32.2-q41
7909446	4.19772	4.19772	4.19772	chr1	+	NM_005525//NM_181755//BC012593//ENST00000261465//ENST00000367027//ENST00000367028	3290	HSD11B1	hydroxysteroid(11-beta)dehydrogenase1	1q32-q41
7909455	8.8022	7.32478	4.82714	chr1	+	NM_025228//BX648450//ENST00000367025//ENST00000367024//ENST00000367026//ENST00000010338//ENST00000341173//ENST00000367023//ENST00000400959	80342//100133233	TRAF3IP3,LOC100133233	TRAF3interactingprotein3//hypotheticalproteinLOC100133233	1q32.3-q41//1q32.2
7909478	7.28545	7.57707	7.21701	chr1	+	NM_014388//AK289613//ENST00000367020	27042	C1orf107	chromosome1openreadingframe107	1q32.2
7909494	3.18537	3.18537	3.18537	chr1	+	NM_153262//AJ617624//ENST00000271745//ENST00000367015//ENST00000367019//ENST00000391908//ENST00000391907	255928	SYT14	synaptotagminXIV	1q32.2
7909503	3.42666	3.42666	3.42666	chr1	+	NM_019605//BC012083//ENST00000367012	56256	SERTAD4	SERTAdomaincontaining4	1q32.1-q41
7909510	6.63879	5.00101	5.00101	chr1	+	NM_018194//NM_001122834//BC039071//ENST00000367010//ENST00000261458//ENST00000391905//ENST00000308852//ENST00000367009	55733	HHAT	hedgehogacyltransferase	1q32
7909529	9.45837	8.98618	8.51841	chr1	+	NM_001136223//NM_018254//NM_001136224//NM_001136225//AK302664//ENST00000367005//ENST00000367006	55758	RCOR3	RESTcorepressor3	1q32.2-q32.3
7909545	8.24379	4.59504	5.22588	chr1	+	NM_145759//NM_004619//NM_001033910//AK303286//ENST00000367004//ENST00000336184//ENST00000261464	7188	TRAF5	TNFreceptor-associatedfactor5	1q32
7909561	4.80159	4.68313	6.23024	chr1	+	AK130857//ENST00000283376	84791	C1orf97	chromosome1openreadingframe97	1q32.3
7909568	4.74719	9.92524	10.2823	chr1	+	NM_016448//AK292343//ENST00000366991//ENST00000318866	51514	DTL	denticlelesshomolog(Drosophila)	1q32.1-q32.2
7909586	9.54585	8.7385	9.31864	chr1	+	NM_006243//L42373//ENST00000261461	5525	PPP2R5A	proteinphosphatase2,regulatorysubunitB',alphaisoform	1q32.2-q32.3
7909601	7.36943	6.0173	5.58196	chr1	+	NR_004389	692157	SNORA16B	smallnucleolarRNA,H/ACAbox16B	1q32.3
7909603	7.73757	7.93302	8.48239	chr1	+	NM_013349//BC008823//ENST00000366988	29937	NENF	neuronderivedneurotrophicfactor	1q32.3
7909610	6.80771	5.86324	6.84921	chr1	+	NM_001040619//NM_004024//NM_001674//NM_001030287//AB209032//ENST00000391902//ENST00000366983//ENST00000366984//ENST00000341491//ENST00000366987//ENST00000336937//ENST00000366981//ENST00000366985	467	ATF3	activatingtranscriptionfactor3	1q32.3
7909624	4.90797	4.90797	4.90797	chr1	+	BC035007//AK301981//ENST00000294829	149647	FAM71A	familywithsequencesimilarity71,memberA	1q32.3
7909628	7.41523	7.85217	7.9079	chr1	+	NM_014053//AF118637//ENST00000366971	28982	FLVCR1	felineleukemiavirussubgroupCcellularreceptor1	1q32.3
7909642	5.22326	5.22326	5.22326	chr1	+	NM_024749//NM_001136474//NM_001136475//BC051856//ENST00000366969//ENST00000366968//ENST00000366967//ENST00000271776//ENST00000366965//ENST00000343712//ENST00000366964//ENST00000366966	79805	VASH2	vasohibin2	1q32.3
7909661	7.48247	7.4734	8.90273	chr1	+	NM_012424//NM_001136138//AF477978//ENST00000366960//ENST00000366959	26750	RPS6KC1	ribosomalproteinS6kinase,52kDa,polypeptide1	1q41
7909681	3.82728	3.82728	3.82728	chr1	+	NM_002763//BC024201//ENST00000366958//ENST00000261454	5629	PROX1	prosperohomeobox1	1q32.2-q32.3
7909689	6.99209	7.43861	7.4905	chr1	+	NM_020197//AF226053//ENST00000366957	56950	SMYD2	SETandMYNDdomaincontaining2	1q41
7909708	5.24115	9.84738	10.0242	chr1	+	NM_016343//U19769//ENST00000366955//ENST00000391896	1063	CENPF	centromereproteinF,350/400ka(mitosin)	1q32-q41
7909730	4.30094	4.344	4.30094	chr1	+	NM_001017425//NM_001017424//NM_014217//AF004711//ENST00000391895//ENST00000366950//ENST00000391894//ENST00000366949//ENST00000366948	3776	KCNK2	potassiumchannel,subfamilyK,member2	1q41
7909745	5.56439	8.81492	9.23224	chr1	+	NM_016121//BC094879//ENST00000259154//ENST00000366946//ENST00000366945	51133	KCTD3	potassiumchanneltetramerisationdomaincontaining3	1q41
7909768	3.01045	3.50816	3.50816	chr1	+	NM_138796//BC014608//ENST00000366933	128153	SPATA17	spermatogenesisassociated17	1q41
7909782	6.48624	7.99815	7.60172	chr1	+	NM_016052//BC020641//ENST00000366932//ENST00000184772	51018	RRP15	ribosomalRNAprocessing15homolog(S.cerevisiae)	1q41
7909789	4.34996	4.34996	4.34996	chr1	+	NM_001135599//NM_003238//M19154//ENST00000366929//ENST00000366930	7042	TGFB2	transforminggrowthfactor,beta2	1q41
7909801	5.52839	6.83319	7.47264	chr1	+	NM_138794//AK291542//ENST00000366928//ENST00000366927	127018	LYPLAL1	lysophospholipase-like1	1q41
7909815	8.26063	9.59785	9.85063	chr1	+	NM_018060//AY267462//ENST00000302637//ENST00000366922	55699	IARS2	isoleucyl-tRNAsynthetase2,mitochondrial	1q41
7909841	3.09264	3.09264	3.09264	chr1	+	NM_018650//BC114478//ENST00000366917//ENST00000402574//ENST00000366918	4139	MARK1	MAP/microtubuleaffinity-regulatingkinase1	1q41
7909862	5.13659	5.13659	5.13659	chr1	+	NM_024709//AK125403//ENST00000294889//ENST00000391887	79762	C1orf115	chromosome1openreadingframe115	1q41
7909866	3.9627	4.65253	3.53877	chr1	+	NM_017898//BC011973//ENST00000366913//ENST00000359316//ENST00000366914	54996	MOSC2	MOCOsulphuraseC-terminaldomaincontaining2	1q41
7909877	6.10884	7.92266	5.38651	chr1	+	NM_022746//BC010619//ENST00000366910//ENST00000407981//ENST00000366909//ENST00000366907	64757	MOSC1	MOCOsulphuraseC-terminaldomaincontaining1	1q41
7909890	7.32424	7.42868	6.94668	chr1	+	NM_021958//BC007294//ENST00000366903//ENST00000366902	3142	HLX	H2.0-likehomeobox	1q41-q42.1
7909898	8.53151	8.38524	8.38524	chr1	+	NM_198551//AK290335//ENST00000344922//ENST00000344441//ENST00000340535//ENST00000354906//ENST00000320831//ENST00000284471//ENST00000344507//ENST00000400956	375056	MIA3	melanomainhibitoryactivityfamily,member3	1q41
7909931	9.59029	9.46307	9.60993	chr1	+	NM_144695//BC113635//ENST00000340934	148362	C1orf58	chromosome1openreadingframe58	1q41
7909946	3.749	3.65434	3.65434	chr1	+	NM_207468//AK125494//ENST00000391880//ENST00000360827	400823	FAM177B	familywithsequencesimilarity177,memberB	1q41
7909954	3.77743	3.70434	3.70434	chr1	+	NM_032890//BC007734//ENST00000284476	84976	DISP1	dispatchedhomolog1(Drosophila)	1q41
7909965	6.18367	6.18367	6.18367	chr1	+	BC031066//BC030026//ENST00000366875	164127	C1orf65	chromosome1openreadingframe65	1q41
7909967	10.0037	8.23791	9.51637	chr1	+	NM_001748//M23254//ENST00000366869//ENST00000295006	824	CAPN2	calpain2,(m/II)largesubunit	1q41-q42
7909992	8.54441	8.54441	8.54441	chr1	+	NM_015176//NM_001136115//BC031576//ENST00000366862	23219	FBXO28	F-boxprotein28	1q42.11
7910001	8.22016	8.81812	8.04749	chr1	+	NM_003676//NM_144780//BC000961//ENST00000323699//ENST00000391877	8560	DEGS1	degenerativespermatocytehomolog1,lipiddesaturase(Drosophila)	1q42.11
7910014	8.26946	9.38663	8.70253	chr1	+	NM_014184//BX649076//ENST00000366860//ENST00000366857//ENST00000366856//ENST00000366858	29097	CNIH4	cornichonhomolog4(Drosophila)	1q42.11
7910022	4.25132	4.25132	4.25132	chr1	+	NM_152495//BC022780//ENST00000272133	149111	CNIH3	cornichonhomolog3(Drosophila)	1q42.12
7910030	3.23482	5.4829	6.44332	chr1	+	NM_144989//BC042869//ENST00000366849//ENST00000400952//ENST00000366850//ENST00000366848	200095//127602	C1orf67,DNAH14	chromosome1openreadingframe67//dynein,axonemal,heavychain14	1q42.12
7910047	2.51805	6.73343	4.72009	chr1	+	ENST00000330118	127602//200095	DNAH14,C1orf67	dynein,axonemal,heavychain14//chromosome1openreadingframe67	1q42.12
7910054	3.13901	3.36215	3.13901	chr1	+	ENST00000327794	127602//200095	DNAH14,C1orf67	dynein,axonemal,heavychain14//chromosome1openreadingframe67	1q42.12
7910099	7.87134	9.46836	9.76969	chr1	+	NM_001130440//NM_003133//EF488978//ENST00000366839//ENST00000304786//ENST00000318333//ENST00000366838	6726//653226	SRP9,hCG)1781062	signalrecognitionparticle9kDa//hCG1781062	1q42.12//10q23.32
7910111	5.85854	5.8799	6.40862	chr1	+	NM_000120//NM_001136018//L25879//ENST00000366837//ENST00000272167	2052	EPHX1	epoxidehydrolase1,microsomal(xenobiotic)	1q42.1
7910124	11.6038	11.0253	11.2392	chr1	+	NM_002107//BC081560//BC081561//NR_002315//BC066901//ENST00000375183//ENST00000366815//ENST00000366813//ENST00000366816	3020//3021//440926	H3F3A,H3F3B,LOC440926	H3histone,family3A//H3histone,family3B(H3.3B)//H3histone,family3Apseudogene	1q41//17q25//2q31.1
7910134	5.89131	5.89131	5.89131	chr1	+	NM_031944//AF211891//ENST00000366810	83881	MIXL1	Mix1homeobox-like1(Xenopuslaevis)	1q42.12
7910142	5.87744	5.87744	5.87744	chr1	+	NM_001003665//ENST00000366789//ENST00000366788	375057	C1orf95	chromosome1openreadingframe95	1q42.12
7910146	6.01698	5.50321	6.18861	chr1	+	NM_000447//NM_012486//BC006365//ENST00000366782//ENST00000366783//ENST00000340188//ENST00000391872	5664	PSEN2	presenilin2(Alzheimerdisease4)	1q31-q42
7910164	7.24583	8.55963	7.69364	chr1	+	NM_020247//BC005171//ENST00000366777//ENST00000366779//ENST00000405743//ENST00000366775//ENST00000366778//ENST00000366776	56997	CABC1	chaperone,ABC1activityofbc1complexhomolog(S.pombe)	1q42.13
7910184	4.53847	4.62591	4.7529	chr1	+	BC062736	503543	CTD-2090I13.4	basictranscriptionfactor3,pseudogene9	1q42
7910190	4.81362	5.38947	5.75796	chr1	+	NM_178549//BC042500//ENST00000343776//ENST00000330346	339500	ZNF678	zincfingerprotein678	1q42.13
7910198	5.62514	5.97581	6.14751	chr1	+	BC007286	84841	MGC15634	hypotheticalproteinMGC15634	1q42.13
7910200	6.77626	6.77626	6.96988	chr1	+	NM_053052//AY090635//BC109272//AK055266//ENST00000366759//ENST00000366760//ENST00000315781	116841//65094//100130093	SNAP47,JMJD4,LOC100130093	synaptosomal-associatedprotein,47kDa//jumonjidomaincontaining4//hypotheticalLOC100130093	1q42.13
7910211	4.76694	4.76694	4.76694	chr1	+	NM_183062//BC130400//ENST00000366757	339501	MPN2	marapsin2	1q42.13
7910217	5.63665	5.46331	5.63665	chr1	+	NM_033131//BC103921//ENST00000284523//ENST00000366753	89780	WNT3A	wingless-typeMMTVintegrationsitefamily,member3A	1q42
7910229	10.8541	10.8541	11.1133	chr1	+	NM_001024226//NM_001024227//NM_001024228//NM_001658//AK000620//ENST00000327482//ENST00000391868//ENST00000272102	375	ARF1	ADP-ribosylationfactor1	1q42
7910241	9.34481	8.55556	9.30589	chr1	+	NM_000858//BC006249//ENST00000312726//ENST00000366729//ENST00000391865//ENST00000366723//ENST00000366720//ENST00000366726//ENST00000366718//ENST00000366715//ENST00000366716//ENST00000366722//ENST00000366728//ENST00000366730//ENST00000366721//ENST00000366719//ENST00000366727	2987	GUK1	guanylatekinase1	1q32-q41
7910257	8.23987	8.10147	8.26469	chr1	+	NM_020435//BC089439//ENST00000366714	57165	GJC2	gapjunctionprotein,gamma2,47kDa	1q42.13
7910261	6.26081	6.26081	6.26081	chr1	+	NM_001010867//AK022796//ENST00000366711	200205	C1orf69	chromosome1openreadingframe69	1q42.13
7910265	5.75911	5.54501	5.75911	chr1	+	NM_001098623//NM_052843//AJ002535//ENST00000366709//ENST00000284548//ENST00000366707//ENST00000359599//ENST00000366706//ENST00000366704	84033	OBSCN	obscurin,cytoskeletalcalmodulinandtitin-interactingRhoGEF	1q42.13
7910369	5.55281	5.55281	6.25466	chr1	+	NM_175055//AK091220//ENST00000369160	128312	HIST3H2BB	histonecluster3,H2bb	1q42.13
7910372	8.22086	8.13283	8.62193	chr1	+	NM_001010858//BC080645//ENST00000305943	149603	RNF187	ringfingerprotein187	1q42.13
7910379	4.42819	4.57555	4.51223	chr1	+	NR_002834	574029	DUSP5P	dualspecificityphosphatase5pseudogene	1q42.13
7910381	6.04725	6.58371	5.59125	chr1	+	AK055963	200107	RP4-621O15.2	hypotheticalproteinFLJ31401	1q42.13
7910387	7.76599	8.51841	5.77131	chr1	+	NM_021205//AF211836//ENST00000366691	58480	RHOU	rashomologgenefamily,memberU	1q42.11-q42.3
7910396	3.79137	3.79137	3.79137	chr1	+	AK097487//ENST00000323223	677790	TMEM78	transmembraneprotein78	1q42.13
7910398	6.73542	8.00057	6.96367	chr1	+	NM_004578//NM_006542//AY585832//BC070287//ENST00000366690//ENST00000366688	5867//10638	RAB4A,SPHAR	RAB4A,memberRASoncogenefamily//S-phaseresponse(cyclin-related)	1q42-q43//1q42.11-q42.3
7910416	7.02666	9.03023	8.26655	chr1	+	NM_014777//AK291013//ENST00000258243	9816	URB2	URB2ribosomebiogenesis2homolog(S.cerevisiae)	1q42.13
7910427	7.91648	9.25156	9.52204	chr1	+	NM_004481//BC041120//ENST00000366672	2590	GALNT2	UDP-N-acetyl-alpha-D-galactosamine:polypeptideN-acetylgalactosaminyltransferase2(GalNAc-T2)	1q41-q42
7910446	7.47344	8.28904	7.8685	chr1	+	NM_007357//BC014960//ENST00000366669//ENST00000366668	22796	COG2	componentofoligomericgolgicomplex2	1q42.2
7910466	3.50816	3.50816	3.50816	chr1	+	NM_006615//NM_016452//AF022799//ENST00000271971//ENST00000354537//ENST00000366666	10753	CAPN9	calpain9	1q42.11-q42.3
7910494	6.47023	8.91901	10.1874	chr1	+	NM_022786//AF290878//ENST00000310256//ENST00000366658	64801	ARV1	ARV1homolog(S.cerevisiae)	1q42.2
7910503	5.8994	5.8994	5.8994	chr1	+	NM_001004342//AY253917//ENST00000366653//ENST00000366652	440730	TRIM67	tripartitemotif-containing67	1q42.2
7910520	8.58806	10.2148	10.1323	chr1	+	NM_014236//BC000450//ENST00000366647//ENST00000366646	8443	GNPAT	glyceronephosphateO-acyltransferase	1q42
7910539	8.53925	7.86556	8.17416	chr1	+	NM_001010984//NM_032018//AY358611//ENST00000295050//ENST00000008440//ENST00000366644//ENST00000391858	83932	C1orf124	chromosome1openreadingframe124	1q42.12-q43
7910550	7.92455	8.65572	8.72307	chr1	+	NM_005999//X95073//ENST00000366639//ENST00000357874	7257	TSNAX	translin-associatedfactorX	1q42.1
7910559	6.04494	6.64384	5.28291	chr1	+	NM_018662//NM_001012957//NM_001012959//NM_001012958//AF222980//ENST00000295051//ENST00000366637//ENST00000366638//ENST00000366636//ENST00000366633//ENST00000317586//ENST00000366632	27185	DISC1	disruptedinschizophrenia1	1q42.1
7910589	6.22	6.22	6.21252	chr1	+	NM_019090//AK290216//ENST00000391602	54627	KIAA1383	KIAA1383	1q42.2
7910591	5.50744	7.72353	7.32276	chr1	+	BC005102//AF416713//ENST00000366628//ENST00000366627	84284	C1orf57	chromosome1openreadingframe57	1q42.2
7910600	5.92337	8.29096	5.182	chr1	+	NM_032435//BC136649//ENST00000366624//ENST00000366623//ENST00000366622	84451	KIAA1804	mixedlineagekinase4	1q42
7910611	5.28623	5.09792	7.14369	chr1	+	NM_002245//BC018051//ENST00000366621//ENST00000366620//ENST00000366619	3775	KCNK1	potassiumchannel,subfamilyK,member1	1q42-q43
7910618	6.06115	6.06115	6.06115	chr1	+	NM_173508//AK095031//ENST00000366617//ENST00000366618	148641	SLC35F3	solutecarrierfamily35,memberF3	1q42.2
7910630	5.86087	7.51704	7.70686	chr1	+	BC116455//ENST00000366613//ENST00000366612//ENST00000366615	388753	C1orf31	chromosome1openreadingframe31	1q42.2
7910640	6.14045	6.5903	7.46902	chr1	+	NM_004837//NM_001037278//NM_001037277//AK025139//ENST00000282841//ENST00000391855//ENST00000358966	9453	GGPS1	geranylgeranyldiphosphatesynthase1	1q43
7910651	6.20942	8.04437	8.66067	chr1	+	NM_001079515//NM_003193//BC008654//ENST00000406207//ENST00000366601	6905	TBCE	tubulinfoldingcofactorE	1q42.3
7910680	8.21701	7.11397	5.59532	chr1	+	NM_003272//AF027826//ENST00000366592//ENST00000391852//ENST00000366591	7107	GPR137B	Gprotein-coupledreceptor137B	1q42-q43
7910694	6.10899	5.72853	6.8162	chr1	+	NM_080738//NM_145861//AY028914//ENST00000334232//ENST00000366587	128178	EDARADD	EDAR-associateddeathdomain	1q43
7910706	8.61351	8.08173	8.34883	chr1	+	NM_006499//NM_201543//NM_201544//NM_201545//BC016486//ENST00000323938//ENST00000352231//ENST00000366584//ENST00000341872//ENST00000406509//ENST00000238181//ENST00000356238//ENST00000366583	3964	LGALS8	lectin,galactoside-binding,soluble,8	1q42-q43
7910727	4.98591	4.98591	4.98591	chr1	+	NM_001103//AB209521//ENST00000366578	88	ACTN2	actinin,alpha2	1q42-q43
7910752	8.12554	8.76746	8.79449	chr1	+	NM_000254//U73338//ENST00000366576	4548	MTR	5-methyltetrahydrofolate-homocysteinemethyltransferase	1q43
7910790	8.97617	9.34133	9.34133	chr1	+	XM_001716665//XM_496446	440737	LOC440737	similartoribosomalproteinL35	1q43
7910792	3.79137	3.79137	4.05747	chr1	+	NM_001035//AK297823//ENST00000366574//ENST00000355794//ENST00000360064	6262	RYR2	ryanodinereceptor2(cardiac)	1q42.1-q43
7910915	3.24679	3.24679	3.15084	chr1	+	NM_000740//AK056349//ENST00000255380	1131	CHRM3	cholinergicreceptor,muscarinic3	1q43
7910923	3.50816	3.50816	3.50816	chr1	+	NM_020066//AK297716//ENST00000319653//ENST00000406993//ENST00000330178	56776	FMN2	formin2	1q43
7910950	4.64477	4.11638	3.19784	chr1	+	NM_003679//AF056032//ENST00000366559//ENST00000366558//ENST00000366557//ENST00000366555	8564	KMO	kynurenine3-monooxygenase(kynurenine3-hydroxylase)	1q42-q44
7910971	2.4007	2.4007	2.4007	chr1	+	NM_144625//AK122927//ENST00000366552//ENST00000366551//ENST00000366550//ENST00000341258	128025	WDR64	WDrepeatdomain64	1q43
7910997	5.07472	9.63968	10.5256	chr1	+	NM_130398//NM_006027//NM_003686//BC007491//ENST00000366548//ENST00000348581//ENST00000366547//ENST00000391848	9156	EXO1	exonuclease1	1q42-q43
7911017	7.02564	7.4362	7.4362	chr1	+	NM_006642//AK299212//ENST00000366541//ENST00000355875//ENST00000343783//ENST00000391846	10806	SDCCAG8	serologicallydefinedcoloncancerantigen8	1q43-q44
7911038	8.73369	7.0501	5.93081	chr1	+	NM_205768//NM_006352//BC036677//ENST00000366538//ENST00000358704	10472	ZNF238	zincfingerprotein238	1q44-qter
7911045	3.3082	3.40693	3.33073	chr1	+	AK124614	440742	LOC440742	hypotheticalgenesupportedbyAK124614	1q44
7911049	3.61973	3.78895	4.89792	chr1	+	NM_001012970//BC054479//ENST00000308105//ENST00000366537	200159	C1orf100	chromosome1openreadingframe100	1q44
7911056	3.61731	3.61731	3.61731	chr1	+	NM_001130957//NM_173807//BC032859//ENST00000366534//ENST00000366533//ENST00000366531//ENST00000391841	257044	C1orf101	chromosome1openreadingframe101	1q44
7911078	7.32946	7.95024	8.02434	chr1	+	NM_016076//BC004485//ENST00000391840//ENST00000346571//ENST00000302550//ENST00000366530//ENST00000263831	51029	FAM152A	familywithsequencesimilarity152,memberA	1q44
7911085	7.4142	7.60044	7.77995	chr1	+	NM_198076//AK300760	116228	FAM36A	familywithsequencesimilarity36,memberA	1q44
7911096	5.04023	6.694	6.89389	chr1	+	NM_032328//BC005357//ENST00000366521//ENST00000366523//ENST00000366522//ENST00000366520//ENST00000391838//ENST00000391837	84288	EFCAB2	EF-handcalciumbindingdomain2	1q44
7911114	5.02592	5.02592	5.02592	chr1	+	NM_018012//AY923834//ENST00000407071//ENST00000366518//ENST00000406578//ENST00000329504	55083	KIF26B	kinesinfamilymember26B	1q44
7911138	7.84084	7.46863	8.26119	chr1	+	BC036200//BC010228//AL834246//ENST00000366513//ENST00000366512//ENST00000366511	163882	C1orf71	chromosome1openreadingframe71	1q44
7911155	6.34452	8.75341	8.69493	chr1	+	NM_016002//AF151807//ENST00000366510//ENST00000366509	51097	SCCPDH	saccharopinedehydrogenase(putative)	1q44
7911170	4.65452	4.65452	4.65452	chr1	+	NR_015422//AK125177	149134	LOC149134	hypotheticalLOC149134	1q44
7911174	2.5372	2.5372	2.5372	chr1	+	NM_173858//BC126341//ENST00000357135	317705	VN1R5	vomeronasal1receptor5	1q44
7911178	8.72941	8.94879	4.63159	chr1	+	NM_004895//NM_001127461//NM_001079821//NM_001127462//NM_183395//AF410477//ENST00000336119//ENST00000366497//ENST00000391828//ENST00000366496//ENST00000348069//ENST00000391827	114548	NLRP3	NLRfamily,pyrindomaincontaining3	1q44
7911197	4.77536	4.84088	4.84088	chr1	+	NM_001004698//BC137204//ENST00000366492	441932	OR2W5	olfactoryreceptor,family2,subfamilyW,member5	1q44
7911199	4.63541	3.3082	3.3082	chr1	+	AK124520//AK123798//ENST00000366490//ENST00000366488//ENST00000366491//ENST00000366489	148823	C1orf150	chromosome1openreadingframe150	1q44
7911207	4.81465	4.8591	4.8591	chr1	+	NM_001001915//ENST00000320065	81470	OR2G2	olfactoryreceptor,family2,subfamilyG,member2	1q44
7911209	3.69137	3.69137	3.69137	chr1	+	NM_001001914//BC136712//ENST00000320002	81469	OR2G3	olfactoryreceptor,family2,subfamilyG,member3	1q44
7911215	4.03725	4.03725	4.03725	chr1	+	AY358215	81439	OR9H1P	olfactoryreceptor,family9,subfamilyH,member1pseudogene	1q44
7911218	6.65069	5.90168	7.03337	chr1	+	NM_015431//NM_001001957//AF327057//BC146848//ENST00000366481//ENST00000360358	25893//343171//343172	TRIM58,OR2W3,OR2T8	tripartitemotif-containing58//olfactoryreceptor,family2,subfamilyW,member3//olfactoryreceptor,family2,subfamilyT,member8	1q44
7911229	6.04776	5.32418	6.42664	chr1	+	NM_001001957//BC146848//ENST00000360358	343171//343172	OR2W3,OR2T8	olfactoryreceptor,family2,subfamilyW,member3//olfactoryreceptor,family2,subfamilyT,member8	1q44
7911231	6.04776	5.32418	6.42664	chr1	+	NM_001001957//BC146848//ENST00000360358	343171//343172	OR2W3,OR2T8	olfactoryreceptor,family2,subfamilyW,member3//olfactoryreceptor,family2,subfamilyT,member8	1q44
7911233	5.00395	5.12916	5.12916	chr1	+	NM_001005522//ENST00000319968	343172	OR2T8	olfactoryreceptor,family2,subfamilyT,member8	1q44
7911235	3.46741	3.46741	3.46741	chr1	+	ENST00000318244	127608	OR2AJ1	olfactoryreceptor,family2,subfamilyAJ,member1	1q44
7911237	4.03725	4.03725	4.03725	chr1	+	NM_175911//BC028158//ENST00000366478//ENST00000358120	284521	OR2L13	olfactoryreceptor,family2,subfamilyL,member13	1q44
7911241	3.13571	3.13571	3.49347	chr1	+	NM_001001963//ENST00000357191	391190	OR2L8	olfactoryreceptor,family2,subfamilyL,member8	1q44
7911243	3.70988	3.65434	3.65434	chr1	+	NM_001004491//BC136816//ENST00000366480//ENST00000335401	391191	OR2AK2	olfactoryreceptor,family2,subfamilyAK,member2	1q44
7911248	3.06861	3.06861	3.06861	chr1	+	ENST00000355281	81466	OR2L5	olfactoryreceptor,family2,subfamilyL,member5	1q44
7911252	3.9344	3.9344	3.9344	chr1	+	NM_001004686//BC104792//ENST00000366479	26246	OR2L2	olfactoryreceptor,family2,subfamilyL,member2	1q44
7911258	3.90286	3.90286	3.90286	chr1	+	NM_001004687//ENST00000359959	391192	OR2L3	olfactoryreceptor,family2,subfamilyL,member3	1q44
7911260	4.5252	4.5252	4.5252	chr1	+	NR_002141//NM_001004691//NM_001004690//NM_001004689//NM_001004688//BC136944//AF308814//ENST00000317965//ENST00000366476//ENST00000318104//ENST00000359682	388762//391196//127059//127062//391194	OR2M1P,OR2M7,OR2M5,OR2M3,OR2M2	olfactoryreceptor,family2,subfamilyM,member1pseudogene//olfactoryreceptor,family2,subfamilyM,member7//olfactoryreceptor,family2,subfamilyM,member5//olfactoryreceptor,family2,subfamilyM,member3//olfactoryreceptor,family2,subfamilyM,member2	1q44
7911263	3.94988	3.71389	3.94988	chr1	+	NM_001004690//ENST00000366476	127059	OR2M5	olfactoryreceptor,family2,subfamilyM,member5	1q44
7911265	1.97568	1.97568	1.97568	chr1	+	NM_001004688//ENST00000359682	391194	OR2M2	olfactoryreceptor,family2,subfamilyM,member2	1q44
7911267	2.5372	2.5372	2.5372	chr1	+	NM_001004689//ENST00000318104	127062	OR2M3	olfactoryreceptor,family2,subfamilyM,member3	1q44
7911269	4.25132	4.25132	4.25132	chr1	+	NM_017504//ENST00000306687	26245	OR2M4	olfactoryreceptor,family2,subfamilyM,member4	1q44
7911271	4.82558	4.82558	4.82558	chr1	+	NM_001001918//ENST00000317861	127066	OR14C36	olfactoryreceptor,family14,subfamilyC,member36	1q44
7911273	2.82903	2.82903	3.23456	chr1	+	NM_001004696//ENST00000366475//ENST00000355929	127074	OR2T4	olfactoryreceptor,family2,subfamilyT,member4	1q44
7911276	3.24909	3.4816	3.42002	chr1	+	NM_001005471//ENST00000355728	254879	OR2T6	olfactoryreceptor,family2,subfamilyT,member6	1q44
7911278	4.3489	4.17473	4.17473	chr1	+	NM_030904//ENST00000366474//ENST00000310206	26696	OR2T1	olfactoryreceptor,family2,subfamilyT,member1	1q44
7911281	5.42434	5.18411	5.18411	chr1	+	NM_001004136//NM_001001827//BC136961//ENST00000342927//ENST00000317450	401992//403244	OR2T2,OR2T35	olfactoryreceptor,family2,subfamilyT,member2//olfactoryreceptor,family2,subfamilyT,member35	1q44
7911283	4.72009	4.72009	4.72009	chr1	+	NM_001005495//NM_001001821//BC136915//BC136926//ENST00000359594//ENST00000328782	343173//127068	OR2T3,OR2T34	olfactoryreceptor,family2,subfamilyT,member3//olfactoryreceptor,family2,subfamilyT,member34	1q44
7911285	2.77922	2.77922	2.77922	chr1	+	NM_001004697//NM_001004694//ENST00000366473//ENST00000328570	401993//343563	OR2T5,OR2T29	olfactoryreceptor,family2,subfamilyT,member5//olfactoryreceptor,family2,subfamilyT,member29	1q44
7911287	4.62591	4.62591	4.62591	chr1	+	NM_001013355//BC137245//ENST00000343414	391211	OR2G6	olfactoryreceptor,family2,subfamilyG,member6	1q44
7911289	8.27597	7.67073	8.59732	chr1	+	NM_024836//BC068506//ENST00000306562//ENST00000306576	79894	ZNF672	zincfingerprotein672	1q44
7911301	5.33422	6.62943	7.18349	chr1	+	NM_170725//NM_001017434//BC063785//ENST00000329291//ENST00000355360	267002	PGBD2	piggyBactransposableelementderived2	1q44
7911307	7.45158	7.91698	8.7797	chr1	+	NM_203477//ENST00000395612	284942	MGC70863	similartoRPL23AP7protein	22q13.33
7911309	8.60395	8.60125	9.07072	chr1	-	NR_003659//NM_182905//NR_024077//AK056232//AK092583//BC082240//BC063893//DQ786211//ENST00000285718//ENST00000338304//ENST00000354296//ENST00000398121//ENST00000378819//ENST00000391654	374666//375690//375260//653635//100134445	WASH3P,WASH1,WASH2P,WASH5P,LOC100134445	WASproteinfamilyhomolog3pseudogene//WASproteinfamilyhomolog1//WASproteinfamilyhomolog2pseudogene//WASproteinfamilyhomolog5pseudogene//hypotheticalproteinLOC100134445	15q26.3//9p24.3//2q14.1//1p36.33//---
7911323	3.5371	3.50816	6.58122	chr1	-	AY341950//AY341953//BC137207//AY341952//AY341948//AY341951//ENST00000355746	645520//654835//641702//654412//677784	FAM138A,FAM138C,FAM138F,FAM138B,FAM138D	familywithsequencesimilarity138,memberA//familywithsequencesimilarity138,memberC//familywithsequencesimilarity138,memberF//familywithsequencesimilarity138,memberB//familywithsequencesimilarity138,memberD	1p36.33//9p24.3//19p13.3//2q14.1//12p13.33
7911329	8.1021	8.30996	8.30996	chr1	-	BC118988//ENST00000279067	140849	C20orf69	chromosome20openreadingframe69	---
7911333	7.27007	7.74386	8.83277	chr1	-	NM_203477//AK125669//ENST00000395612	284942//388574	MGC70863,FLJ43681	similartoRPL23AP7protein//similarto60SribosomalproteinL23a	22q13.33//17p13.3
7911343	10.1499	10.0866	10.0412	chr1	-	AF284753	51720	UIMC1	ubiquitininteractionmotifcontaining1	5q35.2
7911345	4.90304	4.99299	9.74069	chr1	-	NM_001005277//NM_001005221//NM_001005224//NM_001005504//BC137547//ENST00000327169//ENST00000333864//ENST00000332831//ENST00000320901	81399//729759//26683//441308	OR4F16,OR4F29,OR4F3,OR4F21	olfactoryreceptor,family4,subfamilyF,member16//olfactoryreceptor,family4,subfamilyF,member29//olfactoryreceptor,family4,subfamilyF,member3//olfactoryreceptor,family4,subfamilyF,member21	1p36.33//5q35.3//8p23.3
7911347	7.25622	7.45758	7.63183	chr1	-	BC118988//ENST00000279067	140849	C20orf69	chromosome20openreadingframe69	---
7911351	7.0818	6.91523	7.17374	chr1	-	NR_024321//AK026292	79854	NCRNA00115	non-proteincodingRNA115	1p36.33
7911359	7.72274	10.009	10.537	chr1	-	NM_015658//BC003555//ENST00000327044	26155	NOC2L	nucleolarcomplexassociated2homolog(S.cerevisiae)	1p36.33
7911371	5.67306	5.58442	5.67306	chr1	-	BC006300//AK123855//ENST00000341290	84808	C1orf170	chromosome1openreadingframe170	1p36.33
7911376	7.39822	7.39822	7.44171	chr1	-	NM_021170//BC012351//ENST00000304952	57801	HES4	hairyandenhancerofsplit4(Drosophila)	1p36.33
7911383	6.61729	6.62482	6.70034	chr1	-	NM_017891//AK128434//ENST00000379339//ENST00000294576//ENST00000253892//ENST00000379325//ENST00000379320//ENST00000379334//ENST00000379319	54991	C1orf159	chromosome1openreadingframe159	1p36.33
7911403	6.66802	6.66802	6.66802	chr1	-	NM_004195//NM_148902//NM_148901//AY358877//ENST00000379268//ENST00000328596//ENST00000379265	8784	TNFRSF18	tumornecrosisfactorreceptorsuperfamily,member18	1p36.3
7911413	6.47979	6.47979	6.57249	chr1	-	NM_003327//BC105070//ENST00000379236//ENST00000379234	7293	TNFRSF4	tumornecrosisfactorreceptorsuperfamily,member4	1p36
7911422	8.66537	8.67005	8.67005	chr1	-	NM_016547//NM_016176//AF178986//ENST00000360001//ENST00000263741//ENST00000403997	51150	SDF4	stromalcellderivedfactor4	1p36.33
7911435	6.52101	6.26821	6.52101	chr1	-	NM_001014980//BC089443//ENST00000330388	388581	FAM132A	familywithsequencesimilarity132,memberA	1p36.33
7911444	7.42458	7.70751	7.70751	chr1	-	NM_194458//NM_194315//NM_058167//NM_194457//BC094777//ENST00000347370//ENST00000349431//ENST00000400929//ENST00000348298//ENST00000400930//ENST00000360466//ENST00000339385	118424	UBE2J2	ubiquitin-conjugatingenzymeE2,J2(UBC6homolog,yeast)	1p36.33
7911458	7.3943	7.45405	7.41618	chr1	-	NM_030649//AB051503//ENST00000354980//ENST00000354700//ENST00000353662//ENST00000379037	116983	ACAP3	ArfGAPwithcoiled-coil,ankyrinrepeatandPHdomains3	---
7911486	7.9901	8.43889	8.63302	chr1	-	NM_017871//BC007978//ENST00000323275//ENST00000294579	54973	CPSF3L	cleavageandpolyadenylationspecificfactor3-like	1p36.33
7911506	7.63679	7.89331	8.55458	chr1	-	NM_004421//AF006011//ENST00000378888//ENST00000378891//ENST00000263743//ENST00000400823//ENST00000345100	1855	DVL1	dishevelled,dshhomolog1(Drosophila)	1p36
7911529	9.7959	9.4312	10.034	chr1	-	NM_032348//AK095966//ENST00000378864//ENST00000309212//ENST00000342753	54587	MXRA8	matrix-remodellingassociated8	1p36.33
7911532	8.32983	8.53643	9.19984	chr1	-	NM_017900//NM_001127229//NM_001127230//BC022808//ENST00000338370//ENST00000338338//ENST00000400808//ENST00000321751//ENST00000378853	54998	AURKAIP1	aurorakinaseAinteractingprotein1	1p36.33
7911539	8.96489	8.87974	8.96489	chr1	-	NM_001039577//NM_030937//AF251294//ENST00000400809//ENST00000400810	81669	CCNL2	cyclinL2	1p36.33
7911559	8.12176	9.32952	9.07038	chr1	-	NM_017971//BC009515//ENST00000344843//ENST00000400819	55052//642393	MRPL20,LOC642393	mitochondrialribosomalproteinL20//similartomitochondrialribosomalproteinL20	1p36.3-p36.2//---
7911568	9.0515	9.09665	9.09665	chr1	-	NM_014188//AK023110//ENST00000359060//ENST00000291386//ENST00000378726//ENST00000378725	29101	SSU72	SSU72RNApolymeraseIICTDphosphatasehomolog(S.cerevisiae)	1p36.33
7911578	9.23724	8.21937	8.64142	chr1	-	NM_024011//NM_033529//NM_033486//NM_033487//NM_033488//NM_033489//NM_033492//NM_033493//AF067519//AK303446//ENST00000356200//ENST00000378638//ENST00000378630//ENST00000401097//ENST00000378633//ENST00000341028//ENST00000357760//ENST00000378635//ENST00000407249//ENST00000317673//ENST00000401096	728642//984	CDC2L2,CDC2L1	celldivisioncycle2-like2(PITSLREproteins)//celldivisioncycle2-like1(PITSLREproteins)	1p36.33
7911591	8.15923	8.343	8.51118	chr1	-	NM_001110781//NM_182838//BC110653//BC101666//ENST00000378662//ENST00000234800//ENST00000355570//ENST00000246421	728661//9906	RP11-345P4.4,SLC35E2	similartosolutecarrierfamily35,memberE2	1p36.33
7911600	8.81014	8.81014	8.65353	chr1	-	NM_023018//AF250320//ENST00000378625//ENST00000344463//ENST00000341426//ENST00000341991//ENST00000342348//ENST00000160596//ENST00000400922	65220	NADK	NADkinase	1p36.33-p36.21
7911619	11.2627	11.2769	11.2404	chr1	-	NM_002074//BC004186//ENST00000378609//ENST00000378606	2782	GNB1	guaninenucleotidebindingprotein(Gprotein),betapolypeptide1	1p36.33
7911634	7.06991	7.06991	7.06991	chr1	-	NM_178545//AY358544//ENST00000310991//ENST00000378602//ENST00000378598	339456	TMEM52	transmembraneprotein52	1p36.33
7911643	4.41703	4.41703	4.41703	chr1	-	BC114926//NM_001003808//ENST00000378596	339457	C1orf222	chromosome1openreadingframe222	1p36.33
7911657	6.18367	6.18367	6.18367	chr1	-	AK094642	728690	hCG)1647286	hypotheticalproteinLOC728690	1p36.33
7911659	4.57555	4.57555	4.57555	chr1	-	AK127388//ENST00000378592//ENST00000378590	85452	KIAA1751	KIAA1751	1p36.33
7911683	7.03733	7.03733	7.03733	chr1	-	NM_182533//AK126870//AK024162//AK128507//ENST00000378545//ENST00000359030//ENST00000378546//ENST00000400918//ENST00000401813//ENST00000378558//ENST00000378543//ENST00000400919	199990//80093//100128003//100129828	C1orf86,FLJ14100,LOC100128003,LOC100129828	chromosome1openreadingframe86//hypotheticalproteinFLJ14100//hypotheticalproteinLOC100128003//hypotheticalproteinLOC100129828	1p36.33
7911699	7.03909	7.10876	7.10876	chr1	-	AK024162	80093	FLJ14100	hypotheticalproteinFLJ14100	1p36.33
7911701	6.07373	6.07373	6.07373	chr1	-	NM_024848//BC021704//ENST00000378531//ENST00000378529//ENST00000378525	79906	MORN1	MORNrepeatcontaining1	1p36.33-p36.32
7911718	5.18411	5.18411	5.18411	chr1	-	BC065369	100129534	LOC100129534	smallnuclearribonucleoproteinpolypeptideNpseudogene	1p36.33
7911720	6.09202	6.82647	6.62968	chr1	-	NM_153818//NM_002617//BC000543//ENST00000288774	5192	PEX10	peroxisomalbiogenesisfactor10	1p36.32
7911730	7.5776	7.35965	7.85888	chr1	-	NM_018216//BC043496//ENST00000378466	55229	PANK4	pantothenatekinase4	1p36.32
7911750	6.7621	6.7613	6.7621	chr1	-	NM_001010926//BC087840//ENST00000378453	388585	HES5	hairyandenhancerofsplit5(Drosophila)	1p36.32
7911754	8.99192	6.65734	6.38121	chr1	-	NM_003820//AB208808//ENST00000355716	8764	TNFRSF14	tumornecrosisfactorreceptorsuperfamily,member14(herpesvirusentrymediator)	1p36.3-p36.2
7911767	4.72009	4.72009	4.72009	chr1	-	NM_033467//AF336981//ENST00000288709//ENST00000378412//ENST00000378411	79258	MMEL1	membranemetallo-endopeptidase-like1	1p36
7911793	6.50884	6.67978	6.53225	chr1	-	NR_015440//AL713743	440556	FLJ42875	hypotheticalLOC440556	1p36.32
7911796	6.20966	6.20966	6.20966	chr1	-	NR_024371//NR_015440//ENST00000321336	440556//100129346	FLJ42875,LOC100129346	hypotheticalLOC440556//similartoFLJ42875protein	1p36.32
7911799	6.94665	6.84547	6.84547	chr1	-	NM_001409//AB011539//ENST00000356575//ENST00000294599	1953	MEGF6	multipleEGF-like-domains6	1p36.3
7911839	6.59834	6.7306	6.75744	chr1	-	NM_017818//BC086311//ENST00000378322//ENST00000270708//ENST00000378317//ENST00000378320	49856	WDR8	WDrepeatdomain8	1p36.3
7911854	6.73236	5.54501	8.28326	chr1	-	NM_207306//BC013872	57212	KIAA0495	KIAA0495	1p36.32
7911862	7.84356	8.5863	8.49219	chr1	-	NM_020710//BC031301//ENST00000378251	57470	LRRC47	leucinerichrepeatcontaining47	1p36.32
7911870	7.26262	8.25741	8.39763	chr1	-	NM_014704//AB011134//ENST00000378230//ENST00000378224//ENST00000378223	9731	KIAA0562	KIAA0562	1p36.32
7911897	8.68356	9.31212	9.34508	chr1	-	NM_207356//AK125092//ENST00000361605//ENST00000378200//ENST00000400917	339448	C1orf174	chromosome1openreadingframe174	1p36.32
7911902	6.53499	6.77903	6.75519	chr1	-	NM_015102//BC040520//ENST00000378156//ENST00000378169//ENST00000378162//ENST00000378161//ENST00000378160	261734	NPHP4	nephronophthisis4	1p36.22
7911941	5.32273	5.32273	5.32273	chr1	-	NM_015557//AF425231//ENST00000262450//ENST00000378021//ENST00000378041//ENST00000378001//ENST00000378006//ENST00000377999	26038	CHD5	chromodomainhelicaseDNAbindingprotein5	1p36.31
7911989	6.22391	7.3095	6.65376	chr1	-	NM_000983//BC035566//ENST00000234875	6146	RPL22	ribosomalproteinL22	1p36.3-p36.2
7911993	6.60519	7.88088	7.88088	chr1	-	NM_012405//BC017037//ENST00000343813//ENST00000362035	23463	ICMT	isoprenylcysteinecarboxylmethyltransferase	1p36.21
7912004	6.86366	6.60731	6.77394	chr1	-	NM_207370//BC068275//ENST00000377893//ENST00000289226	387509	GPR153	Gprotein-coupledreceptor153	1p36.31
7912012	7.48555	7.46139	7.69862	chr1	-	NM_007274//NM_181864//NM_181865//NM_181866//BC017365//ENST00000361521//ENST00000377860//ENST00000377855//ENST00000377845//ENST00000377842//ENST00000377858	11332	ACOT7	acyl-CoAthioesterase7	1p36.31-p36.11
7912031	5.79932	5.79932	5.79932	chr1	-	NM_019089//BC142687//ENST00000377834//ENST00000377837//ENST00000377836	54626	HES2	hairyandenhancerofsplit2(Drosophila)	1p36.31-p36.11
7912040	8.23048	6.88962	7.01539	chr1	-	NM_148965//NM_003790//NM_148967//NM_148966//NM_148970//NM_001039664//BC117189//ENST00000356876//ENST00000377782//ENST00000355862//ENST00000348333//ENST00000351959//ENST00000351748	8718	TNFRSF25	tumornecrosisfactorreceptorsuperfamily,member25	1p36.2
7912056	6.01744	6.01744	6.01744	chr1	-	NM_198681//NM_020631//NM_001042663//NM_001042664//NM_001042665//AK131074//ENST00000377748//ENST00000400914//ENST00000400915//ENST00000377728//ENST00000340850//ENST00000400913//ENST00000377732//ENST00000377737//ENST00000377740//ENST00000377725//ENST00000377714	57449	PLEKHG5	pleckstrinhomologydomaincontaining,familyG(withRhoGefdomain)member5	1p36.31
7912086	8.5284	9.35025	9.85469	chr1	-	NM_024654//BC105095//ENST00000377705	79707	NOL9	nucleolarprotein9	1p36.31
7912102	7.05518	6.67274	6.67274	chr1	-	NM_014851//AB007938//ENST00000377663//ENST00000377658	9903	KLHL21	kelch-like21(Drosophila)	1p36.31
7912112	7.7122	9.322	9.39727	chr1	-	NM_018198//AF306695//ENST00000377577//ENST00000377573//ENST00000294401//ENST00000349363	55735	DNAJC11	DnaJ(Hsp40)homolog,subfamilyC,member11	1p36.31
7912136	2.72941	2.72941	2.72941	chr1	-	NM_021995//NM_006786//BC126443//ENST00000054668//ENST00000377516//ENST00000361696//ENST00000400910	10911	UTS2	urotensin2	1p36
7912145	5.73935	5.4706	5.18911	chr1	-	NM_001561//L12964//ENST00000377507	3604	TNFRSF9	tumornecrosisfactorreceptorsuperfamily,member9	1p36
7912157	5.6443	4.8218	5.32773	chr1	-	NM_018948//BC025337//ENST00000377482	54206	ERRFI1	ERBBreceptorfeedbackinhibitor1	1p36
7912166	8.53693	8.48927	8.48927	chr1	-	NM_012102//NM_001042681//NM_001042682//AB036737//ENST00000337907//ENST00000400908//ENST00000377464//ENST00000400907	473	RERE	arginine-glutamicaciddipeptide(RE)repeats	1p36.2-p36.1
7912194	6.84934	6.63336	6.62562	chr1	-	uc001apg.1//BC029383//XR_041383	54744	DKFZp566H0824	hypotheticalLOC54744	1p36.23
7912198	11.448	13.0797	13.1652	chr1	-	NM_001428//BC011130//ENST00000234590	2023	ENO1	enolase1,(alpha)	1p36.3-p36.2
7912211	4.30094	4.30094	4.30094	chr1	-	NM_207420//AY571960//ENST00000270685//ENST00000400906	155184	SLC2A7	solutecarrierfamily2(facilitatedglucosetransporter),member7	1p36.2
7912224	6.0594	7.86053	5.96289	chr1	-	NM_003039//NR_024180//NM_001135585//M55531//ENST00000377424//ENST00000377414	6518	SLC2A5	solutecarrierfamily2(facilitatedglucose/fructosetransporter),member5	1p36.2
7912239	5.79063	5.5739	5.5739	chr1	-	NM_024980//AY768808//ENST00000377411//ENST00000377408	80045	GPR157	Gprotein-coupledreceptor157	1p36.23
7912248	4.25132	4.25132	4.25132	chr1	-	EF592573	407040	MIR34A	microRNA34a	1p36.23|1p36.22
7912250	7.59598	7.46643	7.58348	chr1	-	EF592573	407040	MIR34A	microRNA34a	1p36.23|1p36.22
7912254	5.34657	5.34657	5.34657	chr1	-	AK097325//ENST00000377320	644997	C1orf200	chromosome1openreadingframe200	1p36.22
7912257	8.72784	8.80719	7.63794	chr1	-	NM_001009566//NM_014944//AB020718//ENST00000377298//ENST00000361311//ENST00000377288	22883	CLSTN1	calsyntenin1	1p36.22
7912280	4.58426	4.58426	4.58426	chr1	-	AK131225	645010	FLJ16126	hypotheticalLOC645010	1p36.22
7912283	7.1444	7.23543	7.43533	chr1	-	NM_020248//NM_001012329//AB021262//ENST00000377263//ENST00000361853//ENST00000400904//ENST00000377260//ENST00000377258//ENST00000377256	56998	CTNNBIP1	catenin,betainteractingprotein1	1p36.22
7912292	8.07091	9.31491	9.34138	chr1	-	NM_032368//AB060688//ENST00000377223//ENST00000400903//ENST00000377213	84328	LZIC	leucinezipperandCTNNBIP1domaincontaining	1p36.22
7912303	6.54845	8.31227	8.20354	chr1	-	NM_213566//NM_004401//BC007112//ENST00000377036//ENST00000377038	1676	DFFA	DNAfragmentationfactor,45kDa,alphapolypeptide	1p36.3-p36.2
7912316	6.22709	5.41177	5.45167	chr1	-	NM_001079843//NM_017766//DQ217660//ENST00000377022//ENST00000344008//ENST00000377015	54897	CASZ1	castorzincfinger1	1p36.22
7912343	6.30161	5.62514	5.62514	chr1	-	NM_001079843//DQ217660//ENST00000377022	54897	CASZ1	castorzincfinger1	1p36.22
7912347	6.24798	5.62514	5.62514	chr1	-	NM_001079843//DQ217660//ENST00000377022	54897	CASZ1	castorzincfinger1	1p36.22
7912349	5.46331	5.46331	5.46331	chr1	-	BC126349//AK094437//AK095152//ENST00000377008//ENST00000377004	148345	C1orf127	chromosome1openreadingframe127	1p36.22
7912361	4.54913	4.54913	4.54913	chr1	-	NM_006610//NM_139208//AK290823//ENST00000400897//ENST00000234505//ENST00000376967//ENST00000400898	10747	MASP2	mannan-bindinglectinserinepeptidase2	1p36.3-p36.2
7912374	7.7335	10.3952	10.3295	chr1	-	NM_003132//M34338//ENST00000376957	6723	SRM	spermidinesynthase	1p36-p22
7912385	9.40275	9.85931	10.1733	chr1	-	NM_001001998//NM_002685//BC039901//ENST00000376936//ENST00000304457	5394	EXOSC10	exosomecomponent10	1p36.22
7912412	8.34316	9.05354	9.44144	chr1	-	NM_004958//U88966//ENST00000361445//ENST00000376838	2475	FRAP1	FK506bindingprotein12-rapamycinassociatedprotein1	1p36.2
7912473	6.66733	6.46147	6.66733	chr1	-	NM_012168//BC096747//ENST00000354287//ENST00000376779	26232	FBXO2	F-boxprotein2	1p36.22
7912481	7.79662	8.87642	9.74423	chr1	-	NM_001127325//NM_006341//AK094316//ENST00000235310//ENST00000376667//ENST00000376672//ENST00000376692//ENST00000376669//ENST00000376655//ENST00000376664	10459	MAD2L2	MAD2mitoticarrestdeficient-like2(yeast)	1p36
7912496	7.47734	6.82403	9.05516	chr1	-	NM_005957//AB209113//ENST00000376592//ENST00000376590//ENST00000376585//ENST00000376583	4524	MTHFR	5,10-methylenetetrahydrofolatereductase(NADPH)	1p36.3
7912511	7.20395	7.20395	7.20395	chr1	-	NM_138346//AB095933//ENST00000376576//ENST00000329923//ENST00000376572//ENST00000358733	90231	KIAA2013	KIAA2013	1p36.22
7912515	4.88354	4.88354	4.88354	chr1	-	NM_006172//M30262//ENST00000400892//ENST00000376480//ENST00000376476	4878	NPPA	natriureticpeptideprecursorA	1p36.21
7912520	5.60742	5.60742	5.60742	chr1	-	NM_002521//BC025785//ENST00000376468//ENST00000376461	4879	NPPB	natriureticpeptideprecursorB	1p36.2
7912537	8.0019	6.49771	8.64029	chr1	-	NM_004753//BC002730//ENST00000376223	9249	DHRS3	dehydrogenase/reductase(SDRfamily)member3	1p36.1
7912547	3.50816	3.50816	3.50816	chr1	-	NM_001098376//NM_001010890//NM_001013407//NM_001010889//NM_001009611//BC101343//BC101342//BC101344//ENST00000330087//ENST00000376152//ENST00000331684//ENST00000376168//ENST00000376182//ENST00000376189//ENST00000355096//ENST00000376192//ENST00000235349//ENST00000332913	653619//343070//343068//440561//400735//440560//729368	PRAMEF15,PRAMEF9,PRAMEF5,PRAMEF6,PRAMEF4,PRAMEF11,PRAMEF23	PRAMEfamilymember15//PRAMEfamilymember9//PRAMEfamilymember5//PRAMEfamilymember6//PRAMEfamilymember4//PRAMEfamilymember11//PRAMEfamilymember23	1p36.21
7912552	3.3102	3.3102	3.3102	chr1	-	NM_001013631//BC137258//ENST00000317869	343069	HNRNPCL1	heterogeneousnuclearribonucleoproteinC-like1	1p36.21
7912555	3.50816	3.50816	3.50816	chr1	-	NM_001009611//NM_001013407//NM_001010889//NM_001098376//NM_001010890//BC101344//BC101342//BC101343//ENST00000235349//ENST00000332913//ENST00000376192//ENST00000376168//ENST00000376182//ENST00000376189//ENST00000355096//ENST00000330087//ENST00000376152//ENST00000331684	400735//343068//440561//653619//343070//729368//440560	PRAMEF4,PRAMEF5,PRAMEF6,PRAMEF15,PRAMEF9,PRAMEF23,PRAMEF11	PRAMEfamilymember4//PRAMEfamilymember5//PRAMEfamilymember6//PRAMEfamilymember15//PRAMEfamilymember9//PRAMEfamilymember23//PRAMEfamilymember11	1p36.21
7912561	4.34827	4.34827	4.34827	chr1	-	NM_001039361//BC112208//ENST00000235347	343071	PRAMEF10	PRAMEfamilymember10	1p36.21
7912567	3.79137	3.79137	3.79137	chr1	-	NM_001098376//NM_001013407//NM_001010890//NM_001010889//NM_001009611//BC101343//BC101344//BC101342//ENST00000376168//ENST00000376189//ENST00000330087//ENST00000376152//ENST00000376182//ENST00000332913//ENST00000355096//ENST00000376192//ENST00000235349//ENST00000331684	653619//343068//343070//440561//400735//729368//440560	PRAMEF15,PRAMEF5,PRAMEF9,PRAMEF6,PRAMEF4,PRAMEF23,PRAMEF11	PRAMEfamilymember15//PRAMEfamilymember5//PRAMEfamilymember9//PRAMEfamilymember6//PRAMEfamilymember4//PRAMEfamilymember23//PRAMEfamilymember11	1p36.21
7912575	3.85515	3.85515	3.85515	chr1	-	NM_001013407//NM_001010889//NM_001098376//NM_001010890//NM_001009611//BC101343//BC101342//BC101344//ENST00000376168//ENST00000376182//ENST00000376189//ENST00000332913//ENST00000330087//ENST00000376152//ENST00000355096//ENST00000376192//ENST00000235349//ENST00000331684	343068//440561//653619//343070//400735//729368//440560	PRAMEF5,PRAMEF6,PRAMEF15,PRAMEF9,PRAMEF4,PRAMEF23,PRAMEF11	PRAMEfamilymember5//PRAMEfamilymember6//PRAMEfamilymember15//PRAMEfamilymember9//PRAMEfamilymember4//PRAMEfamilymember23//PRAMEfamilymember11	1p36.21
7912580	4.12056	4.12056	4.12056	chr1	-	NM_001136561//BC157858	440563	LOC440563	heterogeneousnuclearribonucleoproteinC-like	1p36.21
7912582	3.61731	3.61731	3.61731	chr1	-	ENST00000355096//ENST00000331684	440561//440560	PRAMEF6,PRAMEF11	PRAMEfamilymember6//PRAMEfamilymember11	1p36.21
7912585	5.16399	5.16399	5.16399	chr1	-	NM_001013692//NM_001100631//ENST00000376173//ENST00000332467//ENST00000376187	401940//653606	PRAMEF3,PRAMEF22	PRAMEfamilymember3//PRAMEfamilymember22	1p36.21
7912591	6.08794	6.08794	6.08794	chr1	-	NM_001012277//NM_001012276//ENST00000361079//ENST00000330881//ENST00000357367	441871//391002	PRAMEF7,PRAMEF8	PRAMEfamilymember7//PRAMEfamilymember8	1p36.21
7912595	3.07377	3.07377	3.07377	chr1	-	NM_001024661//NM_001099854//NM_023013//NM_023014//BC075009//ENST00000376132//ENST00000334600//ENST00000344998//ENST00000376204//ENST00000332296//ENST00000240189//ENST00000376202//ENST00000400814	400736//729528//65121//65122	PRAMEF13,PRAMEF14,PRAMEF2	PRAMEfamilymember13//PRAMEfamilymember14//PRAMEfamilymember2	1p36.21
7912601	4.18086	4.18086	4.18086	chr1	-	NM_001099850//NM_001099790//NM_001013692//NM_001100631//ENST00000376126//ENST00000376101//ENST00000353410//ENST00000376173//ENST00000332467//ENST00000376187	391003//645414//401940//653606	PRAMEF18,PRAMEF19,PRAMEF3,PRAMEF22	PRAMEfamilymember18//PRAMEfamilymember19//PRAMEfamilymember3//PRAMEfamilymember22	1p36.21
7912606	6.08794	6.08794	6.08794	chr1	-	NM_001012277//NM_001012276//ENST00000361079//ENST00000330881//ENST00000357367	441871//391002	PRAMEF7,PRAMEF8	PRAMEfamilymember7//PRAMEfamilymember8	1p36.21
7912610	3.07377	3.07377	3.07377	chr1	-	NM_001024661//NM_001099854//NM_023013//NM_023014//BC075009//ENST00000376132//ENST00000334600//ENST00000344998//ENST00000376204//ENST00000332296//ENST00000240189//ENST00000400814//ENST00000376202	400736//729528//65121//65122	PRAMEF13,PRAMEF14,PRAMEF2	PRAMEfamilymember13//PRAMEfamilymember14//PRAMEfamilymember2	1p36.21
7912617	4.18086	4.18086	4.18086	chr1	-	NM_001099850//NM_001099790//NM_001013692//NM_001100631//ENST00000376126//ENST00000376101//ENST00000353410//ENST00000376173//ENST00000332467//ENST00000376187	391003//645414//401940//653606	PRAMEF18,PRAMEF19,PRAMEF3,PRAMEF22	PRAMEfamilymember18//PRAMEfamilymember19//PRAMEfamilymember3//PRAMEfamilymember22	1p36.21
7912622	4.77379	4.77379	4.77379	chr1	-	BC016048//ENST00000401092//ENST00000376085	126755	LRRC38	leucinerichrepeatcontaining38	1p36.21
7912629	5.02592	5.02592	5.28657	chr1	-	AY505122	23254	RP1-21O18.1	kazrin	1p36.21
7912638	3.64976	3.64976	3.64976	chr1	-	AK074283//ENST00000310916//ENST00000404665	200197	C1orf126	chromosome1openreadingframe126	1p36.21
7912646	7.99916	6.85609	8.70346	chr1	-	NM_001229//NM_032996//AB209147//ENST00000375890//ENST00000333868//ENST00000400777//ENST00000375874//ENST00000348549	842	CASP9	caspase9,apoptosis-relatedcysteinepeptidase	1p36.3-p36.1
7912659	5.59558	5.59558	5.5125	chr1	-	NM_024758//BC005090//ENST00000375826	79814	AGMAT	agmatineureohydrolase(agmatinase)	1p36.21
7912670	8.81	11.0321	11.3862	chr1	-	NM_006004//AK304884//M36647//ENST00000311672	7388//8439	UQCRH,NSMAF	ubiquinol-cytochromecreductasehingeprotein//neutralsphingomyelinase(N-SMase)activationassociatedfactor	1p33//8q12-q13
7912672	5.75909	5.54501	5.75909	chr1	-	NR_024279//AK094772//ENST00000317122	729614	hCG)2008140	hypotheticalLOC729614	1p36.21
7912675	7.69106	7.47655	7.56749	chr1	-	NM_003443//BC126163//ENST00000375743//ENST00000375733//ENST00000375729	7709	ZBTB17	zincfingerandBTBdomaincontaining17	1p36.2-p36.1
7912692	4.03725	4.03725	4.03725	chr1	-	NM_014424//AK092275//ENST00000311890//ENST00000375714//ENST00000375718//ENST00000406363	27129	HSPB7	heatshock27kDaproteinfamily,member7(cardiovascular)	1p36.23-p34.3
7912701	6.35505	6.16751	6.65203	chr1	-	NM_182623//BC016848//ENST00000375662	348487	FAM131C	familywithsequencesimilarity131,memberC	1p36.13
7912706	4.96666	4.96666	4.96666	chr1	-	NM_004431//BC037166//ENST00000407976//ENST00000358432	1969	EPHA2	EPHreceptorA2	1p36
7912724	6.43219	6.43219	6.46354	chr1	-	NM_153213//BC040640//ENST00000270747//ENST00000375607	128272	ARHGEF19	Rhoguaninenucleotideexchangefactor(GEF)19	1p36.13
7912743	6.14342	6.0197	6.92142	chr1	-	BC002946//ENST00000375599//ENST00000375596	79363	C1orf89	chromosome1openreadingframe89	1p36.13
7912750	8.26533	8.02952	8.44243	chr1	-	NM_018994//BC043410//ENST00000375592	54455	FBXO42	F-boxprotein42	1p36.23-p36.11
7912764	5.23517	5.23517	5.23517	chr1	-	NM_198546//AK128106//ENST00000335496//ENST00000375584//ENST00000375577	374955	SPATA21	spermatogenesisassociated21	1p36.13
7912784	5.90562	5.90562	5.911	chr1	-	NR_023386//AB067509	114819	CROCCL2	ciliaryrootletcoiled-coil,rootletin-like2	1p36.13
7912800	11.6977	10.6987	11.843	chr1	-	NR_004421//NR_004430//NR_004427//NR_004408//NR_004426//NR_004402//NR_004400//AK299482//AK027791	6060//26871//26870//26869//26868//26866//26863//2946//285973	RNU1A,RNU1A3,RNU1C1,RNU1C2,RNU1D2,RNU1F1,RNU1G3,GSTM2,ATG9B	RNA,U1Asmallnuclear//RNA,U1A3smallnuclear//RNA,U1C1smallnuclear//RNA,U1C2smallnuclear//RNA,U1D2smallnuclear//RNA,U1F1smallnuclear//RNA,U1G3smallnuclear//glutathioneS-transferasemu2(muscle)//ATG9autophagyrelated9homologB(S.cerevisiae)	1p36.1//1p13.3//7q36.1
7912802	3.74276	3.66199	4.37586	chr1	-	AK125737	440570	LOC440570	LOC440570	1p36.13
7912808	11.0861	10.3317	9.73145	chr1	-	NM_001102663//NM_032264//AY894575//BC086308//AY894565//AK095602//ENST00000287968//ENST00000322098//ENST00000401010//ENST00000401007//ENST00000369323//ENST00000339388//ENST00000369228//ENST00000369226//ENST00000281815//ENST00000375552//ENST00000369227//ENST00000338347//ENST00000369338//ENST00000369187//ENST00000254372//ENST00000392963//ENST00000401087//ENST00000369364//ENST00000342104//ENST0000031…	728936//84224//55672//728841//100132406//149013//200030//25832//400818//440670//728912//284565	NBPF16,NBPF3,NBPF8,NBPF10,KIAA1245,RP11-94I2.2,NBPF14,NBPF20,NBPF9,NBPF11,NBPF15	neuroblastomabreakpointfamily,member16//neuroblastomabreakpointfamily,member3//neuroblastomabreakpointfamily,member8//neuroblastomabreakpointfamily,member10//KIAA1245//hypotheticalproteinLOC200030//neuroblastomabreakpointfamily,member14//neuroblastomabreakpointfamily,member20//neuroblastomabreakpointfamily,member9//neuroblastomabreakpointfamily,member11//neuroblastomabreakpointfamily,member15	1q21.1//1p36.12//1p36.13//1q21.2//1q12-q21.2
7912839	6.9459	7.3326	7.69147	chr1	-	BC006312//AK090414//AL834169//ENST00000362058	84809//9696	CROCCL1	ciliaryrootletcoiled-coil,rootletin-like1	1p36.13//1pter-p36.11
7912850	11.6977	10.6987	11.843	chr1	-	NR_004421//NR_004430//NR_004427//NR_004408//NR_004426//NR_004402//NR_004400//AK299482//AK027791	6060//26871//26870//26869//26868//26866//26863//2946//285973	RNU1A,RNU1A3,RNU1C1,RNU1C2,RNU1D2,RNU1F1,RNU1G3,GSTM2,ATG9B	RNA,U1Asmallnuclear//RNA,U1A3smallnuclear//RNA,U1C1smallnuclear//RNA,U1C2smallnuclear//RNA,U1D2smallnuclear//RNA,U1F1smallnuclear//RNA,U1G3smallnuclear//glutathioneS-transferasemu2(muscle)//ATG9autophagyrelated9homologB(S.cerevisiae)	1p36.1//1p13.3//7q36.1
7912852	9.97463	10.9361	10.8575	chr1	-	BC110421//BC000793//ENST00000379607//ENST00000379593	280661//1964	EIF1AP1,EIF1AX	eukaryotictranslationinitiationfactor1Apseudogene1//eukaryotictranslationinitiationfactor1A,X-linked	1p36.13//Xp22.12
7912854	6.03024	6.03024	6.03024	chr1	-	AL035288//ENST00000270691	284729	ESPNP	espinpseudogene	1p36.13
7912861	6.32233	6.32233	5.95668	chr1	-	ENST00000344958//ENST00000339435//ENST00000369173	729574//729587//644634	LOC729574,LOC729587,LOC644634	UPF0627proteinENSP00000341061/ENSP00000339743//hypotheticalLOC729587//hypotheticalLOC644634	1p36.13//1q21.1
7912863	5.86643	5.86643	5.86643	chr1	-	NR_002729//NM_020998//AY192149//L11924//ENST00000334998//ENST00000389184//ENST00000308124//ENST00000383728	11223//4485	MSTP9,MST1	macrophagestimulating,pseudogene9//macrophagestimulating1(hepatocytegrowthfactor-like)	1p36.13//3p21
7912884	4.3851	4.29319	4.29319	chr1	-	ENST00000357301	100133616	LOC100133616	hypotheticalproteinLOC100133616	---
7912887	4.17473	4.17473	4.17473	chr1	-	NM_002403//NM_001135248//NM_017459//NM_001135247//AK222751//ENST00000375535//ENST00000375534	4237	MFAP2	microfibrillar-associatedprotein2	1p36.1-p35
7912898	7.24551	6.97962	7.67494	chr1	-	NM_022089//AY461712//ENST00000326735//ENST00000341676//ENST00000375508	23400	ATP13A2	ATPasetype13A2	1p36
7912928	8.62927	9.94484	10.0562	chr1	-	NM_003000//BC007840//ENST00000375499	6390	SDHB	succinatedehydrogenasecomplex,subunitB,ironsulfur(Ip)	1p36.1-p35
7912937	7.95208	7.46779	6.08653	chr1	-	NM_007365//AB030176//ENST00000375486//ENST00000375481	11240	PADI2	peptidylargininedeiminase,typeII	1p36.13
7912956	8.87745	10.3019	10.2395	chr1	-	NM_001136204//NM_018715//AJ421269//ENST00000375436//ENST00000375433	55920	RCC2	regulatorofchromosomecondensation2	1p36.13
7912968	5.55506	5.55506	5.55506	chr1	-	NM_152232//ENST00000375371	80834	TAS1R2	tastereceptor,type1,member2	1p36.13
7912975	5.24927	6.87277	6.72779	chr1	-	NM_003748//NM_170726//BC007581//ENST00000375341//ENST00000375335//ENST00000290597//ENST00000375334	8659	ALDH4A1	aldehydedehydrogenase4family,memberA1	1p36
7912994	7.07533	5.85854	5.83917	chr1	-	NM_001136265//ENST00000355609//ENST00000304963	126917	IFFO2	intermediatefilamentfamilyorphan2	1p36.13
7913001	10.3317	10.0975	11.0098	chr1	-	NM_020765//AF348492//ENST00000375254//ENST00000375267//ENST00000375226//ENST00000375217//ENST00000375224//ENST00000375218//ENST00000375225	23352	UBR4	ubiquitinproteinligaseE3componentn-recognin4	1p36.13
7913110	7.85044	9.90863	9.69132	chr1	-	BC034589//AK291618//D42044//AK124740//ENST00000375208//ENST00000375199//ENST00000375184//ENST00000375197	23065	KIAA0090	KIAA0090	1p36.13
7913138	4.72009	4.68086	4.72009	chr1	-	NM_201252//BC035351//ENST00000341714//ENST00000388886	246181	AKR7L	aldo-ketoreductasefamily7-like	1p36.13|1p35-p36.1
7913146	6.58224	6.58224	6.58224	chr1	-	NM_012067//BC031562//ENST00000361640	22977	AKR7A3	aldo-ketoreductasefamily7,memberA3(aflatoxinaldehydereductase)	1p36.13
7913156	7.50573	8.27898	8.23905	chr1	-	NM_003689//BC012171//ENST00000330072//ENST00000235835	8574	AKR7A2	aldo-ketoreductasefamily7,memberA2(aflatoxinaldehydereductase)	1p36.13
7913169	10.9166	10.7914	10.4157	chr1	-	NM_004930//AK125085//ENST00000375142//ENST00000401082//ENST00000264203//ENST00000375144//ENST00000401084//ENST00000375145//ENST00000401083//ENST00000264202	832	CAPZB	cappingprotein(actinfilament)muscleZ-line,beta	1p36.1
7913187	6.59712	5.3816	5.55498	chr1	-	NM_181719//BC053600//ENST00000294543//ENST00000375122//ENST00000375124//ENST00000375127	255104	TMCO4	transmembraneandcoiled-coildomains4	1p36.13
7913206	5.97014	5.97014	5.97014	chr1	-	NM_019062//BC030960//ENST00000375121	54546	RNF186	ringfingerprotein186	1p36.13
7913211	5.19435	5.19435	5.19435	chr1	-	NM_014589//AF189279//ENST00000375116	30814	PLA2G2E	phospholipaseA2,groupIIE	1p36.13
7913216	5.00833	5.00833	5.00833	chr1	-	NM_000300//BC005919//ENST00000375111//ENST00000400520	5320	PLA2G2A	phospholipaseA2,groupIIA(platelets,synovialfluid)	1p35
7913226	6.04797	6.04797	6.04797	chr1	-	NM_012400//AF188625//ENST00000375105	26279	PLA2G2D	phospholipaseA2,groupIID	1p36.12
7913235	5.85854	5.85854	5.88048	chr1	-	NM_001105572//ENST00000247992	391013	PLA2G2C	phospholipaseA2,groupIIC	1p36.12
7913237	6.90264	6.2756	6.40716	chr1	-	NM_018584//AY204901//ENST00000375078	55450	CAMK2N1	calcium/calmodulin-dependentproteinkinaseIIinhibitor1	1p36.12
7913242	7.29884	7.36702	7.36702	chr1	-	NM_024544//AB097015//ENST00000264198	79594	MUL1	mitochondrialE3ubiquitinligase1	1p36.12
7913256	9.10987	10.5892	9.85802	chr1	-	NM_005216//AK297009//ENST00000375048	1650	DDOST	dolichyl-diphosphooligosaccharide-proteinglycosyltransferase	1p36.1
7913271	5.56547	5.61363	5.56547	chr1	-	NM_020816//NM_001122819//AY484427//ENST00000247986//ENST00000400463//ENST00000321188//ENST00000375044	57576	KIF17	kinesinfamilymember17	1p36.12
7913290	5.16399	5.16399	5.16399	chr1	-	NM_001103161//NM_001103160//AK123841//ENST00000375031	400745	SH2D5	SH2domaincontaining5	1p36.12
7913300	10.1408	10.379	10.6996	chr1	-	NM_016287//BC045660//ENST00000312239//ENST00000375004//ENST00000360142//ENST00000375003//ENST00000375000//ENST00000400444	50809	HP1BP3	heterochromatinprotein1,bindingprotein3	1p36.12
7913319	8.89675	9.41085	8.86448	chr1	-	NM_003760//AF012072//ENST00000374937//ENST00000400422//ENST00000264211//ENST00000400415//ENST00000374935//ENST00000356916//ENST00000374927//ENST00000400409//ENST00000374933	8672	EIF4G3	eukaryotictranslationinitiationfactor4gamma,3	1p36.12
7913357	9.96946	6.6052	8.47207	chr1	-	NM_001397//NM_001113347//NM_001113349//NM_001113348//BC117256//ENST00000357071//ENST00000374893//ENST00000374894//ENST00000264205	1889	ECE1	endothelinconvertingenzyme1	1p36.1
7913380	12.492	11.9512	11.481	chr1	-	XM_001720054	100133459	LOC100133459	hypotheticalproteinLOC100133459	---
7913385	5.28482	5.18411	6.89224	chr1	-	NM_002885//AB007943//ENST00000374758//ENST00000317967//ENST00000374765//ENST00000359708//ENST00000374763//ENST00000374772//ENST00000374761//ENST00000290101//ENST00000374757	5909	RAP1GAP	RAP1GTPaseactivatingprotein	1p36.1-p35
7913415	9.27073	9.81649	10.2397	chr1	-	NM_032236//NM_001032730//AF502942//ENST00000308271//ENST00000400301//ENST00000374732//ENST00000374730	84196	USP48	ubiquitinspecificpeptidase48	1p36.12
7913450	6.16983	6.29809	7.98813	chr1	-	NM_005529//M85289//ENST00000374695//ENST00000374682//ENST00000311538//ENST00000374673//ENST00000374676	3339	HSPG2	heparansulfateproteoglycan2	1p36.1-p34
7913547	6.15618	6.15618	6.15618	chr1	-	NM_030761//BC057781//ENST00000290167//ENST00000374655	54361	WNT4	wingless-typeMMTVintegrationsitefamily,member4	1p36.23-p35.1
7913558	8.15466	7.90982	7.68774	chr1	-	NM_033631//BC033219//ENST00000374623//ENST00000302291//ENST00000314174	7798	LUZP1	leucinezipperprotein1	1p36
7913566	4.90797	4.90797	4.90797	chr1	-	NM_000864//BC007720//ENST00000374619//ENST00000314113	3352	HTR1D	5-hydroxytryptamine(serotonin)receptor1D	1p36.3-p34.3
7913571	10.2859	11.1023	11.0724	chr1	-	NM_001102398//NM_005826//NM_001102399//NM_001102397//BC001449//ENST00000302271//ENST00000374612//ENST00000374616	10236	HNRNPR	heterogeneousnuclearribonucleoproteinR	1p36.12
7913582	6.80508	6.80508	7.11662	chr1	-	NM_001077195//NM_030634//BC056400//ENST00000314011//ENST00000374608//ENST00000374609//ENST00000360017	80818	ZNF436	zincfingerprotein436	1p36
7913593	4.73552	4.23399	4.39472	chr1	-	NM_003196//AK290272//ENST00000374602//ENST00000374601	6920	TCEA3	transcriptionelongationfactorA(SII),3	1p36.12
7913609	5.32009	5.07421	6.34626	chr1	-	NM_017707//BC060786//ENST00000336689//ENST00000374579	55616	ASAP3	ArfGAPwithSH3domain,ankyrinrepeatandPHdomain3	1p36.12
7913644	6.32949	7.21702	7.57709	chr1	-	NM_004091//BC053676//ENST00000361729	1870	E2F2	E2Ftranscriptionfactor2	1p36
7913655	6.03024	5.07145	7.1511	chr1	-	NM_002167//BC003107//ENST00000374561	3399	ID3	inhibitorofDNAbinding3,dominantnegativehelix-loop-helixprotein	1p36.13-p36.12
7913663	2.96217	3.56391	2.96217	chr1	-	AF010144	27308	RP5-886K2.1	neuronalthreadproteinAD7c-NTP	1p36
7913667	6.20005	7.41856	7.92426	chr1	-	NM_000403//NM_001008216//NM_001127621//AK057302//ENST00000374497//ENST00000313298//ENST00000374498	2582	GALE	UDP-galactose-4-epimerase	1p36-p35
7913682	6.74287	7.36945	7.76823	chr1	-	NM_000191//BC010570//ENST00000374490//ENST00000235958//ENST00000374487//ENST00000374483	3155	HMGCL	3-hydroxymethyl-3-methylglutaryl-CoenzymeAlyase	1p36.1-p35
7913694	7.15921	7.99857	7.2161	chr1	-	NM_000147//BC017338//ENST00000374479//ENST00000374476//ENST00000374475	2517	FUCA1	fucosidase,alpha-L-1,tissue	1p34
7913705	6.82895	8.85808	5.31582	chr1	-	NM_001841//X74328//ENST00000374472	1269	CNR2	cannabinoidreceptor2(macrophage)	1p36.11
7913712	8.5084	8.99409	8.71547	chr1	-	NM_006625//NM_054016//AF419331//BX648939//ENST00000344989//ENST00000338597//ENST00000374453//ENST00000374452//ENST00000374456//ENST00000343255//ENST00000374449//ENST00000341154//ENST00000374457	10772//642558	FUSIP1,LOC642558	FUSinteractingprotein(serine/arginine-rich)1//similartoFUSinteractingprotein(serine-argininerich)1	1p36.11//---
7913727	4.93161	4.93161	4.93161	chr1	-	NM_152372//BC067101//ENST00000374434//ENST00000329601//ENST00000330966//ENST00000338909//ENST00000374442	127294	MYOM3	myomesinfamily,member3	1p36.11
7913768	4.82558	4.82558	4.82558	chr1	-	NM_021258//BC029273//ENST00000270800	58985	IL22RA1	interleukin22receptor,alpha1	1p36.11
7913776	5.61205	5.42702	5.42702	chr1	-	NM_170743//NM_173064//NM_173065//BC140872//ENST00000327535//ENST00000327575//ENST00000374421//ENST00000374418//ENST00000374419	163702	IL28RA	interleukin28receptor,alpha(interferon,lambdareceptor)	1p36.11
7913787	5.41565	6.0587	6.30362	chr1	-	BC063891//BC035061//BC047705//AK299401//AK090659//AK025957//ENST00000374409//ENST00000337248//ENST00000003583//ENST00000399974//ENST00000374404	90529	C1orf201	chromosome1openreadingframe201	1p36.11
7913805	9.78249	7.78429	7.17453	chr1	-	NM_001031680//NM_004350//BC013362//ENST00000399916//ENST00000338888//ENST00000308873	864	RUNX3	runt-relatedtranscriptionfactor3	1p36
7913814	9.22647	8.09667	7.96352	chr1	-	NM_015484//NM_207170//BC010862//ENST00000236273//ENST00000354361	25949	SYF2	SYF2homolog,RNAsplicingfactor(S.cerevisiae)	1p36.11
7913824	9.93117	8.79204	8.91162	chr1	-	NM_020317//AK292532//ENST00000243189	57035	C1orf63	chromosome1openreadingframe63	1p36.13-p35.1
7913835	4.61675	4.0002	7.4101	chr1	-	NM_020485//NM_138618//NM_138616//NM_138617//AF510065//AF187846//ENST00000349320//ENST00000294413//ENST00000374352//ENST00000243186//ENST00000349438//ENST00000346452//ENST00000340849	6006//6007	RHCE,RHD	Rhbloodgroup,CcEeantigens//Rhbloodgroup,Dantigen	1p36.11
7913850	6.42833	6.42833	6.49768	chr1	-	AK054768	646471	LOC646471	hypotheticalLOC646471	1p36.11
7913852	3.92254	7.252	7.92701	chr1	-	BC000209//NM_024037//ENST00000374298	79000	C1orf135	chromosome1openreadingframe135	1p36.11
7913858	5.72236	4.97715	5.63315	chr1	-	NM_178422//BC034015//ENST00000374296	164091	PAQR7	progestinandadipoQreceptorfamilymemberVII	1p36.11
7913864	4.72009	4.72009	4.72009	chr1	-	BC114443//AK056768	149421	C1orf215	chromosome1openreadingframe215	1p36.11
7913869	6.62664	10.6623	10.6886	chr1	-	NM_203401//NM_005563//NM_203399//BC014353//ENST00000399728//ENST00000357865//ENST00000236291//ENST00000399727//ENST00000374292//ENST00000374291	3925	STMN1	stathmin1/oncoprotein18	1p36.1-p35
7913883	7.75011	7.46607	7.51248	chr1	-	NM_000437//D87845//ENST00000374282//ENST00000374284	5051	PAFAH2	platelet-activatingfactoracetylhydrolase2,40kDa	1p36
7913896	4.60417	4.60417	4.60417	chr1	-	NM_001004434//NM_032513//BC006251//ENST00000374276//ENST00000374278	7780	SLC30A2	solutecarrierfamily30(zinctransporter),member2	1p35.3
7913907	4.77379	4.77379	4.77379	chr1	-	NM_032588//AF353673//ENST00000374272	84676	TRIM63	tripartitemotif-containing63	1p34-p33
7913918	7.86236	7.18373	6.2746	chr1	-	NM_183008//NM_145345//NM_001077262//BX647774//ENST00000374221//ENST00000374222//ENST00000374217//ENST00000357089//ENST00000389235//ENST00000314675//ENST00000374223//ENST00000374215	91544	UBXN11	UBXdomainprotein11	1p36.11
7913938	5.99137	5.92135	5.99137	chr1	-	NM_001039775//AK000902//ENST00000308182//ENST00000374211//ENST00000374208	55057	AIM1L	absentinmelanoma1-like	1p36.11
7913965	6.15109	5.825	5.825	chr1	-	NM_001114759//NM_173574//BC029505//ENST00000403843//ENST00000329206//ENST00000374204//ENST00000349618//ENST00000374203	257101	ZNF683	zincfingerprotein683	1p36.11
7913978	7.16681	7.22581	7.22581	chr1	-	NM_018066//AY358864//ENST00000374135//ENST00000374131//ENST00000374133	54707	GPN2	GPN-loopGTPase2	1p36.11
7913990	6.86702	6.67738	6.683	chr1	-	NM_022078//AL833886//ENST00000361720//ENST00000374122	63906	GPATCH3	Gpatchdomaincontaining3	1p35.3-p35.1
7914000	5.35997	4.82047	5.33317	chr1	-	NM_021969//BC030207//ENST00000254227	8431	NR0B2	nuclearreceptorsubfamily0,groupB,member2	1p36.1
7914003	5.89129	5.89129	5.94632	chr1	-	BC033143//NM_152365//ENST00000320567//ENST00000374109	126695	C1orf172	chromosome1openreadingframe172	1p36.11
7914015	5.74903	5.74903	5.74903	chr1	-	NM_052943//AK122816//ENST00000289166	115572	FAM46B	familywithsequencesimilarity46,memberB	1p36.11
7914021	7.79821	6.81858	6.66949	chr1	-	NM_003047//M81768//ENST00000263980//ENST00000374086//ENST00000374089	6548	SLC9A1	solutecarrierfamily9(sodium/hydrogenexchanger),member1	1p36.1-p35
7914042	6.18219	6.03024	6.85579	chr1	-	NM_004672//AB167411//ENST00000357582//ENST00000374040//ENST00000374041//ENST00000374036	9064	MAP3K6	mitogen-activatedproteinkinasekinasekinase6	1p36.11
7914075	5.45569	5.45569	5.45569	chr1	-	NM_003665//NM_173452//BC020731//ENST00000270879//ENST00000354982//ENST00000374031	8547	FCN3	ficolin(collagen/fibrinogendomaincontaining)3(Hakataantigen)	1p36.11
7914084	6.68729	6.49209	6.68729	chr1	-	NM_207397//AY358761//ENST00000374027//ENST00000374030//ENST00000374025	388611	CD164L2	CD164sialomucin-like2	1p36.11
7914094	8.67609	8.57309	8.74939	chr1	-	NM_006990//BC040943//ENST00000374019	10163	WASF2	WASproteinfamily,member2	1p36.11-p34.3
7914103	6.61753	6.61753	6.71913	chr1	-	NM_001029882//BC064935//ENST00000247087//ENST00000374011//ENST00000407475	27245	AHDC1	AThook,DNAbindingmotif,containing1	1p36.13
7914112	10.5764	8.45268	6.67651	chr1	-	NM_005248//NM_001042747//NM_001042729//BC064382//ENST00000374005//ENST00000374003//ENST00000399173//ENST00000374004	2268	FGR	Gardner-Rasheedfelinesarcomaviral(v-fgr)oncogenehomolog	1p36.2-p36.1
7914127	8.34467	6.26531	6.35348	chr1	-	NM_002038//NM_022872//NM_022873//BC011601//ENST00000339145//ENST00000361157//ENST00000362020//ENST00000373961//ENST00000373959	2537	IFI6	interferon,alpha-inducibleprotein6	1p35
7914141	7.17463	8.43742	8.54054	chr1	-	NM_002946//BC021257//ENST00000373912//ENST00000373909//ENST00000313433	6118	RPA2	replicationproteinA2,32kDa	1p35
7914153	7.93885	9.03195	8.71203	chr1	-	NM_001990//BX648945//ENST00000373871//ENST00000373863//ENST00000373864	2140	EYA3	eyesabsenthomolog3(Drosophila)	1p36
7914180	8.86583	9.88954	9.74642	chr1	-	BC106066//CR542243//AK293128//ENST00000263672	9789//653566	SPCS2,LOC653566	signalpeptidasecomplexsubunit2homolog(S.cerevisiae)//signalpeptidasecomplexsubunit2homologpseudogene	11q13.4//1p35.3
7914184	7.17008	6.85676	6.61237	chr1	-	NM_000952//S52624//ENST00000305392//ENST00000373857	5724	PTAFR	platelet-activatingfactorreceptor	1p35-p34.3
7914194	8.40938	9.25531	9.34375	chr1	-	NM_014280//BX538122//ENST00000263697	22826	DNAJC8	DnaJ(Hsp40)homolog,subfamilyC,member8	1p35.3
7914202	8.64994	8.64994	8.64994	chr1	-	AY277594//AK092096//ENST00000373828//ENST00000407688	85028	SNHG12	smallnucleolarRNAhostgene12(non-proteincoding)	1p35.3
7914212	9.0217	9.3716	8.97448	chr1	-	NR_002987//AK092096	677838//85028	SNORA61,SNHG12	smallnucleolarRNA,H/ACAbox61//smallnucleolarRNAhostgene12(non-proteincoding)	1p35.3
7914214	7.69364	7.57159	7.47152	chr1	-	NR_002976//BC064589	677825//85028	SNORA44,SNHG12	smallnucleolarRNA,H/ACAbox44//smallnucleolarRNAhostgene12(non-proteincoding)	1p35.3
7914216	8.15735	8.068	8.068	chr1	-	NR_003035//AK092096	692073//85028	SNORA16A,SNHG12	smallnucleolarRNA,H/ACAbox16A//smallnucleolarRNAhostgene12(non-proteincoding)	1p35.3
7914218	6.41544	7.12154	7.83061	chr1	-	NM_001135218//NM_005644//BC011986//ENST00000263974//ENST00000373824	6883	TAF12	TAF12RNApolymeraseII,TATAboxbindingprotein(TBP)-associatedfactor,20kDa	1p35.3
7914232	7.28375	7.13637	7.20008	chr1	-	NM_001003682//BC064375//ENST00000343269	399474	TMEM200B	transmembraneprotein200B	1p35
7914235	10.5588	10.3692	10.6027	chr1	-	NM_005626//BC002781//ENST00000373795	6429	SFRS4	splicingfactor,arginine/serine-rich4	1p35.3
7914245	6.28119	8.35325	8.42069	chr1	-	NM_001024732//NM_016011//AF151821//ENST00000373791//ENST00000373792//ENST00000263702//ENST00000398820	51102	MECR	mitochondrialtrans-2-enoyl-CoAreductase	1p36.1-p35.1
7914260	5.51378	5.51378	5.51378	chr1	-	NM_002379//ENST00000373765	4146	MATN1	matrilin1,cartilagematrixprotein	1p35
7914270	12.6039	11.67	8.40857	chr1	-	NM_006762//U51240//AK303314//ENST00000294507	7805//134265	LAPTM5,AFAP1L1	lysosomalmultispanningmembraneprotein5//actinfilamentassociatedprotein1-like1	1p34//5q33.1
7914282	5.52431	5.27056	7.03857	chr1	-	NM_014654//AB007937//ENST00000358423//ENST00000339394//ENST00000336798	9672	SDC3	syndecan3	1pter-p22.3
7914296	10.1589	10.1729	10.2512	chr1	-	NM_001020658//NM_014676//AF315592//ENST00000257075//ENST00000373747//ENST00000373741//ENST00000373749//ENST00000373742	9698	PUM1	pumiliohomolog1(Drosophila)	1p35.2
7914322	6.00029	6.00029	5.91427	chr1	-	NR_004054	692234	SNORD103A	smallnucleolarRNA,C/Dbox103A	1p35.2
7914324	6.00029	6.00029	5.91427	chr1	-	NR_004054	692234	SNORD103A	smallnucleolarRNA,C/Dbox103A	1p35.2
7914326	5.70549	5.70549	5.70549	chr1	-	NM_024522//BC098249//ENST00000373736//ENST00000398657//ENST00000263693	79570	NKAIN1	Na+/K+transportingATPaseinteracting1//Na+/K+transportingATPaseinteracting1//Na+/K+transportingATPaseinteracting1//Na+/K+transportingATPaseinteracting1//Na+/K+transportingATPaseinteracting1	1p35.2
7914334	8.07836	9.44604	9.74599	chr1	-	NM_004814//EF011621//ENST00000263694//ENST00000373720	9410	SNRNP40	smallnuclearribonucleoprotein40kDa(U5)	1p35.2
7914342	4.0789	4.0789	4.0789	chr1	-	NM_004102//BC007021//ENST00000373713	2170	FABP3	fattyacidbindingprotein3,muscleandheart(mammary-derivedgrowthinhibitor)	1p33-p32
7914354	7.07408	7.07408	7.07408	chr1	-	NM_012392//AY359011//ENST00000373703	553115	PEF1	penta-EF-handdomaincontaining1	1p34
7914361	6.42664	6.42664	6.42664	chr1	-	NM_001856//M92642//ENST00000373672//ENST00000271069//ENST00000373668//ENST00000373667	1307	COL16A1	collagen,typeXVI,alpha1	1p35-p34
7914433	5.92337	5.92337	5.92337	chr1	-	NM_001703//AB005298//ENST00000373655//ENST00000257070//ENST00000373658//ENST00000398542//ENST00000398547//ENST00000398556//ENST00000398538	576	BAI2	brain-specificangiogenesisinhibitor2	1p35
7914467	5.72853	5.6959	5.72853	chr1	-	NM_144569//AK131447//ENST00000360482//ENST00000257100//ENST00000373648//ENST00000294514	90853	SPOCD1	SPOCdomaincontaining1	1p35.2
7914489	11.4609	10.8563	11.3979	chr1	-	NM_080391//NM_080392//BC070182//ENST00000344035//ENST00000356536	8073	PTP4A2	proteintyrosinephosphatasetypeIVA,member2	1p35
7914500	6.57187	6.3491	6.3491	chr1	-	AF258548//AY358586//BC004885//AK295232//BC001256//AL512700//ENST00000346913//ENST00000373593//ENST00000398390//ENST00000309777//ENST00000344461//ENST00000398388	56063	C1orf91	chromosome1openreadingframe91	1p36.11-p34.2
7914516	6.57525	6.57525	6.57525	chr1	-	AK096109//AL833686//AK055560//ENST00000403496	339483	LOC339483	hypotheticalLOC339483	1p35.1
7914525	9.43849	9.40438	9.47037	chr1	-	NM_023009//BC007904//ENST00000329421	65108	MARCKSL1	MARCKS-like1	1p35.1
7914530	8.20524	7.72822	8.75938	chr1	-	NM_018045//BC026322//ENST00000373520//ENST00000341071//ENST00000325745	55108	BSDC1	BSDdomaincontaining1	1p35.1
7914550	6.21717	6.21717	6.21717	chr1	-	NM_178547//AK289480//ENST00000373506//ENST00000373501//ENST00000341885	339487	ZBTB8OS	zincfingerandBTBdomaincontaining8oppositestrand	1p35.1
7914557	5.49979	5.5442	5.5442	chr1	-	NM_030786//BC119700//ENST00000398267//ENST00000373484	81493	SYNC	syncoilin,intermediatefilamentprotein	1p34.3-p33
7914563	8.58741	10.0918	10.8137	chr1	-	NM_003680//AK125213//ENST00000373477	8565	YARS	tyrosyl-tRNAsynthetase	1p35.1
7914580	5.55524	5.55524	5.55524	chr1	-	NM_153756//BC062297//ENST00000291421//ENST00000373471//ENST00000373470	252995	FNDC5	fibronectintypeIIIdomaincontaining5	1p35.1
7914592	5.99905	5.825	6.44613	chr1	-	NM_033504//BC001418//ENST00000373463//ENST00000314780//ENST00000373462//ENST00000329151	113452	TMEM54	transmembraneprotein54	1p35-p34
7914603	10.0899	7.50632	7.88337	chr1	-	NM_153341//NM_001127361//AK131439//ENST00000373456//ENST00000405457//ENST00000235150//ENST00000401899//ENST00000356990	127544	RNF19B	ringfingerprotein19B	1p35.1
7914617	7.43609	9.70855	9.29256	chr1	-	NM_013411//NM_001625//AK023758//ENST00000373449//ENST00000354858//ENST00000398192	204	AK2	adenylatekinase2	1p34
7914630	6.91638	5.93948	5.97396	chr1	-	NM_018207//AK122896//ENST00000291416//ENST00000373432//ENST00000373430	55223	TRIM62	tripartitemotif-containing62	1p35.1
7914643	4.83629	4.83629	4.69097	chr1	-	NM_001080438//ENST00000330379	127550	A3GALT2	alpha1,3-galactosyltransferase2	1p35.1
7914648	7.18638	6.70537	6.70537	chr1	-	NM_198040//NM_004427//AK292905//ENST00000361167//ENST00000257118//ENST00000373416//ENST00000373422//ENST00000373418//ENST00000307890	1912	PHC2	polyhomeotichomolog2(Drosophila)	1p34.3
7914667	4.72846	4.72846	4.72846	chr1	-	NM_052896//AB212622//ENST00000373381//ENST00000241312//ENST00000373380//ENST00000373388//ENST00000373377//ENST00000338325	114784	CSMD2	CUBandSushimultipledomains2	1p35.1-p34.3
7914750	7.2908	7.44227	7.27474	chr1	-	BC034598//BC107421//BC093838	113444	C1orf212	chromosome1openreadingframe212	1p34.3
7914758	5.35217	5.35217	5.35217	chr1	-	NM_001080418//AK294907//ENST00000373347//ENST00000235180	58512	DLGAP3	discs,large(Drosophila)homolog-associatedprotein3	1p35.3-p34.1
7914764	8.46905	8.26871	8.22484	chr1	-	NM_007167//AK299293//BC021230//ENST00000357182//ENST00000373340//ENST00000317538//ENST00000373333//ENST00000311990//ENST00000373337	9204//653160//100130633	ZMYM6,LOC653160,LOC100130633	zincfinger,MYM-type6//HypotheticalproteinLOC653160//similartoZMYM6protein	1p34.2//1p34.3
7914791	10.794	10.7996	10.794	chr1	-	NM_005066//BC051192//ENST00000357214	6421	SFPQ	splicingfactorproline/glutamine-rich(polypyrimidinetractbindingproteinassociated)	1p34.3
7914809	8.15925	8.09798	8.41917	chr1	-	NM_024874//NM_182686//AY163234//ENST00000325722//ENST00000373266//ENST00000373258//ENST00000335883	79932	KIAA0319L	KIAA0319-like	1p34.2
7914834	9.20542	10.6252	11.1039	chr1	-	NM_002794//BC107901//ENST00000373237//ENST00000373240	5690	PSMB2	proteasome(prosome,macropain)subunit,betatype,2	1p34.2
7914847	5.83328	6.66603	6.66603	chr1	-	BC026909//AK294352//AK096303//ENST00000270815	127703	C1orf216	chromosome1openreadingframe216	1p34.3
7914851	4.25551	7.99364	8.48724	chr1	-	NM_022111//AF297866//ENST00000373226//ENST00000318121//ENST00000251195//ENST00000373220	63967	CLSPN	claspinhomolog(Xenopuslaevis)	1p34.2
7914880	6.39143	6.39143	6.39143	chr1	-	NM_005202//BC096296//ENST00000397799//ENST00000303143//ENST00000373172	1296	COL8A2	collagen,typeVIII,alpha2	1p34.2
7914887	7.92027	9.01222	9.21349	chr1	-	NM_014408//BC007662//ENST00000373166//ENST00000373163//ENST00000373162//ENST00000373159	27095	TRAPPC3	traffickingproteinparticlecomplex3	1p34.3
7914898	7.86509	7.69594	7.80423	chr1	-	BC071697//NM_018166//ENST00000270824	55194	FAM176B	familywithsequencesimilarity176,memberB	1p34.3
7914904	9.04172	6.94264	8.70424	chr1	-	NM_032017//AK024504//ENST00000373129//ENST00000359297//ENST00000373132//ENST00000373130	83931	STK40	serine/threoninekinase40	1p34.3
7914917	7.48131	7.386	7.5131	chr1	-	NM_032881//BC007623//ENST00000315732	84967	LSM10	LSM10,U7smallnuclearRNAassociated	1p34.3
7914923	5.14387	5.14387	5.14387	chr1	-	NM_145047//NM_206837//AF462348//ENST00000356637//ENST00000235532//ENST00000315643//ENST00000354267	127700	C1orf102	chromosome1openreadingframe102	1p34.3
7914940	9.09696	10.4378	10.5667	chr1	-	NM_031280//BC031336//ENST00000373116	64960	MRPS15	mitochondrialribosomalproteinS15	1p35-p34.1
7914950	11.0562	9.47015	5.33797	chr1	-	NM_156039//NM_000760//NM_156038//NM_172313//BC053585//ENST00000373103//ENST00000373106//ENST00000344735//ENST00000361632//ENST00000338937//ENST00000373104//ENST00000331941	1441	CSF3R	colonystimulatingfactor3receptor(granulocyte)	1p35-p34.3
7914974	5.50321	5.50321	5.71374	chr1	-	NM_000831//U16127//ENST00000373093//ENST00000373091	2899	GRIK3	glutamatereceptor,ionotropic,kainate3	1p34-p33
7914994	3.71354	3.71354	3.71354	chr1	-	XR_039097	100128661	LOC100128661	hypotheticalLOC100128661	1p34.3
7914996	8.29631	8.32353	8.51364	chr1	-	BX538212//NM_022756//ENST00000373075//ENST00000296214//ENST00000373074//ENST00000373073//ENST00000373071	64769	C1orf149	chromosome1openreadingframe149	1p35.3-p33
7915008	8.64032	8.21119	8.21119	chr1	-	NM_024700//BC027040//ENST00000296215	79753	SNIP1	Smadnuclearinteractingprotein1	1p34.3
7915015	9.27393	10.4452	10.8082	chr1	-	NM_013285//BC000107//ENST00000373062	29889	GNL2	guaninenucleotidebindingprotein-like2(nucleolar)	1p34.3
7915032	5.93327	5.93327	5.93327	chr1	-	NM_001038633//DQ165084//ENST00000356545//ENST00000401069//ENST00000401071//ENST00000401070//ENST00000401068//ENST00000373059	284654	RSPO1	R-spondinhomolog(Xenopuslaevis)	1p34.3
7915045	4.64984	5.81145	6.09692	chr1	-	BC018109//NM_017850//ENST00000358011	54955	C1orf109	chromosome1openreadingframe109	1p34.3
7915056	4.03725	4.03725	4.03725	chr1	-	NM_001099439//BC112933//ENST00000330210//ENST00000373048	284656	EPHA10	EPHreceptorA10	1p34.3
7915078	5.98859	5.98859	5.98859	chr1	-	NM_173641//NM_001099439//BC067734//ENST00000319637//ENST00000373048	284656	EPHA10	EPHreceptorA10	1p34.3
7915084	8.78797	8.78797	8.78797	chr1	-	NM_024640//AY172561//ENST00000373044	79693	YRDC	yrdCdomaincontaining(E.coli)	1p34.3
7915091	9.08751	8.78335	7.49737	chr1	-	NM_005955//BC014454//ENST00000373036	4520	MTF1	metal-regulatorytranscriptionfactor1	1p33
7915101	8.21981	8.86674	9.09555	chr1	-	NM_005540//BC058932//ENST00000373023//ENST00000373024//ENST00000373026//ENST00000373029//ENST00000373027//ENST00000373021	3633	INPP5B	inositolpolyphosphate-5-phosphatase,75kDa	1p34
7915130	9.6422	10.8124	10.9084	chr1	-	NM_006802//AK128438//ENST00000373019	10946	SF3A3	splicingfactor3a,subunit3,60kDa	1p34.3
7915147	8.38482	8.19801	9.21985	chr1	-	NM_004468//BC011697//ENST00000373016	2275	FHL3	fourandahalfLIMdomains3	1p34
7915156	6.84772	6.70537	6.70537	chr1	-	NM_002699//L26494//ENST00000373012	5453	POU3F1	POUclass3homeobox1	1p34.1
7915160	8.71033	8.49328	8.24169	chr1	-	NM_022157//AF323609//ENST00000373001	64121	RRAGC	Ras-relatedGTPbindingC	1p34
7915170	6.36099	7.32596	7.32596	chr1	-	NM_012333//BC039090//ENST00000397572//ENST00000357771//ENST00000372993	26292//81025	MYCBP,GJA9	c-mycbindingprotein//gapjunctionprotein,alpha9,59kDa	1p33-p32.2//1p34
7915178	3.18537	3.18537	3.18537	chr1	-	NM_030772//AF271261//BC051675//ENST00000357771//ENST00000360786	81025//26292	GJA9,MYCBP	gapjunctionprotein,alpha9,59kDa//c-mycbindingprotein	1p34//1p33-p32.2
7915184	3.07377	3.07377	3.07377	chr1	-	NM_017821//AK097621//ENST00000372990//ENST00000289248	54933	RHBDL2	rhomboid,veinlet-like2(Drosophila)	1p34.3
7915204	5.31067	6.45253	4.57598	chr1	-	AK093659//ENST00000331856	728448//100130494	LOC728448,LOC100130494	peptidylprolylisomeraseEpseudogene//hypotheticalproteinLOC100130494	1p34.2
7915207	9.65649	10.21	10.5558	chr1	-	NM_001135653//NM_003819//NM_001135654//BC094755//ENST00000372858//ENST00000372857//ENST00000372856//ENST00000372862	8761	PABPC4	poly(A)bindingprotein,cytoplasmic4(inducibleform)	1p32-p36
7915227	7.71721	7.49737	7.44589	chr1	-	NR_002983	677834	SNORA55	smallnucleolarRNA,H/ACAbox55	1p34.3
7915229	5.54347	5.54347	5.624	chr1	-	NM_014571//BC006087//ENST00000372852	26508	HEYL	hairy/enhancer-of-splitrelatedwithYRPWmotif-like	1p34.3
7915238	5.45569	5.45569	5.45569	chr1	-	NM_032526//AY028778//ENST00000235628	84618	NT5C1A	5'-nucleotidase,cytosolicIA	1p34.3-p33
7915245	5.10033	4.62591	4.62591	chr1	-	NM_016257//BC030827//ENST00000372844	51440	HPCAL4	hippocalcinlike4	1p34.2
7915252	6.70626	6.80891	6.70626	chr1	-	NM_001720//AY303955//ENST00000372827//ENST00000397360	656	BMP8B	bonemorphogeneticprotein8b	1p35-p32
7915257	6.1502	6.44108	6.1502	chr1	-	NM_022120//BC072388//ENST00000327582	64064	OXCT2	3-oxoacidCoAtransferase2	1p34
7915261	8.03488	9.40766	10.3202	chr1	-	NM_017646//AY303390//ENST00000316891//ENST00000046894//ENST00000372818//ENST00000372825//ENST00000372823	54802	TRIT1	tRNAisopentenyltransferase1	1p35.3-p34.1
7915277	7.09273	7.30223	7.8787	chr1	-	NM_005376//NM_001033081//NM_001033082//BC011864//ENST00000372816//ENST00000397332//ENST00000334282//ENST00000372815	4610	MYCL1	v-mycmyelocytomatosisviraloncogenehomolog1,lungcarcinomaderived(avian)	1p34.2
7915286	10.2677	11.2885	10.5717	chr1	-	NM_000310//BC008426//ENST00000372783//ENST00000372776//ENST00000372779//ENST00000372775	5538	PPT1	palmitoyl-proteinthioesterase1	1p32
7915297	6.67817	6.67342	6.67817	chr1	-	NM_001852//BC136326//ENST00000372748//ENST00000372729//ENST00000372736	1298	COL9A2	collagen,typeIX,alpha2	1p33-p32
7915329	6.28653	6.28653	6.28653	chr1	-	XM_001725665	388621	LOC388621	hypotheticalLOC388621	1p34.2
7915333	5.90052	5.87357	6.0564	chr1	-	NM_014747//D87074//ENST00000372684//ENST00000372683	9783	RIMS3	regulatingsynapticmembraneexocytosis3	1pter-p22.2
7915345	7.43203	7.08376	7.43203	chr1	-	AK094323//ENST00000325093	100130557	LOC100130557	hypotheticalLOC100130557	1p34.2
7915347	6.86653	6.95176	6.86653	chr1	-	NM_133467//BC035496//ENST00000372638	163732	CITED4	Cbp/p300-interactingtransactivator,withGlu/Asp-richcarboxy-terminaldomain,4	1p34.2|1p35-p34
7915351	5.45913	5.43174	5.45913	chr1	-	NM_144990//BC050353//ENST00000359345//ENST00000372613//ENST00000302946//ENST00000372611//ENST00000397197	200172	SLFNL1	schlafen-like1	1p34.2
7915363	7.1281	9.03557	8.40338	chr1	-	NM_001031694//NM_012236//BC009752//ENST00000326197//ENST00000402904//ENST00000372596//ENST00000397174//ENST00000372595//ENST00000372597//ENST00000397171//ENST00000337495//ENST00000361191//ENST00000361705	22955	SCMH1	sexcombonmidleghomolog1(Drosophila)	1p34
7915385	6.05938	6.05938	6.05938	chr1	-	NM_001956//M65199//ENST00000372587	1907	EDN2	endothelin2	1p34
7915392	6.35225	5.88397	5.36959	chr1	-	NM_024503//NM_001127714//BC152563//ENST00000372583//ENST00000372584//ENST00000247584	59269	HIVEP3	humanimmunodeficiencyvirustypeIenhancerbindingprotein3	1p34
7915404	5.18411	5.18411	5.18411	chr1	-	NM_033553//M97496//ENST00000357001	2980	GUCA2A	guanylatecyclaseactivator2A(guanylin)	1p35-p34
7915408	10.1047	9.65885	9.44713	chr1	-	NM_014947//BC152441//ENST00000372572//ENST00000361346//ENST00000372573//ENST00000361776//ENST00000372571	22887	FOXJ3	forkheadboxJ3	1pter-q31.3
7915425	4.42804	4.74266	4.42804	chr1	-	NM_032257//BC024186//ENST00000372565	84217	ZMYND12	zincfinger,MYND-typecontaining12	1p34.2
7915435	6.32233	6.32233	6.32233	chr1	-	NM_001123395//NM_148960//BC030524//ENST00000296387//ENST00000372539	149461	CLDN19	claudin19	1p34.2
7915444	6.92761	7.61638	8.01322	chr1	-	NM_022356//AK027648//ENST00000236040//ENST00000296388//ENST00000397054//ENST00000372526	64175	LEPRE1	leucineproline-enrichedproteoglycan(leprecan)1	1p34.1
7915468	6.46253	6.41558	6.8583	chr1	-	NM_199342//BC029427//ENST00000372521//ENST00000404713//ENST00000372522	374969	CCDC23	coiled-coildomaincontaining23	1p34.2
7915472	9.119	8.76661	10.6111	chr1	-	NM_006516//AK292791//ENST00000372501//ENST00000397019//ENST00000372500	6513	SLC2A1	solutecarrierfamily2(facilitatedglucosetransporter),member1	1p35-p31.3
7915485	6.52274	9.60257	9.54017	chr1	-	NM_006824//U86602//ENST00000236051	10969	EBNA1BP2	EBNA1bindingprotein2	1p35-p33
7915498	4.30094	4.05312	4.30094	chr1	-	AK096139	100131756	LOC100131756	hypotheticalLOC100131756	1p34.2
7915500	5.58563	5.58563	5.58563	chr1	-	NM_182517//BC041633//ENST00000330564	149466	C1orf210	chromosome1openreadingframe210	1p34.2
7915504	8.65352	8.94062	8.95227	chr1	-	NM_022821//BC000618//ENST00000372458	64834	ELOVL1	elongationofverylongchainfattyacids(FEN1/Elo2,SUR4/Elo3,yeast)-like1	1p34.2
7915516	6.86537	7.75866	8.46498	chr1	-	NM_201542//NM_052877//BC010019//ENST00000372457//ENST00000372455//ENST00000290663//ENST00000362029	112950	MED8	mediatorcomplexsubunit8	1p34.2
7915529	6.11681	6.11681	6.11681	chr1	-	NM_031207//AK096244//ENST00000372427//ENST00000372432//ENST00000326220//ENST00000372430//ENST00000403034//ENST00000372433//ENST00000372434//ENST00000372425//ENST00000372426//ENST00000372424	81888	HYI	hydroxypyruvateisomerasehomolog(E.coli)	1p34.2
7915543	5.92337	5.92337	7.59955	chr1	-	NM_201649//NM_006934//NM_001024845//ENST00000372307//ENST00000360584//ENST00000372310//ENST00000372306//ENST00000357730//ENST00000354463	6536	SLC6A9	solutecarrierfamily6(neurotransmittertransporter,glycine),member9	1p33
7915563	5.81777	8.52523	8.02231	chr1	-	XM_001725324	100129492	LOC100129492	hypotheticalproteinLOC100129492	1p34.1
7915567	7.27445	8.87034	8.74125	chr1	-	NM_024066//AK290567//ENST00000372257//ENST00000372253//ENST00000372259//ENST00000372256	79033	ERI3	exoribonuclease3	1p32
7915578	6.01836	6.05462	6.01836	chr1	-	NM_024587//BC064520//ENST00000372237//ENST00000372235//ENST00000372242//ENST00000372243//ENST00000372244	79639//84284	TMEM53,C1orf57	transmembraneprotein53//chromosome1openreadingframe57	1p34.1//1q42.2
7915590	6.29197	4.44134	3.69733	chr1	-	NR_002753//M77840	26828	RNU5F	RNA,U5Fsmallnuclear	1p34.1
7915592	6.29948	10.5998	8.40389	chr1	-	M77840	26828	RNU5F	RNA,U5Fsmallnuclear	1p34.1
7915594	7.09199	7.10078	6.98114	chr1	-	XM_927887	644790	LOC644790	hypotheticalLOC644790	1p34.1
7915598	5.49505	5.4757	5.4757	chr1	-	NM_153274//AF440757//ENST00000372207	266675	BEST4	bestrophin4	1p33-p32.3
7915609	6.25466	5.81228	5.85703	chr1	-	NM_001013632//DQ132441//ENST00000372200//ENST00000339355	343521	TCTEX1D4	Tctex1domaincontaining4	1p34.1
7915614	5.80347	5.80347	5.80347	chr1	-	NM_003738//AY359016//ENST00000372192	8643	PTCH2	patchedhomolog2(Drosophila)	1p33-p34
7915640	5.99544	8.36703	9.20018	chr1	-	NM_020365//AF257077//ENST00000360403//ENST00000372183//ENST00000396616	8891	EIF2B3	eukaryotictranslationinitiationfactor2B,subunit3gamma,58kDa	1p34.1
7915657	4.5963	5.1076	5.05265	chr1	-	XM_060887	128192	LOC128192	similartopeptidyl-Procistransisomerase	1p34.1
7915659	7.50333	7.5993	8.41254	chr1	-	NM_024602//AK301124//ENST00000372172//ENST00000372168	79654	HECTD3	HECTdomaincontaining3	1p34.1
7915682	6.02715	5.65564	5.79764	chr1	-	NM_020883//ENST00000359600	57643	ZSWIM5	zincfinger,SWIM-typecontaining5	1p34.1
7915695	6.86002	6.78251	6.97028	chr1	-	NM_012222//NM_001128425//NM_001048171//NM_001048174//NM_001048172//NM_001048173//AB032920//ENST00000372098//ENST00000372115//ENST00000354383//ENST00000372110//ENST00000355498//ENST00000372104//ENST00000359291//ENST00000401570//ENST00000372100	4595	MUTYH	mutYhomolog(E.coli)	1p34.3-p32.1
7915718	7.33673	6.63675	6.66444	chr1	-	NM_007170//AB057597//ENST00000372086//ENST00000372083//ENST00000341771//ENST00000372084	10420	TESK2	testis-specifickinase2	1p32
7915733	8.00758	10.1101	10.6119	chr1	-	NM_002574//NM_181696//NM_181697//BC007063//ENST00000262746//ENST00000319248//ENST00000372079	5052	PRDX1	peroxiredoxin1	1p34.1
7915743	6.76093	6.16635	6.16635	chr1	-	NM_001114938//AK057646//ENST00000372044//ENST00000343901	149483	CCDC17	coiled-coildomaincontaining17	1p34.1
7915758	9.76265	9.78222	9.78222	chr1	-	NM_021639//BC022218//ENST00000290795//ENST00000355105	60313	GPBP1L1	GC-richpromoterbindingprotein1-like1	1p34.1
7915775	6.45628	5.79932	7.82297	chr1	-	NM_005897//AF156857//ENST00000372020//ENST00000396474//ENST00000359942//ENST00000396478	3652	IPP	intracisternalAparticle-promotedpolypeptide	1p34-p32
7915787	6.28185	7.03733	7.03733	chr1	-	NM_003629//NM_001114172//BC021622//ENST00000372006//ENST00000262741//ENST00000354242//ENST00000340332	8503	PIK3R3	phosphoinositide-3-kinase,regulatorysubunit3(gamma)	1p34.1
7915801	7.01042	7.62761	7.9289	chr1	-	NM_017739//NR_024332//BC001471//ENST00000371984//ENST00000396420//ENST00000371986//ENST00000371992	55624	POMGNT1	proteinO-linkedmannosebeta1,2-N-acetylglucosaminyltransferase	1p34.1
7915827	7.76003	8.19493	8.41608	chr1	-	NM_006369//AK297596//ENST00000343304//ENST00000254454//ENST00000371972	10489	LRRC41	leucinerichrepeatcontaining41	1p33
7915841	6.52426	6.52426	6.52426	chr1	-	NM_001097611//AK056573//ENST00000294445//ENST00000396314	148930	KNCN	kinocilin	1p33
7915846	9.28888	9.09809	8.83085	chr1	-	NM_003684//NM_001135553//NR_024176//NM_198973//NR_024174//AB000409//ENST00000371946//ENST00000371945//ENST00000341183//ENST00000371949//ENST00000371944//ENST00000342571//ENST00000396306	8569	MKNK1	MAPkinaseinteractingserine/threoninekinase1	1p33
7915861	6.94668	6.44468	6.22863	chr1	-	NM_145279//NM_201403//AK304005//AK090453//ENST00000371940//ENST00000396291//ENST00000271139//ENST00000319928	148932//8569	MOBKL2C,MKNK1	MOB1,MpsOneBinderkinaseactivator-like2C(yeast)//MAPkinaseinteractingserine/threoninekinase1	1p33
7915870	5.72975	6.94596	6.70537	chr1	-	NM_022745//NM_001042546//BC008498//ENST00000371937//ENST00000329231	64756	ATPAF1	ATPsynthasemitochondrialF1complexassemblyfactor1	1p33-p32.3
7915882	10.026	9.75285	9.39737	chr1	-	NM_014774//BC002525//ENST00000371933	9813	KIAA0494	KIAA0494	1pter-p22.1
7915896	2.4007	2.52826	2.4007	chr1	-	NR_002788//AY696295//ENST00000294342	163720	CYP4Z2P	cytochromeP450,family4,subfamilyZ,polypeptide2pseudogene	1p33
7915902	5.14387	5.14387	5.14387	chr1	-	NM_000778//L04751//ENST00000310638//ENST00000371904//ENST00000371905	1579	CYP4A11	cytochromeP450,family4,subfamilyA,polypeptide11	1p33
7915910	6.68422	6.22086	6.5353	chr1	-	NM_005764//BC012303//ENST00000294338//ENST00000371885	10158	PDZK1IP1	PDZK1interactingprotein1	1p33
7915919	6.90295	6.21008	9.09604	chr1	-	NM_003189//M61108//ENST00000294339//ENST00000371883//ENST00000371884	6886	TAL1	T-cellacutelymphocyticleukemia1	1p32
7915926	5.11864	8.49351	9.59623	chr1	-	NM_001048166//NM_003035//BC126223//ENST00000360380//ENST00000337817//ENST00000371877//ENST00000243182//ENST00000396221//ENST00000371874	6491	STIL	SCL/TAL1interruptinglocus	1q32|1p32
7915949	5.42702	5.42702	5.42702	chr1	-	AK090467	284542	LOC284542	hypotheticalproteinLOC284542	1p33
7915951	2.2227	2.2227	2.2227	chr1	-	AF251047	100128922	LOC100128922	connexin	1p33
7915955	5.58815	3.66217	4.03725	chr1	-	NM_019073//BC020660//ENST00000371847//ENST00000371843//ENST00000396199//ENST00000371841	54558	SPATA6	spermatogenesisassociated6	1p33
7915971	4.25132	4.25132	4.25132	chr1	-	NM_032785//AK027348//ENST00000371839//ENST00000334103//ENST00000371838//ENST00000371836//ENST00000401055	84871	AGBL4	ATP/GTPbindingprotein-like4	1p33
7915982	4.7603	4.74027	4.74027	chr1	-	NM_024603//AK021650//ENST00000371833//ENST00000294347	79656	BEND5	BENdomaincontaining5	1p33
7915991	5.88319	5.80797	5.80797	chr1	-	NM_032110//ENST00000371816//ENST00000404795	63950	DMRTA2	DMRT-likefamilyA2	1p33
7915995	8.59558	9.68149	10.3238	chr1	-	NM_007051//BC004970//ENST00000396153//ENST00000371778//ENST00000345470//ENST00000371780	11124	FAF1	Fas(TNFRSF6)associatedfactor1	1p33
7916018	7.13082	7.46516	7.4711	chr1	-	AF242772	51336	LOC51336	mesenchymalstemcellproteinDSCD28	1p32.3
7916022	8.65386	8.76306	8.83672	chr1	-	XM_496363	440589	LOC440589	hypotheticalLOC440589	1p32.3
7916024	4.77284	4.77284	4.77284	chr1	-	NM_001080494//BC028374//ENST00000371750//ENST00000262675//ENST00000262676//ENST00000371747//ENST00000401051	22996	TTC39A	tetratricopeptiderepeatdomain39A	1p32.3
7916045	10.5463	9.5909	10.4718	chr1	-	NM_001981//U07707//ENST00000371733//ENST00000396122//ENST00000371730//ENST00000396118//ENST00000371727	2060	EPS15	epidermalgrowthfactorreceptorpathwaysubstrate15	1p32
7916077	9.44621	10.0598	10.8659	chr1	-	NM_002525//NM_001101662//AY360265//ENST00000354831//ENST00000352171//ENST00000371665	4898	NRD1	nardilysin(N-argininedibasicconvertase)	1p32.2-p32.1
7916112	4.27613	4.19537	4.27613	chr1	-	NM_002867//BC005035//ENST00000371655	5865	RAB3B	RAB3B,memberRASoncogenefamily	1p32-p31
7916120	8.91595	9.37303	9.32723	chr1	-	NM_015913//AK056169//ENST00000371626	51060	TXNDC12	thioredoxindomaincontaining12(endoplasmicreticulum)	1p32.3
7916130	8.23282	8.68562	8.19651	chr1	-	NM_138417//BC012173//ENST00000371614	112970	KTI12	KTI12homolog,chromatinassociated(S.cerevisiae)	1p32.3
7916135	7.48936	6.95667	7.19876	chr1	-	NM_032449//BC039308//ENST00000371586//ENST00000284376//ENST00000371573//ENST00000371575	200014	CC2D1B	coiled-coilandC2domaincontaining1B	1p32.3
7916167	5.29846	8.7904	9.70682	chr1	-	NM_004153//U43416//ENST00000371568//ENST00000371566	4998	ORC1L	originrecognitioncomplex,subunit1-like(yeast)	1p32
7916185	9.21356	9.33312	8.90655	chr1	-	NM_001009881//NM_015269//NM_001009882//BC131734//ENST00000371544//ENST00000257177//ENST00000395916//ENST00000371541//ENST00000355809	23318	ZCCHC11	zincfinger,CCHCdomaincontaining11	1p32.3
7916219	5.25642	8.57024	8.24962	chr1	-	BC015313//AK022501//ENST00000371538	65260	C1orf163	chromosome1openreadingframe163	1p32.3
7916225	5.85854	5.85854	5.85854	chr1	-	ENST00000371538//XR_039720	65260//729236	C1orf163,LOC729236	chromosome1openreadingframe163//hypotheticalLOC729236	1p32.3
7916229	6.75799	5.97779	5.68987	chr1	-	NM_018281//BC051887//ENST00000371520//ENST00000371522//ENST00000358358	55268	ECHDC2	enoylCoenzymeAhydratasedomaincontaining2	1p32.3
7916248	5.24878	5.24878	5.24878	chr1	-	NM_006671//BC012119//ENST00000371494//ENST00000371491	6512	SLC1A7	solutecarrierfamily1(glutamatetransporter),member7	1p32.3
7916262	8.55514	9.61795	9.70184	chr1	-	BC010908//AK092734//AK094371//ENST00000294360//ENST00000371480	54987	C1orf123	chromosome1openreadingframe123	1p32.3
7916274	7.40517	7.85659	7.85659	chr1	-	NM_002370//AF035940//ENST00000371470//ENST00000371466	4116	MAGOH	mago-nashihomolog,proliferation-associated(Drosophila)	1p34-p33
7916282	7.02591	9.4274	8.88475	chr1	-	NM_004631//NM_033300//NM_001018054//NM_017522//D50678//ENST00000306052//ENST00000347547//ENST00000371454//ENST00000354412	7804	LRP8	lowdensitylipoproteinreceptor-relatedprotein8,apolipoproteinereceptor	1p34
7916304	6.02519	5.82116	6.02519	chr1	-	NM_147193//BC101799//ENST00000312233	148979	GLIS1	GLISfamilyzincfinger1	1p32.3
7916316	7.49778	10.4133	10.2577	chr1	-	NM_018087//AL354613//ENST00000371429//ENST00000234725//ENST00000360494	55706	TMEM48	transmembraneprotein48	1p32.3
7916343	7.13637	7.13637	7.13637	chr1	-	NM_018982//BC064590//ENST00000072644//ENST00000371399	54432	YIPF1	Yip1domainfamily,member1	1p33-p32.1
7916356	6.53433	6.86859	7.83048	chr1	-	NM_016126//BC005245//ENST00000194214//ENST00000371378//ENST00000371377//ENST00000371376	51668	HSPB11	heatshockproteinfamilyB(small),member11	1p32.1-p33
7916364	5.56532	5.56532	5.56532	chr1	-	NM_001010978//BC127708//ENST00000371360//ENST00000371362	388633	LDLRAD1	lowdensitylipoproteinreceptorclassAdomaincontaining1	1p32.3
7916372	9.83063	9.50408	9.76782	chr1	-	NM_004872//AF290615//ENST00000234831//ENST00000371338//ENST00000371348//ENST00000371341//ENST00000371344//ENST00000371337	9528	TMEM59	transmembraneprotein59	1p36-p31
7916384	4.68313	4.68313	4.68313	chr1	-	NM_201546//ENST00000371330//ENST00000311841	200008	CDCP2	CUBdomaincontainingprotein2	1p32.3
7916393	5.48906	7.15673	7.03151	chr1	-	NM_001031672//AK090456//ENST00000311841	606495//200008	CYB5RL,CDCP2	cytochromeb5reductase-like//CUBdomaincontainingprotein2	1p32.3
7916403	9.02642	8.41902	9.57053	chr1	-	NM_145716//NM_001009955//NM_018070//BC066365//ENST00000371320//ENST00000371319//ENST00000357475//ENST00000326956	23648	SSBP3	singlestrandedDNAbindingprotein3	1p32.3
7916412	5.51378	5.51378	5.51378	chr1	-	NM_176782//AY358629//ENST00000302250//ENST00000371304//ENST00000294370	338094	FAM151A	familywithsequencesimilarity151,memberA	---
7916422	6.58872	7.54865	7.71604	chr1	-	NM_152268//BC011758//ENST00000371279	25973	PARS2	prolyl-tRNAsynthetase2,mitochondrial(putative)	1p32.2
7916425	5.57333	4.87829	5.00659	chr1	-	NM_017904//NM_001114108//ENST00000371274//ENST00000371276	55001	TTC22	tetratricopeptiderepeatdomain22	1p32.3
7916432	6.37759	10.4137	10.6495	chr1	-	NM_014762//BC011669//ENST00000371269	1718	DHCR24	24-dehydrocholesterolreductase	1p33-p31.1
7916443	9.86164	9.54884	9.54884	chr1	-	NM_015306//BC029660//ENST00000294383//ENST00000407756	23358	USP24	ubiquitinspecificpeptidase24	1p32.3
7916493	5.8073	5.77318	5.77318	chr1	-	NM_003713//NM_177414//AF480883//ENST00000371250//ENST00000294390	8613	PPAP2B	phosphatidicacidphosphatasetype2B	1pter-p22.1
7916506	2.03918	2.03918	2.03918	chr1	-	NM_001004303//AK093468//ENST00000343433//ENST00000371240	199920	C1orf168	chromosome1openreadingframe168	1p32.2
7916526	3.97809	3.97809	3.97809	chr1	-	NM_000066//M16973//ENST00000371237	732	C8B	complementcomponent8,betapolypeptide	1p32
7916541	4.55006	4.54042	4.54042	chr1	-	NM_021080//AB210012//ENST00000371236//ENST00000371235//ENST00000371231//ENST00000371233//ENST00000371234//ENST00000332102//ENST00000371232//ENST00000371230	1600	DAB1	disabledhomolog1(Drosophila)	1p32-p31
7916562	11.5144	11.9236	12.0794	chr1	-	NR_002944//BC071945//BC121134//ENST00000357495	664709//3178//729423//144983	HNRPA1L-2,HNRNPA1,HNRNPA1L1,HNRNPA1L2	heterogeneousnuclearribonucleoproteinA1pseudogene//heterogeneousnuclearribonucleoproteinA1-like1//heterogeneousnuclearribonucleoproteinA1-like2	19p13.2//12q13.1//1p32.2//13q14.3
7916564	8.75607	8.67524	8.67524	chr1	-	NM_001093732	644928	hCG)2033311	hCG2033311	1p32.2
7916566	2.72941	2.29274	2.29274	chr1	-	AF263547	1600	DAB1	disabledhomolog1(Drosophila)	1p32-p31
7916568	5.24244	5.24244	5.24244	chr1	-	AF263547	1600	DAB1	disabledhomolog1(Drosophila)	1p32-p31
7916570	8.29931	8.70868	8.35647	chr1	-	NM_145243//AB048348//AF263547//ENST00000371226//ENST00000358603	115209//1600	OMA1,DAB1	OMA1homolog,zincmetallopeptidase(S.cerevisiae)//disabledhomolog1(Drosophila)	1p32.1//1p32-p31
7916584	4.65673	4.39291	4.39291	chr1	-	NM_002353//X77753//ENST00000371225	4070	TACSTD2	tumor-associatedcalciumsignaltransducer2	1p32-p31
7916590	9.53126	11.9745	11.7473	chr1	-	AY080900//AK296863//AK297036//ENST00000398192	204	AK2	adenylatekinase2	1p34
7916592	9.73667	9.73031	9.2542	chr1	-	NM_001085487//AB067502//ENST00000401044	114803	MYSM1	myb-like,SWIRMandMPNdomains1	1p32.1
7916609	10.0347	7.66276	7.93165	chr1	-	NM_002228//BC068522//ENST00000371222	3725	JUN	junoncogene	1p32-p31
7916616	4.13461	4.13461	4.13461	chr1	-	NM_000775//BC032594//ENST00000371204	1573	CYP2J2	cytochromeP450,family2,subfamilyJ,polypeptide2	1p31.3-p31.2
7916629	4.25132	4.25132	4.25132	chr1	-	BC027878//AK126061//ENST00000371201//ENST00000395552	127795	C1orf87	chromosome1openreadingframe87	1p32.1
7916643	6.14342	6.39507	6.37485	chr1	-	NM_032027//AF353990//ENST00000371180//ENST00000294613//ENST00000371178//ENST00000371177	83941	TM2D1	TM2domaincontaining1	1p31.3
7916654	5.21033	5.21033	5.21033	chr1	-	NM_181712//AB284127//ENST00000371153//ENST00000395493//ENST00000354381//ENST00000371150//ENST00000317477	163782	KANK4	KNmotifandankyrinrepeatdomains4	1p31.3
7916669	5.86663	7.59875	7.35238	chr1	-	NM_033407//DQ341187//ENST00000371140//ENST00000340370//ENST00000251157//ENST00000395441//ENST00000294618//ENST00000404627	85440	DOCK7	dedicatorofcytokinesis7	1p31.3
7916727	6.03271	8.20336	8.76814	chr1	-	NM_014288//BC014385//ENST00000371092//ENST00000271002//ENST00000283568	23421	ITGB3BP	integrinbeta3bindingprotein(beta3-endonexin)	1p31.3
7916747	11.7077	9.59348	9.34874	chr1	-	NM_002227//BC132729//ENST00000342505	3716	JAK1	Januskinase1(aproteintyrosinekinase)	1p32.3-p31.3
7916785	2.77386	2.77386	2.77386	chr1	-	NM_005478//AF133816//ENST00000304526	10022	INSL5	insulin-like5	1p31.1-p22.3
7916789	3.71354	3.71354	3.71354	chr1	-	NM_024763//NM_207014//BC126379//ENST00000371026//ENST00000371023//ENST00000395250//ENST00000371022	79819	WDR78	WDrepeatdomain78	1p31.3
7916808	8.15865	7.88809	7.86226	chr1	-	NM_015139//AK289800//ENST00000235345	23169	SLC35D1	solutecarrierfamily35(UDP-glucuronicacid/UDP-N-acetylgalactosaminedualtransporter),memberD1	1p32-p31
7916822	2.26579	2.26579	2.26579	chr1	-	BC047053//NM_001013674//ENST00000371005//ENST00000371007//ENST00000371006//ENST00000371004//ENST00000371003	400757	C1orf141	chromosome1openreadingframe141	1p31.3
7916836	7.63679	9.48712	8.88478	chr1	-	NM_001018067//NM_001018068//NM_001018069//NM_015640//ENST00000370995	26135	SERBP1	SERPINE1mRNAbindingprotein1	1p31
7916843	3.50816	3.50816	5.83994	chr1	-	NM_018841//BC005940//ENST00000370982	55970	GNG12	guaninenucleotidebindingprotein(Gprotein),gamma12	1p31.3
7916853	4.72171	4.73522	5.56296	chr1	-	NM_004675//AK096393//ENST00000370981//ENST00000395201	9077	DIRAS3	DIRASfamily,GTP-bindingRAS-like3	1p31
7916862	6.52717	5.61986	5.17839	chr1	-	NM_024911//NM_001002292//AY359035//ENST00000262348//ENST00000354777//ENST00000370976//ENST00000370973//ENST00000370971	79971	GPR177	Gprotein-coupledreceptor177	1p31.3
7916880	4.64949	4.42876	4.64949	chr1	-	XM_015717	149224	LOC149224	hypotheticalLOC149224	1p31.3
7916882	3.24679	3.24679	3.24679	chr1	-	NM_000329//U18991//ENST00000262340	6121	RPE65	retinalpigmentepithelium-specificprotein65kDa	1p31
7916898	3.60355	8.05921	8.92017	chr1	-	NM_001114120//NM_017779//AB281187//ENST00000370966//ENST00000370964//ENST00000370962//ENST00000370965	55635	DEPDC1	DEPdomaincontaining1	1p31.2
7916910	8.00063	8.20427	8.23407	chr1	-	NM_017768//BC008586//ENST00000370952	55631	LRRC40	leucinerichrepeatcontaining40	1p31.1
7916928	8.37969	7.9289	7.8582	chr1	-	NM_030816//BC028840//ENST00000370944//ENST00000262346	81573	ANKRD13C	ankyrinrepeatdomain13C	1p32.3-p31.3
7916944	4.51972	4.47497	5.48185	chr1	-	NM_000957//NM_001126044//NM_198714//NM_198712//NM_198713//NM_198716//NM_198717//NM_198718//NM_198719//NM_198715//D86097//ENST00000354608//ENST00000370934//ENST00000370932//ENST00000370931//ENST00000340762//ENST00000370933//ENST00000370930//ENST00000361210//ENST00000306666//ENST00000351052//ENST00000370924//ENST00000361881//ENST00000356595	5733	PTGER3	prostaglandinEreceptor3(subtypeEP3)	1p31.2
7916969	9.21617	10.1111	10.0232	chr1	-	NM_005455//NM_203350//AF065391//ENST00000254821//ENST00000370920//ENST00000340681	9406	ZRANB2	zincfinger,RAN-bindingdomaincontaining2	1p31
7916986	4.62426	4.5252	4.5252	chr1	-	NM_173808//BC036771//ENST00000357731//ENST00000306821	257194	NEGR1	neuronalgrowthregulator1	1p31.1
7917004	2.03918	2.03918	2.03918	chr1	-	BC062795//NM_001105659//ENST00000395089//ENST00000354431//ENST00000388972	127255	LRRIQ3	leucine-richrepeatsandIQmotifcontaining3	1p31.1
7917008	2.73501	3.30532	2.96217	chr1	-	NM_001105659//AK131476//ENST00000354431//ENST00000388972//ENST00000395089//ENST00000370911//ENST00000370909	127255	LRRIQ3	leucine-richrepeatsandIQmotifcontaining3	1p31.1
7917015	3.3082	3.3082	3.3082	chr1	-	ENST00000294635	100144878	LRRC53	leucinerichrepeatcontaining53	1p31.3
7917019	3.39432	3.39432	3.39432	chr1	-	BC073916//NM_001002912//ENST00000326665//ENST00000342217	127254	C1orf173	chromosome1openreadingframe173	1p31.1
7917037	7.77351	8.14544	9.70385	chr1	-	NM_001130042//NM_001889//NM_001130043//NM_001134759//BC070058//ENST00000340866//ENST00000370872//ENST00000370871//ENST00000370870//ENST00000395054	1429	CRYZ	crystallin,zeta(quinonereductase)	1p31-p22
7917052	5.07892	3.93872	6.46815	chr1	-	NM_152697//NM_001130058//BC034580//ENST00000407327//ENST00000370859//ENST00000370856//ENST00000370855	204962	SLC44A5	solutecarrierfamily44,member5	1p31.1
7917080	6.15059	6.1358	6.15059	chr1	-	ENST00000370855//S72422	204962//1744	SLC44A5,DLSTP	solutecarrierfamily44,member5//dihydrolipoamideS-succinyltransferasepseudogene(E2componentof2-oxo-glutaratecomplex)	1p31.1
7917082	2.5372	2.5372	2.5372	chr1	-	NM_080868//BC036573//ENST00000284142	127247	ASB17	ankyrinrepeatandSOCSbox-containing17	1p31.1
7917088	6.76751	8.05424	7.48664	chr1	-	NM_005482//AF022913//ENST00000370812//ENST00000359130//ENST00000370813	10026	PIGK	phosphatidylinositolglycananchorbiosynthesis,classK	1p31.1
7917103	8.53324	9.45948	9.03419	chr1	-	NM_015534//BX641001//ENST00000370801//ENST00000370798	26009	ZZZ3	zincfinger,ZZ-typecontaining3	1p31.1
7917120	9.18741	9.10945	9.18741	chr1	-	NM_015017//NM_201624//NM_201626//AF383172//ENST00000370793//ENST00000370794//ENST00000357428//ENST00000370792	23032	USP33	ubiquitinspecificpeptidase33	1p31.1
7917148	9.00638	8.73366	9.34706	chr1	-	BC015535//ENST00000355727	64853	AIDA	axininteractor,dorsalizationassociated	1q41
7917151	5.3164	5.3164	5.48261	chr1	-	AK075118	374987	C1orf118	chromosome1openreadingframe118	1p31.1
7917156	10.6443	10.9155	10.8694	chr1	-	NM_003902//BC017247//ENST00000370768//ENST00000394922//ENST00000370773//ENST00000370767//ENST00000294623	8880	FUBP1	farupstreamelement(FUSE)bindingprotein1	1p31.1
7917182	2.2227	2.2227	2.2227	chr1	-	NM_022159//BC025721//ENST00000370742//ENST00000401034//ENST00000370739	64123	ELTD1	EGF,latrophilinandseventransmembranedomaincontaining1	1p33-p32
7917199	3.7376	3.5135	4.45602	chr1	-	NM_024686//BC048970//ENST00000260505//ENST00000370697//ENST00000370703//ENST00000370704	79739	TTLL7	tubulintyrosineligase-likefamily,member7	1p31.1
7917232	8.59502	8.19158	8.88967	chr1	-	NM_005274//BC003563//ENST00000370645//ENST00000370641	2787	GNG5	guaninenucleotidebindingprotein(Gprotein),gamma5	1p22
7917240	9.13005	8.25532	7.6926	chr1	-	NM_004388//BC024007//ENST00000370630//ENST00000370625	1486	CTBS	chitobiase,di-N-acetyl-	1p22
7917251	3.56274	3.56274	3.56274	chr1	-	BC137361//AK092806//ENST00000370624//ENST00000327308	439927	C1orf180	chromosome1openreadingframe180	1p22.3
7917255	6.89681	7.52746	9.26008	chr1	-	NM_014021//AB023140//ENST00000342203//ENST00000370612	117178	SSX2IP	synovialsarcoma,Xbreakpoint2interactingprotein	1p22.3
7917276	4.96015	4.58075	4.77112	chr1	-	NM_012152//AF127138//ENST00000370611	23566	LPAR3	lysophosphatidicacidreceptor3	1p22.3
7917283	7.7173	3.91893	3.91893	chr1	-	NM_153259//BC104891//ENST00000370608//ENST00000284027	255231	MCOLN2	mucolipin2	1p22
7917304	3.54095	3.50816	3.50816	chr1	-	NM_018298//BC060765//ENST00000302814//ENST00000370589//ENST00000370588//ENST00000370587//ENST00000341115	55283	MCOLN3	mucolipin3	1p22.3
7917322	5.10248	4.06827	7.44998	chr1	-	NM_032184//AL834286//ENST00000341460//ENST00000234668	84144	SYDE2	synapsedefective1,RhoGTPase,homolog2(C.elegans)	1p22.3
7917331	7.31476	7.12608	7.12608	chr1	-	NR_024113//NM_198077//AY486332//ENST00000294661//ENST00000344356	148423	C1orf52	chromosome1openreadingframe52	1p22.3
7917338	7.95801	7.46779	7.46779	chr1	-	NM_003921//AF082283//ENST00000394761//ENST00000271015//ENST00000370580	8915	BCL10	B-cellCLL/lymphoma10	1p22
7917347	4.61758	4.61758	4.61758	chr1	-	NM_012137//NM_001134445//BC033680//ENST00000284031	23576	DDAH1	dimethylargininedimethylaminohydrolase1	1p22
7917359	7.99859	9.33812	8.85763	chr1	-	NM_017953//BC110898//ENST00000370574	54680	ZNHIT6	zincfinger,HITtype6	1p22.3
7917370	4.51032	4.51032	4.51032	chr1	-	NM_152890//BC113654//ENST00000370571	255631	COL24A1	collagen,typeXXIV,alpha1	1p22.3
7917433	7.27599	6.05938	4.40164	chr1	-	NM_020729//NM_001007022//AB033055//ENST00000359242//ENST00000370567//ENST00000370568//ENST00000370566//ENST00000394733//ENST00000394731//ENST00000317336	57489	ODF2L	outerdensefiberofspermtails2-like	1p22.3
7917455	9.86121	10.2968	10.1267	chr1	-	NM_004261//NM_203341//AF288991//ENST00000361154//ENST00000401030//ENST00000331835//ENST00000370554//ENST00000370553	9403	2009-09-15	15kDaselenoprotein	1p31
7917466	4.08728	4.17473	4.17473	chr1	-	BC000825	339524	LOC339524	hypotheticalproteinLOC339524	1p22.3
7917472	9.32273	9.10503	9.04615	chr1	-	NM_001514//BC020597//ENST00000370500//ENST00000394687	2959	GTF2B	generaltranscriptionfactorIIB	1p22-p21
7917482	8.18664	8.27312	8.06007	chr1	-	NM_001008661//NM_001008662//NM_019610//AY028624//ENST00000260508//ENST00000370491//ENST00000370485//ENST00000394677//ENST00000370486//ENST00000394676//ENST00000321792	56267	CCBL2	cysteineconjugate-betalyase2	1p22.2
7917503	7.79022	5.7616	4.45121	chr1	-	NM_018284//BC140837//ENST00000370481//ENST00000370482//ENST00000235878//ENST00000394662//ENST00000370478	2635	GBP3	guanylatebindingprotein3	1p22.2
7917516	9.61352	5.6674	4.57808	chr1	-	NM_002053//NR_003133//AB208912//ENST00000370473	2633//400759	GBP1,LOC400759	guanylatebindingprotein1,interferon-inducible,67kDa//interferon-inducedguanylate-bindingprotein1pseudogene	1p22.2
7917532	9.94324	4.17295	4.39472	chr1	-	NM_004120//BC073163//ENST00000370466	2634	GBP2	guanylatebindingprotein2,interferon-inducible	1p22.2
7917548	4.77379	4.77379	4.77379	chr1	-	NM_207398//ENST00000294671	388646	GBP7	guanylatebindingprotein7	1p22.2
7917561	8.6346	4.11377	4.72009	chr1	-	NM_052941//AL832576//ENST00000355754	115361	GBP4	guanylatebindingprotein4	1p22.2
7917576	10.6718	3.86456	5.36936	chr1	-	NM_052942//NM_001134486//AF430642//ENST00000343435//ENST00000370459	115362	GBP5	guanylatebindingprotein5	1p22.2
7917593	4.94011	5.16399	5.3906	chr1	-	NR_002830//BC009550	492303	LOC492303	FAM51A1pseudogene	1p22
7917599	6.12974	6.12974	6.12974	chr1	-	NM_020063//AY338397//ENST00000370445	343472	BARHL2	BarH-likehomeobox2	1p22.2
7917604	8.81167	8.71561	8.11531	chr1	-	NM_201269//NM_016620//NM_032186//BC150177//ENST00000370440//ENST00000337393//ENST00000394578//ENST00000347275//ENST00000361321//ENST00000394577	84146	ZNF644	zincfingerprotein644	1p22.2
7917612	1.9867	2.2227	4.30216	chr1	-	NM_001017975//AB204867//ENST00000370425//ENST00000294696//ENST00000370421//ENST00000370424	164045	HFM1	HFM1,ATP-dependentDNAhelicasehomolog(S.cerevisiae)	1p22.2
7917634	2.76758	2.37523	4.87542	chr1	-	NM_001017975//AK096330//ENST00000370425//ENST00000294696//ENST00000370421//ENST00000370424	164045	HFM1	HFM1,ATP-dependentDNAhelicasehomolog(S.cerevisiae)	1p22.2
7917645	13.886	13.8573	13.8734	chr1	-	NR_003287//AK057879	100008589//57030	LOC100008589,SLC17A7	28SribosomalRNA//solutecarrierfamily17(sodium-dependentinorganicphosphatecotransporter),member7	---//19q13
7917649	10.0565	3.786	8.13724	chr1	-	NM_003243//BC126116//ENST00000370399//ENST00000212355	7049	TGFBR3	transforminggrowthfactor,betareceptorIII	1p33-p32
7917674	9.09462	9.67364	9.7526	chr1	-	AK300794//BC032749	6418	SET	SETnuclearoncogene	9q34
7917676	6.39129	7.75948	6.65491	chr1	-	NM_053274//BC001257//ENST00000370360//ENST00000394498	11146	GLMN	glomulin,FKBPassociatedprotein	1p22.1
7917697	7.30391	9.38293	5.8555	chr1	-	NM_005263//NM_001127215//NM_001127216//U67369//ENST00000294702//ENST00000370332	2672	GFI1	growthfactorindependent1transcriptionrepressor	1p22
7917707	6.76198	7.03545	7.40011	chr1	-	NM_005665//AF008915//ENST00000370331//ENST00000338689	7813	EVI5	ecotropicviralintegrationsite5	1p22.1
7917728	7.16362	4.10801	5.03074	chr1	-	NM_001006605//BC070342//U66589//ENST00000370310//ENST00000401027	388650//6125	FAM69A,RPL5	familywithsequencesimilarity69,memberA//ribosomalproteinL5	1p22.1
7917741	9.40583	8.86746	9.17081	chr1	-	NM_016040//BC070051//ENST00000370290//ENST00000370282//ENST00000370280	50999	TMED5	transmembraneemp24proteintransportdomaincontaining5	1pter-q31.3
7917754	5.18411	5.18411	5.18411	chr1	-	NM_003567//BC039895//ENST00000370244//ENST00000370243//ENST00000260502//ENST00000370247	8412	BCAR3	breastcanceranti-estrogenresistance3	1p22.1
7917771	8.56936	8.64203	8.17182	chr1	-	NM_014597//AY394925//ENST00000359208	30836	DNTTIP2	deoxynucleotidyltransferase,terminal,interactingprotein2	1p22.1
7917779	6.20338	6.76136	7.8461	chr1	-	NM_002061//L35546//ENST00000370238	2730	GCLM	glutamate-cysteineligase,modifiersubunit	1p22.1
7917798	3.98305	3.98305	3.98305	chr1	-	NM_000350//AF000148//ENST00000370225//ENST00000361520	24	ABCA4	ATP-bindingcassette,sub-familyA(ABC1),member4	1p22.1-p21
7917850	2.82903	2.46751	2.46751	chr1	-	NM_004815//BC093741//ENST00000260526//ENST00000370217	9411	ARHGAP29	RhoGTPaseactivatingprotein29	1p22.1
7917875	5.10851	5.99119	4.72009	chr1	-	NM_001993//J02931//ENST00000334047//ENST00000370207	2152	F3	coagulationfactorIII(thromboplastin,tissuefactor)	1p22-p21
7917885	3.54512	3.50816	3.54512	chr1	-	NM_001839//BC025372//ENST00000370206//ENST00000394202	1266	CNN3	calponin3,acidic	1p22-p21
7917896	5.80011	6.98515	6.55436	chr1	-	NM_144988//AK289395//ENST00000370205	199857	ALG14	asparagine-linkedglycosylation14homolog(S.cerevisiae)	1p21.3
7917906	10.9334	11.4486	11.1734	chr1	-	NM_000971//AK225254//ENST00000352983//ENST00000396470//ENST00000396466	6129	RPL7	ribosomalproteinL7	8q21.11
7917912	10.0431	8.51472	5.03853	chr1	-	NM_000110//U20938//ENST00000370192//ENST00000394160//ENST00000306031//ENST00000370191	1806	DPYD	dihydropyrimidinedehydrogenase	1p22
7917942	4.74103	4.81747	4.65727	chr1	-	AK092728	400765	FLJ35409	FLJ35409protein	1p21.3
7917946	3.11417	3.11417	3.11417	chr1	-	NM_001037317//NM_001010861//BC136350//ENST00000263177//ENST00000370188	163404	PAP2D	phosphatidicacidphosphatasetype2	1p21.3
7917954	5.47637	7.55991	10.1971	chr1	-	NM_001013660//BC029438//ENST00000287474//ENST00000370176	391059	FRRS1	ferric-chelatereductase1	1p21.2
7917976	5.8286	7.96013	8.51749	chr1	-	NM_194292//BX641109//ENST00000287482	163786	SASS6	spindleassembly6homolog(C.elegans)	1p21.2
7917996	4.26817	4.22266	4.22266	chr1	-	NM_144620//BC009613//ENST00000370137//ENST00000370138//ENST00000342895//ENST00000370136	127495	LRRC39	leucinerichrepeatcontaining39	1p21.2
7918008	6.63611	7.46505	7.72117	chr1	-	NM_001918//BC016675//ENST00000370132//ENST00000370131	1629	DBT	dihydrolipoamidebranchedchaintransacylaseE2	1p31
7918026	3.0215	6.39813	6.63002	chr1	-	NM_001439//NM_001033025//BC045681//ENST00000370113//ENST00000370114	2135	EXTL2	exostoses(multiple)-like2	1p21
7918034	7.03604	8.58985	9.00006	chr1	-	NM_001077394//NM_015958//NM_001077395//AK125485//ENST00000370105//ENST00000370109//ENST00000370106//ENST00000342173//ENST00000251160	51611	DPH5	DPH5homolog(S.cerevisiae)	1p21.2
7918050	10.6187	11.2417	11.2564	chr1	-	NM_002295//NM_001012321//J03799//AF284768//BX648992//ENST00000301821	3921//220885//730029	RPSA,RPSAP15,RP11-556K13.1	ribosomalproteinSA//ribosomalproteinSApseudogene15//40SribosomalproteinSApseudogene	3p22.2//Xq21.31//1p21.1
7918052	3.3082	3.3082	3.3082	chr1	-	NM_058170//AF397393//ENST00000359814//ENST00000338858//ENST00000370103	118427	OLFM3	olfactomedin3	1p22
7918064	4.68313	4.68313	4.68313	chr1	-	NM_001854//NM_080629//NM_080630//J04177//ENST00000370096//ENST00000358392//ENST00000353414//ENST00000370090	1301	COL11A1	collagen,typeXI,alpha1	1p21
7918134	7.31493	6.50651	4.48242	chr1	-	NM_004038//NM_001008221//NM_001008218//NM_001008219//NM_000699//BC063129//BC007060//M24895//ENST00000370080//ENST00000330330//ENST00000305865//ENST00000370083//ENST00000370079//ENST00000332554//ENST00000393932//ENST00000305882//ENST00000338852	276//277//278//279//280	AMY1A,AMY1B,AMY1C,AMY2A,AMY2B	amylase,alpha1A(salivary)//amylase,alpha1B(salivary)//amylase,alpha1C(salivary)//amylase,alpha2A(pancreatic)//amylase,alpha2B(pancreatic)	1p21
7918157	8.6686	7.88895	2.795	chr1	-	NM_006113//NM_001079874//AF067817//ENST00000370056//ENST00000343258	10451	VAV3	vav3guaninenucleotideexchangefactor	1p13.3
7918188	7.11185	6.9031	8.08237	chr1	-	NM_013386//NM_213651//BC014519//ENST00000264128//ENST00000370041	29957	SLC25A24	solutecarrierfamily25(mitochondrialcarrier;phosphatecarrier),member24	1p13.3
7918203	5.44853	5.38165	6.87085	chr1	-	NR_003719//AK302318//BC050328//BC125161//ENST00000370040//ENST00000370038//ENST00000370036//ENST00000294652//ENST00000380134//ENST00000334476	285622//148545//653149//284610	NBPF22P,NBPF4,NBPF6,NBPF5	neuroblastomabreakpointfamily,member22(pseudogene)//neuroblastomabreakpointfamily,member4//neuroblastomabreakpointfamily,member6//neuroblastomabreakpointfamily,member5	5q14.3//1p13.3
7918223	6.67693	6.55755	4.30526	chr1	-	NM_144584//NM_001102592//BC012198//ENST00000370032//ENST00000402983//ENST00000370031//ENST00000370029//ENST00000393851	113802	C1orf59	chromosome1openreadingframe59	1p13.3
7918235	3.3082	3.3082	3.3082	chr1	-	NM_152763//AL832216//ENST00000370001//ENST00000357393//ENST00000370000//ENST00000369995//ENST00000369994	254268	C1orf62	chromosome1openreadingframe62	1p13.3
7918255	7.60304	9.58529	9.99282	chr1	-	NM_001048210//NM_015127//BC002939//ENST00000369971//ENST00000356970//ENST00000369970//ENST00000369969//ENST00000369968//ENST00000369976//ENST00000369972//ENST00000302500//ENST00000348264	23155	CLCC1	chloridechannelCLIC-like1	1p13.3
7918275	7.13207	7.14608	6.945	chr1	-	NM_014969//BC034964//ENST00000369962//ENST00000407372//ENST00000369965//ENST00000361054//ENST00000357672	22911	WDR47	WDrepeatdomain47	1p13.3
7918284	7.84243	7.84243	7.95699	chr1	-	NM_005645//BC121180//ENST00000338366	6884	TAF13	TAF13RNApolymeraseII,TATAboxbindingprotein(TBP)-associatedfactor,18kDa	1p13.3
7918294	4.2615	4.2615	4.2615	chr1	-	NM_001122961//BC127905//ENST00000369948//ENST00000369949//ENST00000369945//ENST00000369942	127003	C1orf194	chromosome1openreadingframe194	1p13.3
7918300	6.51692	7.34541	8.04182	chr1	-	NM_001032290//NM_032636//NM_001032291//NM_001005290//BC056909//ENST00000369909//ENST00000369907//ENST00000369903//ENST00000369904	84722	PSRC1	proline/serine-richcoiled-coil1	1p13.3
7918313	4.33637	4.33637	4.33637	chr1	-	NM_001010985//BC132900//ENST00000357155	343263	MYBPHL	myosinbindingproteinH-like	1p13.3
7918323	8.068	6.9825	10.5973	chr1	-	NM_002959//BC023542//ENST00000256637	6272	SORT1	sortilin1	1p21.3-p13.1|1p21.3-p13.1
7918345	7.93642	9.42841	9.74115	chr1	-	NM_002790//BC103751//ENST00000271308	5686	PSMA5	proteasome(prosome,macropain)subunit,alphatype,5	1p13
7918359	6.91379	6.42104	6.48726	chr1	-	NM_020703//BC040879//ENST00000369864//ENST00000369862	57463	AMIGO1	adhesionmoleculewithIg-likedomain1	1p13.3
7918367	4.99548	4.95524	4.95524	chr1	-	NM_005272//BC000233//ENST00000351050	2780	GNAT2	guaninenucleotidebindingprotein(Gprotein),alphatransducingactivitypolypeptide2	1p13.1
7918379	4.5252	4.5252	4.5252	chr1	-	NM_000849//BC000088//ENST00000256594//ENST00000361066	2947	GSTM3	glutathioneS-transferasemu3(brain)	1p13.3
7918394	5.49253	5.49253	5.49253	chr1	-	NM_139053//NM_133181//NM_024526//AK292198//ENST00000361965//ENST00000393634//ENST00000369805//ENST00000361852	79574	EPS8L3	EPS8-like3	1p13.3
7918416	6.14677	6.03977	6.14677	chr1	-	NM_006492//AF008203//ENST00000369792	257	ALX3	ALXhomeobox3	1p13.3
7918426	4.73721	5.03351	4.73721	chr1	-	NM_004696//U59185//ENST00000369779//ENST00000369781	9122	SLC16A4	solutecarrierfamily16,member4(monocarboxylicacidtransporter5)	1p13.3
7918437	7.23169	7.6689	7.82106	chr1	-	NM_006402//BC062619//ENST00000369775//ENST00000256644	10542	HBXIP	hepatitisBvirusxinteractingprotein	1p13.3
7918444	5.47105	5.47105	5.47105	chr1	-	NM_005549//BC074990//ENST00000369771	3744	KCNA10	potassiumvoltage-gatedchannel,shaker-relatedsubfamily,member10	1p13.1
7918449	4.49057	4.49057	4.49057	chr1	-	NM_004974//BC043564//ENST00000369770//ENST00000316361	3737	KCNA2	potassiumvoltage-gatedchannel,shaker-relatedsubfamily,member2	1p13
7918457	9.9348	7.51325	4.53041	chr1	-	NM_002232//M85217//ENST00000369769	3738	KCNA3	potassiumvoltage-gatedchannel,shaker-relatedsubfamily,member3	1p13.3
7918467	5.86879	8.3546	9.29056	chr1	-	NM_018372//NM_001006945//AY190122//ENST00000369763//ENST00000324843	55791	C1orf103	chromosome1openreadingframe103	1p13.3
7918474	8.76636	9.04635	9.11467	chr1	-	NM_178454//AL833098//ENST00000286692//ENST00000369761	128338	TMEM77	transmembraneprotein77	1p13.3
7918487	9.20805	5.70216	5.59977	chr1	-	NM_024901//BC004557//ENST00000357640//ENST00000369752	79961	DENND2D	DENN/MADDdomaincontaining2D	1p13.3
7918504	6.72166	5.50348	5.42868	chr1	-	NM_002557//BC126177//ENST00000369732//ENST00000369728	5016	OVGP1	oviductalglycoprotein1,120kDa	1p13
7918517	8.068	9.6256	9.67419	chr1	-	NM_024102//BC016946//ENST00000235090	79084	WDR77	WDrepeatdomain77	1p13.2
7918533	5.65408	5.8206	5.42691	chr1	-	NM_020683//NM_001081976//NM_000677//AY358644//ENST00000369716//ENST00000369717//ENST00000369714//ENST00000241356//ENST00000335940//ENST00000355437	140	ADORA3	adenosineA3receptor	1p13.2
7918552	6.24542	4.90096	5.12342	chr1	-	NM_019099//NM_198926//BC031558//ENST00000357260	55924	C1orf183	chromosome1openreadingframe183	1p13.2
7918558	4.54913	4.54913	4.54913	chr1	-	NM_004980//NM_172198//AF120491//ENST00000315987//ENST00000302127//ENST00000369697	3752	KCND3	potassiumvoltage-gatedchannel,Shal-relatedsubfamily,member3	1p13.3
7918569	5.98705	6.82846	6.53901	chr1	-	NM_017744//NM_138727//NM_138728//NM_138729//BX537988//ENST00000358039//ENST00000360743//ENST00000361846//ENST00000343210//ENST00000369673//ENST00000369668//ENST00000369670//ENST00000369666//ENST00000369665//ENST00000369669//ENST00000369664	54879	ST7L	suppressionoftumorigenicity7like	1p13.2
7918593	8.39672	7.46673	9.696	chr1	-	NM_175744//NM_001042678//NM_001042679//AK094474//ENST00000285735//ENST00000339083//ENST00000369642//ENST00000369633//ENST00000369637//ENST00000369638//ENST00000369632//ENST00000369636	389	RHOC	rashomologgenefamily,memberC	1p13.1
7918606	5.62514	5.62514	6.14782	chr1	-	NM_005167//BC073828//ENST00000309276//ENST00000359994	333926	PPM1J	proteinphosphatase1J(PP2Cdomaincontaining)	1p13.2
7918620	5.08526	5.11653	4.96022	chr1	-	AK093435//ENST00000401018	388666	FLJ36116	hypotheticallocusLOC388666	1p13.2
7918622	6.99111	9.83874	9.91706	chr1	-	NM_003051//BC026317//ENST00000369626	6566	SLC16A1	solutecarrierfamily16,member1(monocarboxylicacidtransporter1)	1p12
7918634	6.96494	7.07287	7.5196	chr1	-	NM_006608//BC002447//ENST00000369604//ENST00000369600//ENST00000369598//ENST00000235439//ENST00000357783//ENST00000393357//ENST00000369596//ENST00000369597	10745	PHTF1	putativehomeodomaintranscriptionfactor1	1p13
7918657	9.8064	8.45487	4.50232	chr1	-	NM_015967//NM_012411//AF001846//ENST00000359785//ENST00000354605//ENST00000307489	26191	PTPN22	proteintyrosinephosphatase,non-receptortype22(lymphoid)	1p13.3-p13.1
7918681	8.43477	8.39923	8.39923	chr1	-	NM_018364//BC026155//ENST00000261441//ENST00000369581	54665	RSBN1	roundspermatidbasicprotein1	1p13.2
7918694	4.71049	4.71049	4.29131	chr1	-	NM_001010922//AK289439//ENST00000369580//ENST00000369579//ENST00000393316//ENST00000393320	440603	BCL2L15	BCL2-like15	1p13.2
7918703	8.62725	8.84498	8.45679	chr1	-	NM_006594//AF092094//ENST00000369571//ENST00000369569//ENST00000256658//ENST00000369565//ENST00000369566//ENST00000369567//ENST00000369564	10717	AP4B1	adaptor-relatedproteincomplex4,beta1subunit	1p13.2
7918716	5.69179	5.69179	5.69179	chr1	-	NM_205848//BC044948//ENST00000369547//ENST00000393296//ENST00000369546//ENST00000369545	148281	SYT6	synaptotagminVI	1p13.2
7918725	9.51034	8.87367	9.25099	chr1	-	NM_015906//NM_033020//AF220136//ENST00000358465//ENST00000369543	51592	TRIM33	tripartitemotif-containing33	1p13.1
7918747	3.3082	3.3082	3.3082	chr1	-	BC063894	163259	DENND2C	DENN/MADDdomaincontaining2C	1p13.2
7918749	6.62482	6.62482	6.62482	chr1	-	BC063894	163259	DENND2C	DENN/MADDdomaincontaining2C	1p13.2
7918751	4.84234	4.84234	4.89309	chr1	-	BC063894	163259	DENND2C	DENN/MADDdomaincontaining2C	1p13.2
7918753	2.4007	2.20032	2.4007	chr1	-	BC063894	163259	DENND2C	DENN/MADDdomaincontaining2C	1p13.2
7918755	4.29442	4.11393	4.25132	chr1	-	BC063894	163259	DENND2C	DENN/MADDdomaincontaining2C	1p13.2
7918757	3.79137	3.79137	3.79137	chr1	-	BC063894	163259	DENND2C	DENN/MADDdomaincontaining2C	1p13.2
7918759	9.45672	9.36425	9.45672	chr1	-	NM_005872//BC022880//BC063894//ENST00000369541	10286//163259	BCAS2,DENND2C	breastcarcinomaamplifiedsequence2//DENN/MADDdomaincontaining2C	1p21-p13.3//1p13.2
7918768	4.18992	2.96217	2.96217	chr1	-	NM_198459//BC063894//ENST00000393274//ENST00000369539//ENST00000393277//ENST00000393276//ENST00000369540	163259	DENND2C	DENN/MADDdomaincontaining2C	1p13.2
7918792	5.14387	5.14387	5.14387	chr1	-	BC063894	163259	DENND2C	DENN/MADDdomaincontaining2C	1p13.2
7918794	3.09264	3.13443	3.09264	chr1	-	NM_000036//AK097077//ENST00000369538//ENST00000353928//ENST00000393268//ENST00000393267	270	AMPD1	adenosinemonophosphatedeaminase1(isoformM)	1p13
7918813	9.60367	9.9313	10.2612	chr1	-	NM_002524//NM_001007553//NM_007158//NM_001130523//X02751//ENST00000369535//ENST00000406761//ENST00000358528//ENST00000339438//ENST00000369533	4893//7812	NRAS,CSDE1	neuroblastomaRASviral(v-ras)oncogenehomolog//coldshockdomaincontainingE1,RNA-binding	1p13.2//1p22
7918825	11.8166	11.9596	11.8224	chr1	-	NM_001007553//NM_007158//NM_001130523//BC032446//X02751//ENST00000358528//ENST00000339438//ENST00000369530//ENST00000369533//ENST00000261443	7812//4893	CSDE1,NRAS	coldshockdomaincontainingE1,RNA-binding//neuroblastomaRASviral(v-ras)oncogenehomolog	1p22//1p13.2
7918847	7.31356	8.17213	8.29607	chr1	-	NM_001102396//NM_025073//BC005934//ENST00000369528//ENST00000060969//ENST00000369526//ENST00000369524	80143	RP5-1000E10.4	suppressorofIKKepsilon	1p13.2
7918857	7.92659	6.89881	5.03282	chr1	-	NM_005725//BC021675//ENST00000369516//ENST00000369515//ENST00000369514	10100	TSPAN2	tetraspanin2	1p13.2
7918869	5.94694	5.94694	5.94694	chr1	-	NM_002506//BC032517//ENST00000369512	4803	NGF	nervegrowthfactor(betapolypeptide)	1p13.1
7918878	3.45124	3.47952	3.45124	chr1	-	NM_001232//BC022288//ENST00000261448	845	CASQ2	calsequestrin2(cardiacmuscle)	1p13.3-p11
7918891	2.70075	2.70075	2.70075	chr1	-	NM_005599//NM_001111061//M96740//ENST00000320238//ENST00000369506	4808	NHLH2	nescienthelixloophelix2	1p12-p11
7918902	8.20134	7.21254	7.90013	chr1	-	NM_001779//AK291980//ENST00000369489//ENST00000237538//ENST00000369487//ENST00000235461	965	CD58	CD58molecule	1p13
7918913	5.39905	5.45048	7.08006	chr1	-	NM_001542//NM_001007237//BC110651//ENST00000369483//ENST00000342231//ENST00000369486//ENST00000318837	3321	IGSF3	immunoglobulinsuperfamily,member3	1p13
7918925	5.2738	5.2738	6.16712	chr1	-	NM_025188//AY669488//ENST00000256649//ENST00000369464//ENST00000369461	80263	TRIM45	tripartitemotif-containing45	1p13.1
7918936	4.17473	4.17473	4.17473	chr1	-	NM_024626//AK026071//ENST00000256654//ENST00000369458//ENST00000328189//ENST00000359008//ENST00000369456	79679	VTCN1	V-setdomaincontainingTcellactivationinhibitor1	1p13.1
7918955	8.48525	8.36854	8.36854	chr1	-	NM_001135589//NM_017686//BC013132//ENST00000369442//ENST00000369443	54834	GDAP2	gangliosideinduceddifferentiationassociatedprotein2	1p12
7918973	2.4007	2.4007	2.4007	chr1	-	NM_206996//AY555274//ENST00000336338	200162	SPAG17	spermassociatedantigen17	1p12
7919028	3.76812	3.76812	5.09993	chr1	-	NM_152380//BC122553//ENST00000344218//ENST00000207157//ENST00000369429//ENST00000393149	6913	TBX15	T-box15	1p11.1
7919038	6.79649	7.55476	7.55476	chr1	-	NM_201263//NM_015836//AK294729//BC039889//ENST00000369426//ENST00000235521	10352//6262	WARS2,RYR2	tryptophanyltRNAsynthetase2,mitochondrial//ryanodinereceptor2(cardiac)	1p13.3-p13.1//1q42.1-q43
7919051	6.52933	6.52933	6.52933	chr1	-	NM_001080470//BC033126//ENST00000271263	90874	ZNF697	zincfingerprotein697	1p12
7919055	4.79769	4.87764	5.02602	chr1	-	NM_005518//BC044217//ENST00000369406	3158	HMGCS2	3-hydroxy-3-methylglutaryl-CoenzymeAsynthase2(mitochondrial)	1p13-p12
7919067	3.74137	3.74137	3.74137	chr1	-	NM_032044//AY126670//ENST00000354219//ENST00000256585//ENST00000369401//ENST00000369402	83998	REG4	regeneratingislet-derivedfamily,member4	1p13.1-p12
7919080	3.18537	3.18537	3.18537	chr1	-	NM_001047980//ENST00000401014	343505	NBPF7	neuroblastomabreakpointfamily,member7	1p12
7919088	2.96217	2.96217	3.07497	chr1	-	NM_021794//BC028372//ENST00000369400	11085	ADAM30	ADAMmetallopeptidasedomain30	1p13-p11
7919095	10.3089	9.80792	4.89774	chr1	-	NM_024408//AF315356//ENST00000256646	4853	NOTCH2	Notchhomolog2(Drosophila)	1p13-p11
7919133	6.36882	8.57499	4.17747	chr1	-	NM_000566//NM_001017986//NM_001128589//NM_001004340//L03419//BC032634//ENST00000369384//ENST00000369168//ENST00000369383//ENST00000369178	2209//2210//100132417	FCGR1A,FCGR1B,FCGR1C	FcfragmentofIgG,highaffinityIa,receptor(CD64)//FcfragmentofIgG,highaffinityIb,receptor(CD64)//FcfragmentofIgG,highaffinityIc,receptor(CD64)	1q21.2-q21.3//1p11.2//1q21.1
7919139	4.03076	3.43546	6.80202	chr1	-	AK090412//ENST00000369381//ENST00000310960//ENST00000399720	375010//645626//728897	LOC375010,LOC645626,LOC728897	hypotheticalLOC375010//similartocoiled-coildomaincontaining29//hypotheticalproteinLOC728897	1q12//13q11//---
7919146	4.17473	3.50658	6.94299	chr1	-	ENST00000310960//ENST00000399720	645626//728897	LOC645626,LOC728897	similartocoiled-coildomaincontaining29//hypotheticalproteinLOC728897	13q11//---
7919157	5.42702	5.42702	5.42702	chr1	-	NM_001135789//NM_178230//BC130376//AB084917//ENST00000369380//ENST00000369222	653598//164022//644591//653505	PPIAL4C,PPIAL4A,PPIAL4G,PPIAL4B	peptidylprolylisomeraseA(cyclophilinA)-like4C//peptidylprolylisomeraseA(cyclophilinA)-like4A//peptidylprolylisomeraseA(cyclophilinA)-like4G//peptidylprolylisomeraseA(cyclophilinA)-like4B	1q21.1
7919162	4.98473	4.98473	4.98473	chr1	-	NM_001135789//NM_178230//AB084917//BC130376//ENST00000369222//ENST00000369380	653598//164022//644591//653505	PPIAL4C,PPIAL4A,PPIAL4G,PPIAL4B	peptidylprolylisomeraseA(cyclophilinA)-like4C//peptidylprolylisomeraseA(cyclophilinA)-like4A//peptidylprolylisomeraseA(cyclophilinA)-like4G//peptidylprolylisomeraseA(cyclophilinA)-like4B	1q21.1
7919168	6.32871	6.10899	6.68493	chr1	-	NM_022359//NM_014644//NM_001002812//NM_001002810//NM_001002811//BC025406//ENST00000369348//ENST00000360235//ENST00000313382//ENST00000369359//ENST00000369354//ENST00000369349//ENST00000369356//ENST00000369351//ENST00000313342//ENST00000369347//ENST00000313431//ENST00000369353//ENST00000369345	9659//100134230	PDE4DIP,LOC100134230	phosphodiesterase4Dinteractingprotein//hypotheticalproteinLOC100134230	1q12//---
7919193	10.4599	10.5448	11.5328	chr1	-	NR_002212//AF191649	440672//11163	NUDT4P1	nudix(nucleosidediphosphatelinkedmoietyX)-typemotif4pseudogene1	1q21.1//12q21
7919197	6.74419	6.6039	6.85971	chr1	-	NM_032305//BC004355//ENST00000369314//ENST00000369313	84265	POLR3GL	polymerase(RNA)III(DNAdirected)polypeptideG(32kD)-like	1q21.1
7919208	5.50317	5.73302	6.09633	chr1	-	NR_002328//AY233133//ENST00000312753//ENST00000361928	114814	GNRHR2	gonadotropin-releasinghormone(type2)receptor2	1q12
7919217	6.01842	6.01842	6.01842	chr1	-	NM_001012758//AK298083//ENST00000334513	200035	NUDT17	nudix(nucleosidediphosphatelinkedmoietyX)-typemotif17	1q21.1
7919226	8.68967	9.28508	8.79958	chr1	-	NM_006468//BC002586//ENST00000334163//ENST00000369294	10623	POLR3C	polymerase(RNA)III(DNAdirected)polypeptideC(62kD)	1q21.1
7919243	4.13471	3.42345	3.68093	chr1	-	NM_007053//BC014465//ENST00000369288//ENST00000235933//ENST00000401557//ENST00000369290//ENST00000393022	11126	CD160	CD160molecule	1q21.1
7919251	7.93494	8.82627	8.70202	chr1	-	NM_016334//NM_001097612//NM_001097613//NM_001097616//BC003187//U78723//ENST00000313835//ENST00000314163//ENST00000356118	51463//653519//728932	GPR89B,GPR89A,GPR89C	Gprotein-coupledreceptor89B//Gprotein-coupledreceptor89A//Gprotein-coupledreceptor89C	1q21.1
7919269	11.8696	10.6835	12.0849	chr1	-	NR_004421//NR_004430//NR_004427//NR_004408//NR_004426//NR_004402//NR_004400//AK299482//AK027791	6060//26871//26870//26869//26868//26866//26863//2946//285973	RNU1A,RNU1A3,RNU1C1,RNU1C2,RNU1D2,RNU1F1,RNU1G3,GSTM2,ATG9B	RNA,U1Asmallnuclear//RNA,U1A3smallnuclear//RNA,U1C1smallnuclear//RNA,U1C2smallnuclear//RNA,U1D2smallnuclear//RNA,U1F1smallnuclear//RNA,U1G3smallnuclear//glutathioneS-transferasemu2(muscle)//ATG9autophagyrelated9homologB(S.cerevisiae)	1p36.1//1p13.3//7q36.1
7919271	11.3858	10.6145	9.98724	chr1	-	NM_183372//NM_001102663//AL832622//BC086308//BC023087//AY894574//NM_015383//AB051480//AK125792//AK095030//AK095459//ENST00000401010//ENST00000401007//ENST00000369323//ENST00000369226//ENST00000339388//ENST00000369228//ENST00000281815//ENST00000369227//ENST00000375552//ENST00000401009//ENST00000401006//ENST00000369339//ENST00000369187//ENST00000342960//ENST00000322098//ENST00000369336//ENST0000036…	200030//728936//728841//284565//400818//25832//55672//100132406//440670//149013//728912//440675	RP11-94I2.2,NBPF16,NBPF8,NBPF15,NBPF20,NBPF14,NBPF10,NBPF9,KIAA1245,NBPF11,NBPF12	hypotheticalproteinLOC200030//neuroblastomabreakpointfamily,member16//neuroblastomabreakpointfamily,member8//neuroblastomabreakpointfamily,member15//neuroblastomabreakpointfamily,member20//neuroblastomabreakpointfamily,member14//neuroblastomabreakpointfamily,member10//neuroblastomabreakpointfamily,member9//KIAA1245//neuroblastomabreakpointfamily,member11//neuroblastomabreakpointfamily,member12	1q21.1//1q12-q21.2//1p36.13//1q21.2
7919299	5.94066	5.94066	5.99297	chr1	-	AK128227	100130236	LOC100130236	hypotheticalLOC100130236	1q21.1
7919301	6.79037	6.59586	6.79037	chr1	-	AK128227	100130236	LOC100130236	hypotheticalLOC100130236	1q21.1
7919305	7.57881	7.57881	7.57881	chr1	-	NM_005399//BC053610//ENST00000254101	5565	PRKAB2	proteinkinase,AMP-activated,beta2non-catalyticsubunit	1q21.1
7919314	5.07096	5.1519	4.27555	chr1	-	NM_001461//BC035687//ENST00000254090//ENST00000369272//ENST00000369274	2330	FMO5	flavincontainingmonooxygenase5	1q21.1
7919326	4.90797	4.90797	4.90797	chr1	-	NM_016361//BC009965//ENST00000369238//ENST00000392988	51205	ACP6	acidphosphatase6,lysophosphatidic	1q21
7919340	4.25132	4.25132	4.25132	chr1	-	NM_005266//NM_181703//BC013313//ENST00000271348//ENST00000369237	2702	GJA5	gapjunctionprotein,alpha5,40kDa	1q21.1
7919349	11.8696	10.6835	12.0849	chr1	-	NR_004421//NR_004430//NR_004427//NR_004408//NR_004426//NR_004402//NR_004400//AK299482//AK027791	6060//26871//26870//26869//26868//26866//26863//2946//285973	RNU1A,RNU1A3,RNU1C1,RNU1C2,RNU1D2,RNU1F1,RNU1G3,GSTM2,ATG9B	RNA,U1Asmallnuclear//RNA,U1A3smallnuclear//RNA,U1C1smallnuclear//RNA,U1C2smallnuclear//RNA,U1D2smallnuclear//RNA,U1F1smallnuclear//RNA,U1G3smallnuclear//glutathioneS-transferasemu2(muscle)//ATG9autophagyrelated9homologB(S.cerevisiae)	1p36.1//1p13.3//7q36.1
7919351	11.3907	10.6145	9.98724	chr1	-	NM_183372//NM_001102663//AL832622//AY894571//BC023087//AY894574//AK294944//NM_015383//AB051480//AK125792//AK095030//ENST00000401010//ENST00000401007//ENST00000369226//ENST00000369323//ENST00000339388//ENST00000369228//ENST00000281815//ENST00000369227//ENST00000375552//ENST00000401006//ENST00000401009//ENST00000369339//ENST00000369187//ENST00000322098//ENST00000342960//ENST00000369338//ENST0000036…	200030//728936//728841//284565//400818//25832//55672//100132406//440670//149013//728912//	RP11-94I2.2,NBPF16,NBPF8,NBPF15,NBPF20,NBPF14,NBPF10,NBPF9,KIAA1245,NBPF11,N[WARNING:THISFIELDTRUNCATED]	hypotheticalproteinLOC200030//neuroblastomabreakpointfamily,member16//neuroblastomabreakpointfamily,member8//neuroblastomabreakpointfamily,member15//neuroblastomabreakpointfamily,member20//neuroblastomabreakpointfamily,member14//neuroblastomabreakpointfamily,member10//neuroblastomabreakpointfamily,member9//KIAA1245//neuroblastomabreakpointfamily,member11	1q21.1//1q12-q21.2//1p36.13//1q21.2//
7919380	5.94066	5.94066	5.99297	chr1	-	AK128227	100130236	LOC100130236	hypotheticalLOC100130236	1q21.1
7919394	6.12974	5.76049	5.17576	chr1	-	AK097058//ENST00000381475	388685	FLJ39739	hypotheticalFLJ39739	1q21.1
7919407	4.98473	4.98473	4.98473	chr1	-	NM_001135789//NM_178230//AB084917//BC130376//ENST00000369222//ENST00000369380	653598//164022//644591//653505	PPIAL4C,PPIAL4A,PPIAL4G,PPIAL4B	peptidylprolylisomeraseA(cyclophilinA)-like4C//peptidylprolylisomeraseA(cyclophilinA)-like4A//peptidylprolylisomeraseA(cyclophilinA)-like4G//peptidylprolylisomeraseA(cyclophilinA)-like4B	1q21.1
7919412	11.6464	10.8394	10.1083	chr1	-	NM_001102663//NM_183372//AK294944//AK294414//BC086308//BC023087//AY894574//NM_015383//AB051480//AK125792//AK054850//AF379633//ENST00000369219//ENST00000375552//ENST00000310701//ENST00000322098//ENST00000369187//ENST00000369339//ENST00000392972//ENST00000338347//ENST00000254372//ENST00000309471//ENST00000392963//ENST00000369198//ENST00000369338//ENST00000369189//ENST00000369188//ENST00000401006//E…	728936//200030//25832//440670//728841//284565//400818//55672//100132406//149013//728912//440675//	NBPF16,RP11-94I2.2,NBPF14,NBPF9,NBPF8,NBPF15,NBPF20,NBPF10,KIAA1245,NBPF11,NBPF12	neuroblastomabreakpointfamily,member16//hypotheticalproteinLOC200030//neuroblastomabreakpointfamily,member14//neuroblastomabreakpointfamily,member9//neuroblastomabreakpointfamily,member8//neuroblastomabreakpointfamily,member15//neuroblastomabreakpointfamily,member20//neuroblastomabreakpointfamily,member10//KIAA1245//neuroblastomabreakpointfamily,member11//neuroblastomabreakpointfamily,member12//n…	1q21.1//1q12-q21.2//1p36.13//1q21.2//
7919436	11.9732	12.5503	12.6475	chr1	-	NM_178230//NM_001135789//AB084917//BC130376//ENST00000369222//ENST00000369380//ENST00000355968	164022//653598//644591//653505//5478	PPIAL4A,PPIAL4C,PPIAL4G,PPIAL4B	peptidylprolylisomeraseA(cyclophilinA)-like4A//peptidylprolylisomeraseA(cyclophilinA)-like4C//peptidylprolylisomeraseA(cyclophilinA)-like4G//peptidylprolylisomeraseA(cyclophilinA)-like4B	1q21.1//7p13
7919438	11.6931	10.8659	10.1557	chr1	-	NM_001102663//NM_183372//BC023087//AY894574//AY894573//AK294414//AK294944//NM_015383//AB051480//BC021111//BX648497//AB033071//ENST00000375552//ENST00000322098//ENST00000369339//ENST00000369187//ENST00000309471//ENST00000254372//ENST00000392963//ENST00000310701//ENST00000369202//ENST00000369188//ENST00000369338//ENST00000369189//ENST00000369198//ENST00000369336//ENST00000369364//ENST00000342960//E…	728936//200030//284565//400818//728841//440670//25832//55672//100132406//149013//728912//440675//	NBPF16,RP11-94I2.2,NBPF15,NBPF20,NBPF8,NBPF9,NBPF14,NBPF10,KIAA1245,NBPF11,NBPF12	neuroblastomabreakpointfamily,member16//hypotheticalproteinLOC200030//neuroblastomabreakpointfamily,member15//neuroblastomabreakpointfamily,member20//neuroblastomabreakpointfamily,member8//neuroblastomabreakpointfamily,member9//neuroblastomabreakpointfamily,member14//neuroblastomabreakpointfamily,member10//KIAA1245//neuroblastomabreakpointfamily,member11//neuroblastomabreakpointfamily,member12//n…	1q21.1//1q12-q21.2//1p36.13//1q21.2//
7919576	11.6977	10.6987	11.843	chr1	-	NR_004421//NR_004430//NR_004427//NR_004408//NR_004426//NR_004402//NR_004400//AK299482//AK027791	6060//26871//26870//26869//26868//26866//26863//2946//285973	RNU1A,RNU1A3,RNU1C1,RNU1C2,RNU1D2,RNU1F1,RNU1G3,GSTM2,ATG9B	RNA,U1Asmallnuclear//RNA,U1A3smallnuclear//RNA,U1C1smallnuclear//RNA,U1C2smallnuclear//RNA,U1D2smallnuclear//RNA,U1F1smallnuclear//RNA,U1G3smallnuclear//glutathioneS-transferasemu2(muscle)//ATG9autophagyrelated9homologB(S.cerevisiae)	1p36.1//1p13.3//7q36.1
7919578	5.75549	5.75549	5.75549	chr1	-	AK027791	285973	ATG9B	ATG9autophagyrelated9homologB(S.cerevisiae)	7q36.1
7919580	5.03074	5.03074	4.7142	chr1	-	AK125737	440570	LOC440570	LOC440570	1p36.13
7919584	8.39527	6.61654	8.39527	chr1	-	NM_001024599//BC110793//AK296916//BC126904//BC073925//ENST00000407711//ENST00000369167//ENST00000369177	440689//8342//337875//440686	HIST2H2BF,HIST1H2BM,HIST2H2BA,HIST2H3PS2	histonecluster2,H2bf//histonecluster1,H2bm//histonecluster2,H2ba//histonecluster2,H3,pseudogene2	1q21.2//6p22-p21.3//1p12-p11.2//1q21.1
7919589	8.80348	10.8788	10.8119	chr1	-	NM_001123375//ENST00000401004//ENST00000331491	653604//126961//333932	HIST2H3D,HIST2H3C,HIST2H3A	histonecluster2,H3d//histonecluster2,H3c//histonecluster2,H3a	1q21.2
7919591	5.52599	10.6869	10.9088	chr1	-	ENST00000369175	729533	FAM72A	familywithsequencesimilarity72,memberA	1q32.1
7919596	5.03074	5.03074	4.7142	chr1	-	AK125737	440570	LOC440570	LOC440570	1p36.13
7919598	7.04463	7.79299	7.04463	chr1	-	AK125737	440570	LOC440570	LOC440570	1p36.13
7919604	4.8591	4.8591	4.8591	chr1	-	AK092418	729127	LOC729127	hypotheticalproteinLOC729127	1q21.2
7919606	8.97448	7.35781	8.97448	chr1	-	NM_001024599//BC110793//AK296916//AK299108//BC126904//ENST00000369167//ENST00000407711//ENST00000369177	440689//8342//440686//337875	HIST2H2BF,HIST1H2BM,HIST2H3PS2,HIST2H2BA	histonecluster2,H2bf//histonecluster1,H2bm//histonecluster2,H3,pseudogene2//histonecluster2,H2ba	1q21.2//6p22-p21.3//1q21.1//1p12-p11.2
7919612	7.76113	11.2498	11.1825	chr1	-	NM_001123375//ENST00000401004//ENST00000331491	653604//126961//333932	HIST2H3D,HIST2H3C,HIST2H3A	histonecluster2,H3d//histonecluster2,H3c//histonecluster2,H3a	1q21.2
7919614	8.94861	10.5082	10.5421	chr1	-	NM_001005464//NM_021059//NM_001123375//BC074969//ENST00000369158//ENST00000403683//ENST00000401004//ENST00000331491	333932//126961//653604	HIST2H3A,HIST2H3C,HIST2H3D	histonecluster2,H3a//histonecluster2,H3c//histonecluster2,H3d	1q21.2
7919619	9.97934	11.0594	11.1628	chr1	-	NM_003516//NM_001040874//L19779//ENST00000369161//ENST00000369159//ENST00000327774	8337//723790//8349	HIST2H2AA3,HIST2H2AA4,HIST2H2BE	histonecluster2,H2aa3//histonecluster2,H2aa4//histonecluster2,H2be	1q21.2//1q21-q23
7919625	10.3749	10.9457	10.9621	chr1	-	ENST00000369177	440686	HIST2H3PS2	histonecluster2,H3,pseudogene2	1q21.1
7919627	8.80723	8.11546	9.97014	chr1	-	NM_003548//NM_001034077//BC019846//ENST00000392932//ENST00000392939//ENST00000369157//ENST00000369165//ENST00000392933//ENST00000392938	8370//554313//121504//8294//8359//8360//8361//8362//8363//8364//8365//8366//8367//8368	HIST2H4A,HIST2H4B,HIST4H4,HIST1H4I,HIST1H4A,HIST1H4D,HIST1H4F,HIST1H4K,HIST1H4J,HIST1H4C,HIST1H4H,HIST1H4B,HIST1H4E,HIST1H4L	histonecluster2,H4a//histonecluster2,H4b//histonecluster4,H4//histonecluster1,H4i//histonecluster1,H4a//histonecluster1,H4d//histonecluster1,H4f//histonecluster1,H4k//histonecluster1,H4j//histonecluster1,H4c//histonecluster1,H4h//histonecluster1,H4b//histonecluster1,H4e//histonecluster1,H4l	1q21//12p12.3//6p21.33//6p22-p21.3
7919637	9.41113	7.46732	9.77757	chr1	-	NM_003528//BC005827//ENST00000369155//ENST00000327774	8349	HIST2H2BE	histonecluster2,H2be	1q21-q23
7919642	9.11062	10.9305	10.9134	chr1	-	NM_175065//ENST00000331128	317772	HIST2H2AB	histonecluster2,H2ab	1q21
7919645	5.28422	5.07521	5.07521	chr1	-	NM_014849//BX537754//ENST00000369146//ENST00000369145	9900	SV2A	synapticvesicleglycoprotein2A	1q21.2
7919659	7.47377	7.36068	7.36068	chr1	-	NM_005850//BC090883//ENST00000271628	10262	SF3B4	splicingfactor3b,subunit4,49kDa	1q12-q21
7919669	5.97978	5.41896	5.41896	chr1	-	NM_181873//BC094756//ENST00000406732//ENST00000369140//ENST00000405710//ENST00000344752//ENST00000361405	10903	MTMR11	myotubularinrelatedprotein11	1q12-q21
7919699	6.29014	5.86037	7.25127	chr1	-	NM_020205//BC072681//ENST00000369135	56957	OTUD7B	OTUdomaincontaining7B	1q21.2
7919715	8.27606	9.87394	9.17581	chr1	-	NM_030920//NM_001136478//NM_001136479//BC003380//ENST00000314136//ENST00000369119//ENST00000369116//ENST00000369115//ENST00000369114	81611	ANP32E	acidic(leucine-rich)nuclearphosphoprotein32family,memberE	1q21.2
7919729	8.86783	8.85018	8.40975	chr1	-	NM_016022//NM_001077628//AY358951//ENST00000360244//ENST00000369109//ENST00000236017	51107	APH1A	anteriorpharynxdefective1homologA(C.elegans)	1p36.13-q31.3
7919743	6.53433	5.05488	5.73925	chr1	-	BC132992//AK127688//ENST00000369035	574406	C1orf138	chromosome1openreadingframe138	1q21.2
7919751	11.9588	10.1489	10.6263	chr1	-	NM_021960//NM_182763//BC017197//ENST00000369026//ENST00000307940	4170	MCL1	myeloidcellleukemiasequence1(BCL2-related)	1q21
7919763	7.83898	7.82964	7.83898	chr1	-	NM_207042//NM_207168//NM_207043//NM_004436//NM_207044//NM_207045//NM_207046//NM_207047//AK057673//ENST00000392855//ENST00000356527//ENST00000339643//ENST00000361631//ENST00000271690//ENST00000369009//ENST00000362052//ENST00000369014//ENST00000361532//ENST00000354702	2029	ENSA	endosulfinealpha	1q21.2
7919780	6.13014	8.37996	8.74889	chr1	-	NM_018178//BC013870//ENST00000369003//ENST00000271732	55204	GOLPH3L	golgiphosphoprotein3-like	1q21.2
7919787	4.31191	3.3082	2.86303	chr1	-	NM_032132//AY626344//ENST00000361824//ENST00000322343//ENST00000368995//ENST00000368992//ENST00000368993//ENST00000368987	84072	HORMAD1	HORMAdomaincontaining1	1q21.2
7919800	11.2589	8.84765	5.94072	chr1	-	NM_004079//BC002642//ENST00000368985	1520	CTSS	cathepsinS	1q21
7919815	7.00836	5.42702	5.34109	chr1	-	NM_000396//BC016058//ENST00000271651//ENST00000368976	1513	CTSK	cathepsinK	1q21
7919825	9.29269	9.3995	9.29269	chr1	-	NM_001668//NM_178427//NM_178426//AB209877//ENST00000322733//ENST00000358595//ENST00000342710//ENST00000354396//ENST00000368975	405	ARNT	arylhydrocarbonreceptornucleartranslocator	1q21
7919856	9.98544	10.5996	10.7223	chr1	-	NM_181746//NM_022075//BC001357//ENST00000271688//ENST00000361419//ENST00000368954//ENST00000345896//ENST00000368949	29956	LASS2	LAG1homolog,ceramidesynthase2	1q21.2
7919872	6.51868	6.51868	6.51868	chr1	-	NM_018379//NM_001040217//AK125959//ENST00000361738//ENST00000361936//ENST00000368945//ENST00000312210	55793	FAM63A	familywithsequencesimilarity63,memberA	1q21.2
7919888	10.4909	8.5521	9.34454	chr1	-	NM_001038707//NM_020239//AF286592//ENST00000354908//ENST00000357235	56882	CDC42SE1	CDC42smalleffector1	1q21.2
7919898	5.67384	5.59799	5.67384	chr1	-	NM_030913//AB058772//ENST00000341697//ENST00000368913//ENST00000368912//ENST00000368914//ENST00000392792//ENST00000392791	10500	SEMA6C	semadomain,transmembranedomain(TM),andcytoplasmicdomain,(semaphorin)6C	1q21.2
7919923	5.20976	5.56418	6.34068	chr1	-	NM_212551//NM_001136543//BC031649//ENST00000368908	388695	LYSMD1	LysM,putativepeptidoglycan-binding,domaincontaining1	1q21.2
7919929	4.706	4.7383	4.706	chr1	-	NM_013353//BC017810//ENST00000295314	29765	TMOD4	tropomodulin4(muscle)	1q12
7919940	7.907	9.32664	9.47713	chr1	-	NM_005997//AK225130//ENST00000354473//ENST00000368892	6944	VPS72	vacuolarproteinsorting72homolog(S.cerevisiae)	1q21
7919950	9.04708	8.47237	8.62302	chr1	-	NM_002651//BC040300//ENST00000368875//ENST00000368872//ENST00000368874//ENST00000368873//ENST00000271657//ENST00000392756	5298	PI4KB	phosphatidylinositol4-kinase,catalytic,beta	1q21
7919971	8.88965	9.0215	8.15685	chr1	-	NM_000449//NM_001025603//BC017471//ENST00000290524//ENST00000368870//ENST00000392746	5993	RFX5	regulatoryfactorX,5(influencesHLAclassIIexpression)	1q21
7919984	5.75549	5.63725	8.00032	chr1	-	NM_003944//BC032997//ENST00000368868	8991	SELENBP1	seleniumbindingprotein1	1q21-q22
7920000	8.88576	8.88576	8.45693	chr1	-	NM_015100//NM_207171//NM_145796//BX537838//ENST00000271715//ENST00000358476//ENST00000361398//ENST00000368863//ENST00000392723	23126	POGZ	pogotransposableelementwithZNFdomain	1q21.3
7920027	6.19352	6.19352	6.19352	chr1	-	NM_007185//AY165003//ENST00000290583//ENST00000290585//ENST00000368833//ENST00000392706	11189	TNRC4	trinucleotiderepeatcontaining4	1q21
7920047	8.57714	9.38294	9.1489	chr1	-	NM_031420//BC004517//ENST00000368830//ENST00000368829	65005	MRPL9	mitochondrialribosomalproteinL9	1q21
7920057	5.56434	5.11539	7.55811	chr1	-	NM_001083965//NM_001083963//NM_006862//NM_001083964//AF227192//ENST00000368824//ENST00000368823//ENST00000368825//ENST00000368827//ENST00000368822	11022	TDRKH	tudorandKHdomaincontaining	1q21
7920077	5.94694	5.94694	5.94694	chr1	-	NM_001004432//AY358115//ENST00000368820	339398	LINGO4	leucinerichrepeatandIgdomaincontaining4	1q21.3
7920082	6.25255	5.96568	6.01458	chr1	-	NM_005060//NM_001001523//BC110571//ENST00000318247//ENST00000356728//ENST00000392697	6097	RORC	RAR-relatedorphanreceptorC	1q21
7920100	4.45996	4.45996	4.45996	chr1	-	NM_182578//AK095283//ENST00000368817//ENST00000368818	284486	THEM5	thioesterasesuperfamilymember5	1q21.3
7920114	7.22583	7.22583	7.48204	chr1	-	NM_053055//BC017339//ENST00000368814//ENST00000344296	117145	THEM4	thioesterasesuperfamilymember4	1q21
7920123	12.1391	9.34804	6.32477	chr1	-	NM_002966//BC105786//ENST00000368811//ENST00000368809	6281	S100A10	S100calciumbindingproteinA10	1q21
7920128	10.5434	10.1006	9.67854	chr1	-	NM_005620//D38583//ENST00000271638	6282	S100A11	S100calciumbindingproteinA11	1q21
7920135	4.25132	4.25132	4.25132	chr1	-	NM_001008536//AY456639//ENST00000368806//ENST00000331906	126637	TCHHL1	trichohyalin-like1	1q21.3
7920141	5.05247	5.05247	5.05247	chr1	-	NM_007113//BC131826//ENST00000368804//ENST00000402230	7062	TCHH	trichohyalin	1q21.3
7920146	3.56274	3.56274	3.56274	chr1	-	NM_001122965//AY396742//ENST00000316073	126638	RPTN	repetin	1q21.3
7920155	3.70434	3.70434	3.70434	chr1	-	NM_001009931//NM_001122965//AY396741//AY396742//ENST00000368801//ENST00000316073	388697//126638	HRNR,RPTN	hornerin//repetin	1q21.3
7920165	4.71795	4.77379	4.77379	chr1	-	NM_002016//ENST00000368799//ENST00000271820//ENST00000392689//ENST00000368796	2312	FLG	filaggrin	1q21.3
7920175	4.34827	4.34827	4.34827	chr1	-	NM_001014342//AY827490//ENST00000388718	388698	FLG2	filaggrinfamilymember2	1q21.3
7920178	5.20368	5.20368	5.20368	chr1	-	NM_016190//BC030807//ENST00000271835	49860	CRNN	cornulin	1q21
7920182	5.58563	5.58563	5.58693	chr1	-	NM_178435//BC131716//ENST00000368789	353145	LCE3E	latecornifiedenvelope3E	1q21.3
7920185	4.95524	4.95524	4.95524	chr1	-	NM_032563//AB048288//ENST00000368787	84648	LCE3D	latecornifiedenvelope3D	1q21
7920191	6.74608	6.74608	6.7767	chr1	-	NM_178431//ENST00000335674	353142	LCE3A	latecornifiedenvelope3A	1q21.3
7920193	5.18466	5.45136	5.46086	chr1	-	NM_178351//ENST00000368768	353133	LCE1C	latecornifiedenvelope1C	1q21.3
7920196	3.79137	3.79137	3.79137	chr1	-	NM_006945//NM_001017418//M21302//ENST00000368758//ENST00000360379//ENST00000368757//ENST00000368756	6703//6701	SPRR2D,SPRR2B	smallproline-richprotein2D//smallproline-richprotein2B	1q21-q22
7920201	4.03725	3.7797	4.03725	chr1	-	NM_001017418//NM_001014450//ENST00000368755//ENST00000341611//ENST00000392653	6701//6705	SPRR2B,SPRR2F	smallproline-richprotein2B//smallproline-richprotein2F	1q21-q22
7920205	3.50816	3.50816	3.50816	chr1	-	NM_005988//BC096108//ENST00000359275//ENST00000368752	6700	SPRR2A	smallproline-richprotein2A	1q21-q22
7920210	3.34676	3.34676	3.34676	chr1	-	NM_001017418//ENST00000341611//ENST00000368755	6701	SPRR2B	smallproline-richprotein2B	1q21-q22
7920214	3.64976	3.64976	3.64976	chr1	-	NM_001024209//ENST00000368750//ENST00000368751	6704	SPRR2E	smallproline-richprotein2E	1q21-q22
7920217	6.36747	6.31469	6.36747	chr1	-	NM_001014291//NR_003062//ENST00000290702//ENST00000368748	6706//6702	SPRR2G,SPRR2C	smallproline-richprotein2G//smallproline-richprotein2C(pseudogene)	1q21-q22
7920220	3.97809	3.97809	3.97809	chr1	-	NM_052891//BC069741//ENST00000290722	114771	PGLYRP3	peptidoglycanrecognitionprotein3	1q21
7920228	4.46136	4.46136	4.46136	chr1	-	NM_020393//BC107157//ENST00000359650//ENST00000368739	57115	PGLYRP4	peptidoglycanrecognitionprotein4	1q21
7920238	8.43146	5.62601	3.85477	chr1	-	NM_005621//D83664//ENST00000368737//ENST00000368736	6283	S100A12	S100calciumbindingproteinA12	1q21
7920244	11.8572	10.3161	5.01235	chr1	-	NM_002964//AK291328//ENST00000368733//ENST00000368732	6279	S100A8	S100calciumbindingproteinA8	1q21
7920249	3.25616	3.73551	3.56495	chr1	-	NM_001045479//ENST00000368725//ENST00000368724//ENST00000355136	645922	S100A7L2	S100calciumbindingproteinA7-like2	1q21.3
7920252	4.63529	4.62122	4.62122	chr1	-	NM_002963//BC034687//ENST00000368723//ENST00000368722	6278	S100A7	S100calciumbindingproteinA7	1q21
7920258	7.62535	6.77111	6.91607	chr1	-	NM_014624//BC009017//ENST00000368719//ENST00000368720	6277	S100A6	S100calciumbindingproteinA6	1q21
7920264	4.12056	4.23866	4.12056	chr1	-	NM_002962//BC093955//ENST00000359215//ENST00000368718//ENST00000368717	6276	S100A5	S100calciumbindingproteinA5	1q21
7920271	8.53099	6.90315	5.87718	chr1	-	NM_019554//NM_002961//BC000838//ENST00000354332//ENST00000368716//ENST00000368715//ENST00000368714	6275	S100A4	S100calciumbindingproteinA4	1q21
7920278	4.05085	4.05085	4.20645	chr1	-	NM_002960//BC012893//ENST00000368713//ENST00000368712	6274	S100A3	S100calciumbindingproteinA3	1q21
7920285	3.61731	3.61731	3.61731	chr1	-	NM_005978//BC002829//ENST00000368707//ENST00000368708//ENST00000368711//ENST00000368710//ENST00000368709	6273	S100A2	S100calciumbindingproteinA2	1q21
7920291	4.77379	4.77379	4.77379	chr1	-	NM_080388//AY762098//ENST00000368705//ENST00000368704//ENST00000368706//ENST00000368703	140576	S100A16	S100calciumbindingproteinA16	1q21
7920297	5.91843	5.89461	5.91843	chr1	-	NM_020672//AY007220//ENST00000368702//ENST00000368700//ENST00000368701//ENST00000344616	57402	S100A14	S100calciumbindingproteinA14	1q21.3
7920303	5.58597	5.58597	5.69784	chr1	-	NM_005979//NM_001024210//NM_001024211//NM_001024212//NM_001024213//AK097132//ENST00000339556//ENST00000392624//ENST00000368699//ENST00000392623//ENST00000392622	6284	S100A13	S100calciumbindingproteinA13	1q21
7920317	10.3553	11.4984	11.5024	chr1	-	NM_004515//BC000382//ENST00000361891//ENST00000368684//ENST00000368681	3608	ILF2	interleukinenhancerbindingfactor2,45kDa	1q21.3
7920341	9.66343	8.8805	8.82463	chr1	-	NM_020699//AF411836//ENST00000368655	57459	GATAD2B	GATAzincfingerdomaincontaining2B	1q21.3
7920354	8.85392	8.11571	8.40382	chr1	-	NM_014856//AK124049//ENST00000361217//ENST00000368646	9909	DENND4B	DENN/MADDdomaincontaining4B	1q21
7920382	8.69246	7.25445	6.97962	chr1	-	NM_181715//AY360172//ENST00000368633//ENST00000303569//ENST00000368630	200186	CRTC2	CREBregulatedtranscriptioncoactivator2	1q21.3
7920401	7.3677	7.52112	8.03355	chr1	-	NM_014437//BC014303//ENST00000310483//ENST00000356205//ENST00000368623//ENST00000368621	27173	SLC39A1	solutecarrierfamily39(zinctransporter),member1	1q21
7920409	9.44463	9.96036	9.91585	chr1	-	NM_006694//BC000996//ENST00000271843//ENST00000368589//ENST00000356648	10899	JTB	jumpingtranslocationbreakpoint	1q21
7920422	6.20338	6.0468	8.589	chr1	-	NM_002870//X75593//ENST00000368575	5872	RAB13	RAB13,memberRASoncogenefamily	1q21.2
7920426	3.98727	3.8868	3.8868	chr1	-	NM_207308//ENST00000368559//ENST00000271854//ENST00000368553	91181	NUP210L	nucleoporin210kDa-like	1q21.3
7920472	8.83096	7.20793	6.57038	chr1	-	NM_152263//NM_001043353//NM_001043352//NM_001043351//NM_153649//BC008407//ENST00000368527//ENST00000271850//ENST00000368530//ENST00000368531//ENST00000312970//ENST00000368533//ENST00000328159//ENST00000302206//ENST00000323144//ENST00000341485//ENST00000330188//ENST00000368545//ENST00000310178//ENST00000341372	7170	TPM3	tropomyosin3	1q21.2
7920487	4.25132	4.25132	4.25132	chr1	-	BC127710//BC130509//ENST00000368525	388701	C1orf189	chromosome1openreadingframe189	1q21.3
7920492	9.8619	10.6074	10.4423	chr1	-	NM_001098616//NM_015449//NM_138740//BC000152//ENST00000368521//ENST00000350592//ENST00000368518//ENST00000362076//ENST00000368519//ENST00000368516	25912	C1orf43	chromosome1openreadingframe43	1q21.2
7920506	5.42702	5.42702	5.48983	chr1	-	NM_001010846//BC117210//ENST00000304760	126669	SHE	Srchomology2domaincontainingE	1q21.3
7920515	8.71426	8.6571	8.29413	chr1	-	NM_017582//AY112698//ENST00000292211	55585	UBE2Q1	ubiquitin-conjugatingenzymeE2Qfamilymember1	1q21.3
7920531	10.1479	9.81959	9.27939	chr1	-	NM_001111//NM_015840//NM_001025107//NM_015841//BC038227//ENST00000368474//ENST00000292205//ENST00000392506//ENST00000368471	103	ADAR	adenosinedeaminase,RNA-specific	1q21.1-q21.2
7920552	5.38679	5.38679	5.38679	chr1	-	NM_002249//NM_170782//AF031815//ENST00000271915//ENST00000392501//ENST00000361147//ENST00000358505	3782	KCNN3	potassiumintermediate/smallconductancecalcium-activatedchannel,subfamilyN,member3	1q21.3
7920567	6.22283	6.93336	6.43374	chr1	-	NM_006556//BC007694//ENST00000368467	10654	PMVK	phosphomevalonatekinase	1q22
7920575	8.67904	6.64226	6.32011	chr1	-	NM_020524//BC016852//ENST00000368463//ENST00000368465//ENST00000309136//ENST00000351146//ENST00000368460//ENST00000368458	57326	PBXIP1	pre-B-cellleukemiahomeoboxinteractingprotein1	1q21.3
7920594	6.64188	6.76842	6.87884	chr1	-	NM_138300//BC006132//ENST00000368457//ENST00000368456	90780	PYGO2	pygopushomolog2(Drosophila)	1q21.3
7920600	8.54552	8.49499	8.50724	chr1	-	NM_183001//NM_001130040//NM_003029//NM_001130041//U73377//ENST00000368445//ENST00000368447//ENST00000368450//ENST00000368453//ENST00000368443//ENST00000368449//ENST00000368441	6464	SHC1	SHC(Srchomology2domaincontaining)transformingprotein1	1q21
7920616	5.00101	5.00101	5.00101	chr1	-	NM_144622//AK057496//ENST00000368424//ENST00000295536//ENST00000368423	127579	DCST2	DC-STAMPdomaincontaining2	1q21.3
7920633	7.46779	7.46779	7.84605	chr1	-	NM_018973//NM_153741//AK293625//ENST00000368399//ENST00000341298//ENST00000368400	54344	DPM3	dolichyl-phosphatemannosyltransferasepolypeptide3	1q22
7920642	5.83144	5.58765	6.95224	chr1	-	NM_001018016//NM_002456//NM_001018017//NM_001044390//NM_001044393//NM_001044392//NM_001044391//J05581//ENST00000368395//ENST00000328530//ENST00000368392//ENST00000337604//ENST00000368390//ENST00000338684//ENST00000368398//ENST00000343256//ENST00000368393//ENST00000368396//ENST00000368389//ENST00000342482	4582	MUC1	mucin1,cellsurfaceassociated	1q21
7920659	7.48553	8.42636	8.49825	chr1	-	NM_173852//AK024167//ENST00000295682	200185	KRTCAP2	keratinocyteassociatedprotein2	1q22
7920664	5.91422	5.41594	5.61833	chr1	-	NM_007112//L38969//ENST00000368378	7059	THBS3	thrombospondin3	1q21
7920687	5.39433	5.9165	5.9165	chr1	-	NR_002188//AK295259//AK090514//ENST00000368374	2630//2629	GBAP	glucosidase,beta;acid,pseudogene//glucosidase,beta;acid(includesglucosylceramidase)	1q21
7920697	7.12515	7.07349	6.11698	chr1	-	NM_000157//NM_001005749//NM_001005750//NM_001005741//NM_001005742//D13286//ENST00000402928//ENST00000368373//ENST00000327247	2629	GBA	glucosidase,beta;acid(includesglucosylceramidase)	1q21
7920707	7.03623	7.7789	8.08713	chr1	-	NM_006589//NM_198264//BC006493//ENST00000368370//ENST00000361361//ENST00000368368//ENST00000350210//ENST00000323361//ENST00000340481//ENST00000368366//ENST00000333966	10712	C1orf2	chromosome1openreadingframe2	1q21
7920725	8.06192	8.98316	8.89084	chr1	-	NM_005698//NM_052837//AF005039//ENST00000302631//ENST00000355379	10067	SCAMP3	secretorycarriermembraneprotein3	1q21
7920737	8.59843	8.84451	8.84451	chr1	-	NM_003993//BC053603//ENST00000368361//ENST00000361168//ENST00000355560//ENST00000403516	1196	CLK2	CDC-likekinase2	1q21
7920744	5.64151	5.55432	9.12731	chr1	-	NM_000298//NM_181871//BC025737//ENST00000392414//ENST00000342741//ENST00000271946	5313	PKLR	pyruvatekinase,liverandRBC	1q21
7920757	5.05205	5.46454	5.41571	chr1	-	BC080538//BC062571//BC131614//AK093295//AK125510	284618	C1orf104	chromosome1openreadingframe104	1q22
7920766	9.77598	9.36153	8.69222	chr1	-	NM_018489//AF257305//ENST00000368346//ENST00000392403	55870	ASH1L	ash1(absent,small,orhomeotic)-like(Drosophila)	1q22
7920799	9.09229	8.73844	8.52119	chr1	-	NM_139118//NM_139119//AK297562//ENST00000368330//ENST00000361831//ENST00000355499//ENST00000347088//ENST00000295566//ENST00000359205//ENST00000354691//ENST00000368339//ENST00000311573//ENST00000407221//ENST00000361140//ENST00000368340//ENST00000404643//ENST00000405763	55249	YY1AP1	YY1associatedprotein1	1q22
7920810	8.06358	7.92288	7.92288	chr1	-	NM_001037533//NM_032292//AY335490//ENST00000368331//ENST00000361040//ENST00000368327//ENST00000271883	54856	GON4L	gon-4-like(C.elegans)	1q22
7920839	10.2094	7.30703	7.82676	chr1	-	NM_006912//U78165//ENST00000368323//ENST00000368322	6016	RIT1	Ras-likewithoutCAAX1	1q22
7920852	7.64329	8.63002	8.60324	chr1	-	BC062637//AY112681//AY112680//AK289902//AY112682//BC027182//AB020714//ENST00000368320//ENST00000368321//ENST00000368319	22889	KIAA0907	KIAA0907	1q22
7920873	8.57877	7.61656	7.53833	chr1	-	NR_002974	677823	SNORA42	smallnucleolarRNA,H/ACAbox42	1q22
7920875	4.95524	4.95524	4.95524	chr1	-	NR_003005	677771	SCARNA4	smallCajalbody-specificRNA4	1q22
7920877	8.88271	9.12743	8.65381	chr1	-	NM_004723//BC020567//ENST00000361247//ENST00000368315//ENST00000368316//ENST00000313695//ENST00000313667	9181	ARHGEF2	rho/racguaninenucleotideexchangefactor(GEF)2	1q21-q22
7920903	11.0697	11.4139	10.8624	chr1	-	NM_003145//AK300678//ENST00000368312//ENST00000295702//ENST00000368311	6746	SSR2	signalsequencereceptor,beta(translocon-associatedproteinbeta)	1q21-q23
7920912	7.02569	8.2325	8.46528	chr1	-	NM_020131//BC018403//ENST00000368309//ENST00000368308//ENST00000368307	56893	UBQLN4	ubiquilin4	1q21
7920928	6.05155	5.92337	5.92337	chr1	-	NM_024897//NM_198406//AY424284//ENST00000335852//ENST00000356983//ENST00000292291//ENST00000360733//ENST00000340183//ENST00000368270//ENST00000368271	79957	PAQR6	progestinandadipoQreceptorfamilymemberVI	1q22
7920944	8.35613	8.70698	8.67956	chr1	-	NM_015327//BC038296//ENST00000361813//ENST00000368267	23381	SMG5	Smg-5homolog,nonsensemediatedmRNAdecayfactor(C.elegans)	1q21.2
7920971	6.72391	6.22789	6.72391	chr1	-	NM_144580//AY358450//ENST00000362007//ENST00000368264//ENST00000368265	112770	C1orf85	chromosome1openreadingframe85	1q22
7920980	4.25132	4.45753	4.25132	chr1	-	NM_001004319//AY494836//ENST00000339922	391104	VHLL	vonHippel-Lindautumorsuppressor-like	1q22
7920984	8.71427	10.6499	10.8795	chr1	-	NM_005998//NM_001008883//NM_001008800//AK300765//ENST00000368261//ENST00000368259//ENST00000368258//ENST00000295688//ENST00000368262	7203	CCT3	chaperonincontainingTCP1,subunit3(gamma)	1q23
7921003	3.94988	3.76844	3.94988	chr1	-	NM_006365//U49857//ENST00000368243//ENST00000357975//ENST00000310027//ENST00000320269//ENST00000368242//ENST00000368244//ENST00000400991	10485	C1orf61	chromosome1openreadingframe61	1q22
7921014	9.70939	9.70303	7.12246	chr1	-	NM_005920//BC054520//ENST00000340875//ENST00000368240//ENST00000348159//ENST00000353795//ENST00000360595	4209	MEF2D	myocyteenhancerfactor2D	1q12-q23
7921033	4.5126	7.29295	7.37813	chr1	-	NM_178229//AB105103//ENST00000361170	128239	IQGAP3	IQmotifcontainingGTPaseactivatingprotein3	1q22-q23.1
7921076	6.53507	8.7193	7.53156	chr1	-	NM_182679//NM_015590//AK293026//ENST00000368232//ENST00000368231//ENST00000368229//ENST00000334588	54865	GPATCH4	Gpatchdomaincontaining4	1q22
7921088	5.88319	5.87943	5.88319	chr1	-	NM_006617//ENST00000368223//ENST00000255024//ENST00000295582	10763	NES	nestin	1q23.1
7921099	5.28174	5.07421	5.25221	chr1	-	NM_001878//BC001109//ENST00000368222//ENST00000368221//ENST00000368220	1382	CRABP2	cellularretinoicacidbindingprotein2	1q21.3
7921110	9.2355	9.33901	8.86477	chr1	-	NM_030980//AK095697//ENST00000313146//ENST00000368219	81875	ISG20L2	interferonstimulatedexonucleasegene20kDa-like2	1q23.1
7921121	6.39841	9.26588	8.86488	chr1	-	NM_145729//NM_024540//BC016700//ENST00000361531//ENST00000368211	79590	MRPL24	mitochondrialribosomalproteinL24	1q21-q22
7921133	9.66622	10.9627	10.9627	chr1	-	NM_004494//NM_001126050//NM_001126051//D16431//ENST00000357325//ENST00000368209//ENST00000368206//ENST00000405943//ENST00000406805	3068	HDGF	hepatoma-derivedgrowthfactor(high-mobilitygroupprotein1-like)	1q21-q23
7921144	8.89408	6.06087	7.38268	chr1	-	NM_003975//AF097744//ENST00000392306//ENST00000368199//ENST00000368198	9047	SH2D2A	SH2domainprotein2A	1q21
7921155	5.32758	5.32758	5.32758	chr1	-	NM_014215//ENST00000368195	3645	INSRR	insulinreceptor-relatedreceptor	1q21-q23
7921179	6.76848	6.26105	6.94097	chr1	-	NM_198236//NM_014784//BC057394//ENST00000368194//ENST00000361409//ENST00000315174	9826	ARHGEF11	Rhoguaninenucleotideexchangefactor(GEF)11	1q21
7921222	5.06661	4.7659	5.06661	chr1	-	NM_001004341//ENST00000304823	440695	ETV3L	etsvariant3-like	1q23.1
7921228	8.24352	7.64977	7.24308	chr1	-	NM_005240//AK304789//ENST00000368192//ENST00000326786	2117	ETV3	etsvariant3	1q21-q23
7921237	4.88057	3.30286	3.79137	chr1	-	NM_031281//AF343664//ENST00000361835//ENST00000356953//ENST00000368190//ENST00000368189//ENST00000368191	83416	FCRL5	Fcreceptor-like5	1q21
7921259	3.20042	3.20042	3.20042	chr1	-	NM_031282//AF343661//ENST00000271532	83417	FCRL4	Fcreceptor-like4	1q21
7921275	6.068	4.17473	4.17473	chr1	-	NM_052939//AF416904//ENST00000405821//ENST00000368186//ENST00000368184//ENST00000292392	115352	FCRL3	Fcreceptor-like3	1q21-q22
7921298	5.72606	4.6733	4.56637	chr1	-	NM_030764//NM_138738//AL833194//ENST00000361516//ENST00000292389//ENST00000255041//ENST00000368181//ENST00000368179//ENST00000368178	79368	FCRL2	Fcreceptor-like2	1q21
7921319	8.02249	6.10899	5.77427	chr1	-	NM_052938//AF459634//ENST00000368176//ENST00000368175//ENST00000358292//ENST00000392274	115350	FCRL1	Fcreceptor-like1	1q21-q22
7921332	4.64949	4.64949	4.64949	chr1	-	NM_005894//U82812//ENST00000368174	922	CD5L	CD5molecule-like	1q21-q23
7921342	5.16399	5.16399	5.16399	chr1	-	AK057458	729866	hCG)1994895	hCG1994895	1q23.1
7921344	8.18633	7.73559	8.02434	chr1	-	BC028412	22936	ELL2	elongationfactor,RNApolymeraseII,2	5q15
7921346	2.82903	2.78593	2.78593	chr1	-	NM_001764//BC104216//ENST00000368168	910	CD1B	CD1bmolecule	1q22-q23
7921354	3.61731	3.61731	3.61731	chr1	-	NM_001004475//ENST00000334438	128360	OR10T2	olfactoryreceptor,family10,subfamilyT,member2	1q23.1
7921356	3.00435	3.3236	3.09264	chr1	-	NM_001004476//ENST00000314902//ENST00000392265	391107	OR10K2	olfactoryreceptor,family10,subfamilyK,member2	1q23.1
7921360	4.72278	4.82558	4.82558	chr1	-	NM_001005189//ENST00000302617	391112	OR6Y1	olfactoryreceptor,family6,subfamilyY,member1	1q23.1
7921362	4.5252	4.41827	4.5252	chr1	-	ENST00000334632	128366	OR6P1	olfactoryreceptor,family6,subfamilyP,member1	1q23.1
7921364	2.4007	2.4007	2.4007	chr1	-	NM_001004477//ENST00000368150//ENST00000334579	128367	OR10X1	olfactoryreceptor,family10,subfamilyX,member1	1q23.1
7921367	4.37269	3.81121	9.7527	chr1	-	NM_003126//M61877//ENST00000368147//ENST00000368148	6708	SPTA1	spectrin,alpha,erythrocytic1(elliptocytosis2)	1q21
7921420	3.91431	3.91431	3.91431	chr1	-	NM_001005279//ENST00000359610	81448	OR6K2	olfactoryreceptor,family6,subfamilyK,member2	1q23.1
7921422	1.99158	1.91219	1.91219	chr1	-	NM_001005327//ENST00000368146//ENST00000368145	391114	OR6K3	olfactoryreceptor,family6,subfamilyK,member3	1q23.1
7921425	3.43922	3.31199	3.4762	chr1	-	ENST00000325769	391114	OR6K3	olfactoryreceptor,family6,subfamilyK,member3	1q23.1
7921427	3.79137	3.79137	3.79137	chr1	-	NM_001005185//BC146847//ENST00000335094	128372	OR6N1	olfactoryreceptor,family6,subfamilyN,member1	1q23.1
7921429	3.81727	3.50816	3.50816	chr1	-	NM_001005278//ENST00000339258	81442	OR6N2	olfactoryreceptor,family6,subfamilyN,member2	1q23.1
7921434	4.90828	2.91726	3.24574	chr1	-	NM_004833//BC010940//ENST00000368130//ENST00000368129	9447	AIM2	absentinmelanoma2	1q22
7921442	2.56505	2.56505	2.56505	chr1	-	ENST00000389011	127385	OR10J5	olfactoryreceptor,family10,subfamilyJ,member5	1q23.2
7921445	5.18107	5.12242	5.12242	chr1	-	NM_001004467//ENST00000332217	441911	OR10J3	olfactoryreceptor,family10,subfamilyJ,member3	1q23.2
7921447	3.11591	3.11591	3.09264	chr1	-	NM_001004469//BC137026//ENST00000334857//ENST00000389011	127385	OR10J5	olfactoryreceptor,family10,subfamilyJ,member5	1q23.2
7921449	3.59977	3.59977	3.59977	chr1	-	NM_000567//AK289443//ENST00000255030//ENST00000368110//ENST00000368112//ENST00000368111//ENST00000343919	1401	CRP	C-reactiveprotein,pentraxin-related	1q21-q23
7921462	6.12974	6.11103	6.12974	chr1	-	NM_001013661//BC132893//NM_001134233//ENST00000368100//ENST00000368102	391123//284677	VSIG8,C1orf204	V-setandimmunoglobulindomaincontaining8//chromosome1openreadingframe204	1q23.2//1q23.1
7921473	5.99584	5.17037	5.34657	chr1	-	NM_012337//AK225582//ENST00000368099	25790	CCDC19	coiled-coildomaincontaining19	1q22
7921487	9.1574	9.06998	9.22272	chr1	-	NM_003564//AY007127//ENST00000368096//ENST00000368097//ENST00000320307	8407	TAGLN2	transgelin2	1q21-q25
7921492	6.16693	6.16693	6.16693	chr1	-	NM_001135050//NM_020789//BC030141//ENST00000198587//ENST00000368094//ENST00000361509	57549	IGSF9	immunoglobulinsuperfamily,member9	1q22-q23
7921516	4.52773	4.60273	4.60273	chr1	-	NM_033438//AY034613//ENST00000368093//ENST00000368092	89886	SLAMF9	SLAMfamilymember9	1q23.2
7921526	6.06233	8.21119	7.27616	chr1	-	NM_145167//BC019865//ENST00000368090	93183	PIGM	phosphatidylinositolglycananchorbiosynthesis,classM	1q23.2
7921533	3.90603	3.8997	4.03577	chr1	-	NM_002241//U52155//ENST00000368089	3766	KCNJ10	potassiuminwardly-rectifyingchannel,subfamilyJ,member10	1q22-q23
7921538	6.92636	6.60034	6.92636	chr1	-	NM_052868//BC053881//ENST00000368086//ENST00000314485//ENST00000358475	93185	IGSF8	immunoglobulinsuperfamily,member8	1q23.1
7921552	8.29669	8.26376	8.26376	chr1	-	NM_015726//U06631//ENST00000326837//ENST00000368073//ENST00000368074//ENST00000407642	50717	WDR42A	WDrepeatdomain42A	1q22-q23
7921571	7.84945	8.23056	8.23056	chr1	-	NM_002857//NM_001131039//AB062286//ENST00000368072//ENST00000392220//ENST00000368071	5824	PEX19	peroxisomalbiogenesisfactor19	1q23.2
7921583	10.5862	10.5703	10.9288	chr1	-	NM_001098398//NM_004371//BC038447//ENST00000368069//ENST00000241704	1314	COPA	coatomerproteincomplex,subunitalpha	1q23-q25
7921625	8.7652	5.28623	4.94308	chr1	-	NM_052931//AY358159//ENST00000368059//ENST00000368055	114836	SLAMF6	SLAMfamilymember6	1q23.2
7921637	8.72512	7.62129	4.81251	chr1	-	NM_003874//AF054816//ENST00000311224//ENST00000368051//ENST00000368054//ENST00000368048//ENST00000360056//ENST00000368047	8832	CD84	CD84molecule	1q24
7921652	6.75519	3.74106	3.41393	chr1	-	NM_003037//U33017//ENST00000302035//ENST00000235739//ENST00000355199//ENST00000392208	6504	SLAMF1	signalinglymphocyticactivationmoleculefamilymember1	1q22-q23
7921667	10.9634	8.86087	5.39658	chr1	-	NM_001778//BC016182//ENST00000368046//ENST00000368045	962	CD48	CD48molecule	1q21.3-q22
7921677	8.17287	7.77954	4.53896	chr1	-	NM_016382//BC028073//ENST00000368033//ENST00000368034//ENST00000322302//ENST00000368032	51744	CD244	CD244molecule,naturalkillercellreceptor2B4	1q23.3
7921690	3.91834	3.91834	3.91834	chr1	-	NM_017625//AY549722//ENST00000326245	55600	ITLN1	intelectin1(galactofuranosebinding)	1q22-q23.5
7921702	4.10753	4.10753	4.10753	chr1	-	NM_080878//AY358905//ENST00000368029//ENST00000368028	142683	ITLN2	intelectin2	1q22-q23
7921713	8.00106	7.97543	8.54452	chr1	-	NM_016946//NM_001113205//NM_001113207//NM_001113206//AF172398//ENST00000368026//ENST00000335772//ENST00000289779//ENST00000318289//ENST00000368023//ENST00000368025//ENST00000368024	50848//100134860//100131187	F11R,hCG)20857,RP11-544M22.4	F11receptor//thiosulfatesulfurtransferaseKAT,putative//KATprotein	1q21.2-q21.3//1q21-q23//1q23.3
7921738	9.24334	8.23606	7.73865	chr1	-	NM_007122//NM_207005//AL832119//ENST00000368021//ENST00000368020//ENST00000368019	7391	USF1	upstreamtranscriptionfactor1	1q22-q23
7921752	9.57314	8.31457	5.33085	chr1	-	NM_001025598//NM_181720//BX537846//ENST00000368013//ENST00000368016//ENST00000368015//ENST00000368017//ENST00000368018	257106	ARHGAP30	RhoGTPaseactivatingprotein30	1q23.3
7921773	5.42702	5.42702	5.62514	chr1	-	NM_030916//BC010423//ENST00000368012	81607	PVRL4	poliovirusreceptor-related4	1q22-q23.2
7921786	8.4882	9.23128	9.23128	chr1	-	NM_012394//AF117237//ENST00000368010	5202	PFDN2	prefoldinsubunit2	1q23.3
7921793	8.32695	7.84354	7.89057	chr1	-	NM_032998//NM_001039712//NM_001039711//BC013910//ENST00000392188//ENST00000368006//ENST00000392186//ENST00000392187//ENST00000368005	9191	DEDD	deatheffectordomaincontaining	1q23.3
7921806	8.53466	8.39955	8.91737	chr1	-	NM_003779//BC006099//ENST00000319769//ENST00000367998//ENST00000367997//ENST00000407555//ENST00000310413	8703	B4GALT3	UDP-Gal:betaGlcNAcbeta1,4-galactosyltransferase,polypeptide3	1q21-q23
7921821	5.03582	5.03582	5.03582	chr1	-	NM_005099//BC063293//ENST00000367996//ENST00000367995	9507	ADAMTS4	ADAMmetallopeptidasewiththrombospondintype1motif,4	1q21-q23
7921834	5.40863	5.3517	5.3517	chr1	-	NM_001643//BC005282//ENST00000367990	336	APOA2	apolipoproteinA-II	1q21-q23
7921840	4.0945	3.96764	4.0945	chr1	-	NM_001077482//NM_001077480//NM_005122//NM_001077481//NM_001077471//NM_001077469//NM_001077478//NM_001077479//NM_001077474//NM_001077472//NM_001077470//NM_001077473//NM_001077476//NM_001077477//NM_001077475//BC069626//ENST00000367982//ENST00000367980//ENST00000367979//ENST00000367985//ENST00000367983//ENST00000367981//ENST00000367984	9970	NR1I3	nuclearreceptorsubfamily1,groupI,member3	1q23.3
7921852	5.48937	5.48937	5.48937	chr1	-	NM_000530//D10537//ENST00000360451//ENST00000336559	4359	MPZ	myelinproteinzero	1q23.3
7921862	2.87454	3.61725	3.09264	chr1	-	NM_001013625//ENST00000367974	257177	C1orf192	chromosome1openreadingframe192	1q23.3
7921868	7.86137	4.21877	3.8868	chr1	-	NM_000569//NM_001127592//NM_001127593//NM_001127595//NM_001127596//BC036723//ENST00000367969//ENST00000367967	2214	FCGR3A	FcfragmentofIgG,lowaffinityIIIa,receptor(CD16a)	1q23
7921873	10.9297	5.44142	5.09253	chr1	-	NM_000569//NM_001127592//NM_001127593//NM_001127595//NM_001127596//NM_000570//BC036723//J04162//ENST00000367964//ENST00000367969//ENST00000367967//ENST00000294800	2214//2215	FCGR3A,FCGR3B	FcfragmentofIgG,lowaffinityIIIa,receptor(CD16a)//FcfragmentofIgG,lowaffinityIIIb,receptor(CD16b)	1q23
7921882	3.97809	3.97809	3.97809	chr1	-	NM_015441//BC067274//ENST00000367940//ENST00000294794//ENST00000367938	25903	OLFML2B	olfactomedin-like2B	1q23.3
7921895	5.11641	5.11641	5.11641	chr1	-	NM_182581//BC032957//ENST00000367935//ENST00000367933	284680	C1orf111	chromosome1openreadingframe111	1q23.3
7921900	7.02631	4.21386	5.42213	chr1	-	NM_053282//AF484964//ENST00000367929//ENST00000359567	117157	SH2D1B	SH2domaincontaining1B	1q23.3
7921909	3.56274	3.56274	3.56274	chr1	-	NM_178550//AK123573//ENST00000330296//ENST00000367910//ENST00000367912//ENST00000367911	339512	C1orf110	chromosome1openreadingframe110	1q23.3
7921916	3.61731	3.61731	3.61731	chr1	-	NM_003617//BX537427//ENST00000313961//ENST00000367903	8490	RGS5	regulatorofG-proteinsignaling5	1q23.1
7921936	5.54501	5.54501	5.54501	chr1	-	NM_177398//NM_001033507//NM_177399//AK127724//ENST00000342310//ENST00000294816//ENST00000367893//ENST00000392137	4009	LMX1A	LIMhomeoboxtranscriptionfactor1,alpha	1q22-q23
7921955	3.3082	3.3082	3.3082	chr1	-	NM_006917//NM_001009598//BC012063//ENST00000359842//ENST00000367891	6258	RXRG	retinoidXreceptor,gamma	1q22-q23
7921970	8.73552	8.73704	8.73704	chr1	-	NM_000696//U34252//ENST00000354775//ENST00000271359	223	ALDH9A1	aldehydedehydrogenase9family,memberA1	1q23.1
7921987	8.0554	8.84727	9.12538	chr1	-	NM_019026//AY763589//ENST00000367881//ENST00000392129	54499	TMCO1	transmembraneandcoiled-coildomains1	1q22-q25
7922001	4.98591	4.94282	4.98591	chr1	-	BC114214//ENST00000338353//ENST00000354422	149297	FAM78B	familywithsequencesimilarity78,memberB	1q24.1
7922008	8.66043	9.24809	9.26213	chr1	-	NM_053053//AK291922//ENST00000367874	117143	TADA1L	transcriptionaladaptor1(HFI1homolog,yeast)-like	1q24.1
7922018	5.1407	5.95093	4.74367	chr1	-	AF503509//ENST00000271417	387597	ILDR2	immunoglobulin-likedomaincontainingreceptor2	1q24.1
7922029	6.0218	5.03074	5.25791	chr1	-	NM_005814//BC107164//ENST00000367868	10223	GPA33	glycoproteinA33(transmembrane)	1q24.1
7922040	9.48086	5.93572	5.66722	chr1	-	NM_198053//NM_000734//AK223325//ENST00000392122//ENST00000361719//ENST00000362089//ENST00000367860	919	CD247	CD247molecule	1q22-q23
7922051	8.76011	9.80255	9.86391	chr1	-	NM_003851//BC008628//ENST00000370509//ENST00000271377	8804	CREG1	cellularrepressorofE1A-stimulatedgenes1	1q24
7922058	3.50816	3.50816	3.68771	chr1	-	NM_018417//BC117366//ENST00000367851//ENST00000367848//ENST00000271426	55811	ADCY10	adenylatecyclase10(soluble)	1q24
7922095	7.75815	7.77049	8.85424	chr1	-	NM_015415//BC104157//ENST00000367846//ENST00000271373	25874	BRP44	brainprotein44	1q24
7922104	4.9875	9.35201	8.51963	chr1	-	NM_004483//BC020922//ENST00000315467	2653//730107	GCSH,LOC730107	glycinecleavagesystemproteinH(aminomethylcarrier)//similartoGlycinecleavagesystemHprotein,mitochondrial	16q23.2//1q24.2
7922108	4.99299	4.99299	4.99299	chr1	-	NM_153832//BC028163//ENST00000367838//ENST00000271357//ENST00000367835//ENST00000361697//ENST00000367836	23432	GPR161	Gprotein-coupledreceptor161	1q24.2
7922121	3.61731	3.93016	3.61731	chr1	-	BC007072//XR_017823	84832	ANKRD26L1	ankyrinrepeatdomain26-like1	1q24.2
7922127	3.34676	3.34676	3.34676	chr1	-	NM_003175//BC070308//ENST00000367819	6846	XCL2	chemokine(Cmotif)ligand2	1q23-q25
7922130	4.97813	4.97813	4.97813	chr1	-	NM_001937//BC033736//ENST00000367817	1805	DPT	dermatopontin	1q12-q23
7922137	6.19484	6.71705	6.76852	chr1	-	NM_013330//NM_197972//AK301917//ENST00000367811//ENST00000392104	29922	NME7	non-metastaticcells7,proteinexpressedin(nucleoside-diphosphatekinase)	1q24
7922152	3.01881	3.01881	3.01881	chr1	-	BC026073//NM_021179//ENST00000367805//ENST00000367806	57821	C1orf114	chromosome1openreadingframe114	1q24
7922162	6.79704	8.42426	8.84278	chr1	-	NM_006996//AF135488//ENST00000236137//ENST00000367802//ENST00000367804	10560	SLC19A2	solutecarrierfamily19(thiaminetransporter),member2	1q23.3
7922174	7.45656	4.25132	4.24336	chr1	-	NM_000130//M16967//ENST00000367796//ENST00000367797	2153	F5	coagulationfactorV(proaccelerin,labilefactor)	1q23
7922200	6.70269	3.89026	4.31325	chr1	-	NM_003005//BC068533//ENST00000263686//ENST00000367790//ENST00000367794//ENST00000367793//ENST00000367788//ENST00000367786//ENST00000367791//ENST00000367795//ENST00000367792//ENST00000367789	6403	SELP	selectinP(granulemembraneprotein140kDa,antigenCD62)	1q22-q25
7922219	11.5981	4.91081	4.26308	chr1	-	NM_000655//M25280//ENST00000236147	6402	SELL	selectinL	1q23-q25
7922229	3.78909	3.69239	3.78909	chr1	-	NM_000450//M30640//ENST00000333360//ENST00000367781//ENST00000367782//ENST00000367776//ENST00000367780//ENST00000367779//ENST00000367777//ENST00000367775//ENST00000367774	6401	SELE	selectinE	1q22-q25
7922243	5.90475	6.44332	6.44332	chr1	-	NM_033418//BC008679//ENST00000310392//ENST00000303469	92342	C1orf156	chromosome1openreadingframe156	1q24.2
7922250	7.85603	7.55476	7.55476	chr1	-	NM_181093//NM_020423//AK292507//ENST00000367770//ENST00000367772//ENST00000367771	57147	SCYL3	SCY1-like3(S.cerevisiae)	1q24.2
7922268	8.19651	7.33148	8.73366	chr1	-	NM_014970//BC028679//ENST00000361580//ENST00000367767	22920	KIFAP3	kinesin-associatedprotein3	1q24.2
7922301	3.65434	3.65434	3.65434	chr1	-	NM_000261//FJ227302//ENST00000037502//ENST00000357746	4653	MYOC	myocilin,trabecularmeshworkinducibleglucocorticoidresponse	1q23-q24
7922309	7.56038	7.14225	7.71669	chr1	-	NM_003762//BC031264//ENST00000236192//ENST00000401589//ENST00000367740	8674	VAMP4	vesicle-associatedmembraneprotein4	1q24-q25
7922324	3.65434	3.65434	3.65434	chr1	-	XM_060328	127099	LOC127099	hypotheticalLOC127099	1q24.3
7922330	6.89508	7.29788	7.29788	chr1	-	NM_153747//NM_002642//D85418//ENST00000367728//ENST00000258324//ENST00000344529	5279	PIGC	phosphatidylinositolglycananchorbiosynthesis,classC	1q23-q25
7922337	3.09264	3.09264	3.09264	chr1	-	NM_005092//AY358868//ENST00000404377//ENST00000239468	8995	TNFSF18	tumornecrosisfactor(ligand)superfamily,member18	1q23
7922343	4.83452	3.78522	3.68023	chr1	-	NM_003326//BC041663//ENST00000281834//ENST00000367718	7292	TNFSF4	tumornecrosisfactor(ligand)superfamily,member4	1q25
7922351	6.32233	6.32233	6.4761	chr1	-	AK130460//ENST00000367716	646870	LOC646870	hypotheticalproteinLOC646870	1q25.1
7922353	2.96217	2.96217	2.96217	chr1	-	NM_178527//AK128104//ENST00000367714	284525	SLC9A11	solutecarrierfamily9,member11	1q25.1
7922382	2.8956	2.8956	2.8956	chr1	-	NM_198493//BC126353//ENST00000367712//ENST00000333279	339416	ANKRD45	ankyrinrepeatdomain45	1q25.1
7922391	5.42711	7.64858	8.09145	chr1	-	NM_001127181//NM_033319//BC033154//ENST00000356198//ENST00000367710//ENST00000345664//ENST00000367709	91687	CENPL	centromereproteinL	1q25.1
7922402	7.82976	8.42636	8.11038	chr1	-	NR_002746//BC038733	26802//60674	SNORD47,GAS5	smallnucleolarRNA,C/Dbox47//growtharrest-specific5(non-proteincoding)	1q25.1
7922404	6.85411	8.39404	7.83605	chr1	-	NR_003940//BC038733	26774//60674	SNORD80,GAS5	smallnucleolarRNA,C/Dbox80//growtharrest-specific5(non-proteincoding)	1q25.1
7922406	7.21254	8.49719	8.33995	chr1	-	NR_003939	26770	SNORD79	smallnucleolarRNA,C/Dbox79	1q25.1
7922408	9.30815	10.6519	10.1328	chr1	-	NR_003944	692198	SNORD78	smallnucleolarRNA,C/Dbox78	1q25.1
7922410	8.97815	10.5807	10.1349	chr1	-	NR_002750	26806	SNORD44	smallnucleolarRNA,C/Dbox44	1q25.1
7922412	5.65329	6.51621	6.05824	chr1	-	NR_003943	692197	SNORD77	smallnucleolarRNA,C/Dbox77	1q25.1
7922414	9.59809	10.3823	10.1626	chr1	-	NR_003942//BC038733	692196//60674	SNORD76,GAS5	smallnucleolarRNA,C/Dbox76//growtharrest-specific5(non-proteincoding)	1q25.1
7922416	8.80743	9.43529	8.80743	chr1	-	NR_003941	692195	SNORD75	smallnucleolarRNA,C/Dbox75	1q25.1
7922418	9.37298	10.4387	9.82658	chr1	-	NR_002579	619498	SNORD74	smallnucleolarRNA,C/Dbox74	1q25.1
[truncated: 20,090 more rows]

## Sheet: Upregulated K562
Probe Set ID	Normal	K562	Log fold change	Seqname	Strand	Accession	Gene ID	Gene Symbol	Gene Description	Map_ID
7991750	3.62297	10.7268	7.1038	chr16	+	NM_005332//BC027892//ENST00000252951	3050	HBZ	hemoglobin,zeta	16p13.3
8102998	3.71528	10.2135	6.49826	chr4	-	NM_002099//BC005319//ENST00000360771//ENST00000324022//ENST00000306959	2993	GYPA	glycophorinA(MNSbloodgroup)	4q28.2-q31.1
8074856	6.21579	12.5985	6.3827	chr22	-	NM_206953//NM_006115//NM_206954//NM_206955//NM_206956//BC022008//ENST00000358617//ENST00000398743//ENST00000398741//ENST00000405655//ENST00000402697//ENST00000406503//ENST00000403441	23532	PRAME	preferentiallyexpressedantigeninmelanoma	22q11.22
8126878	5.54421	11.7859	6.24165	chr6	-	NM_000324//BC012605//ENST00000371175//ENST00000229810	6005	RHAG	Rh-associatedglycoprotein	6p21.1-p11
8167560	3.90718	10.1434	6.23622	chrX	+	NM_001098412//NM_001127212//NM_001127200//NM_001476//NM_012196//NM_001127345//BC081536//AF055473//U19143//U19147//BC069558//BC130374//ENST00000381754//ENST00000381701//ENST00000381735//ENST00000406778//ENST00000381722//ENST00000405679//ENST00000332114//ENST00000404804//ENST00000381751//ENST00000362097//ENST00000376169//ENST00000403116//ENST00000381734//ENST00000361446	645051//729447//26749//2578//100101629//729428//2579//26748//645073//100008586//2574//643832//100132399//729422//729431//729442//729396//2576//645037	GAGE13,GAGE2A,GAGE2E,GAGE6,GAGE8,GAGE12B,GAGE7,GAGE12I,GAGE12G,GAGE12F,GAGE2C,GAGE10,GAGE12D,GAGE12C,GAGE12E,GAGE12H,GAGE12J,GAGE4,GAGE2B	Gantigen13//Gantigen2A//Gantigen2E//Gantigen6//Gantigen8//Gantigen12B//Gantigen7//Gantigen12I//Gantigen12G//Gantigen12F//Gantigen2C//Gantigen10//Gantigen12D//Gantigen12C//Gantigen12E//Gantigen12H//Gantigen12J//Gantigen4//Gantigen2B	Xp11.23//Xp11.4-p11.2
8100464	4.0488	10.2494	6.20059	chr4	-	NM_006681//BC012908//ENST00000264218	10874	NMU	neuromedinU	4q12
8138258	4.72009	10.8544	6.13428	chr7	-	NM_001135924	221806	VWDE	vonWillebrandfactorDandEGFdomains	7p21.3
7946061	6.25466	12.3782	6.12358	chr11	-	NM_005330//BC015537//ENST00000380237//ENST00000292896//ENST00000396895	3046	HBE1	hemoglobin,epsilon1	11p15.5
7946067	4.34657	10.468	6.1214	chr11	-	NM_033179//BC153815//ENST00000380224	79339	OR51B4	olfactoryreceptor,family51,subfamilyB,member4	11p15
8167254	4.03725	10.0479	6.01065	chrX	+	NM_005635//BC128611//ENST00000376919	6756	SSX1	synovialsarcoma,Xbreakpoint1	Xp11.23-p11.22
8054580	4.70831	10.6979	5.98955	chr2	-	NM_004336//AF053305//ENST00000302759	699	BUB1	buddinguninhibitedbybenzimidazoles1homolog(yeast)	2q14
8167482	5.06578	11.0219	5.9561	chrX	+	NM_001474//NM_001098408//NM_001098418//NM_001098410//NM_001476//NM_001475//NM_001127200//NM_001098412//NM_021123//NM_001472//NM_001127345//NM_001098405//NM_001477//NM_001127212//NM_001098411//NM_001098407//NM_012196//NM_001098413//BC024914//U19145//U19147//BC121182//BC130374//BC113926//U19142//BC069309//BC018052//AF055473//NM_001127199//ENST00000332114//ENST00000355154//ENST00000407599//ENST00000…	2576//729422//729431//729442//2578//2577//26749//645051//2579//2574//729428//100008586//26748//729447//645037//729408//100101629//643832//645073//2543//100132399//729396	GAGE4,GAGE12C,GAGE12E,GAGE12H,GAGE6,GAGE5,GAGE2E,GAGE13,GAGE7,GAGE2C,GAGE12B,GAGE12F,GAGE12I,GAGE2A,GAGE2B,GAGE2D,GAGE8,GAGE10,GAGE12G,GAGE12D,GAGE12J	Gantigen4//Gantigen12C//Gantigen12E//Gantigen12H//Gantigen6//Gantigen5//Gantigen2E//Gantigen13//Gantigen7//Gantigen2C//Gantigen12B//Gantigen12F//Gantigen12I//Gantigen2A//Gantigen2B//Gantigen2D//Gantigen8//Gantigen10//Gantigen12G//Gantigen12D//Gantigen12J	Xp11.4-p11.2//Xp11.23
8167562	5.06578	11.0219	5.9561	chrX	+	NM_001098408//NM_001098418//NM_001098410//NM_001127345//NM_001474//NM_001475//NM_001476//NM_001127212//NM_001477//NM_001127200//NM_012196//NM_001098412//NM_021123//NM_001098405//NM_001472//NM_001098407//NM_001098411//NM_001098413//BC104951//BC130374//U19145//U19146//U19147//U19143//AF055473//BC069309//BC018052//U19142//NM_001127199//ENST00000376169//ENST00000403116//ENST00000381734//ENST000004075…	729422//729431//729442//729428//2576//2577//2578//729447//26748//26749//100101629//645051//2579//100008586//2574//729408//645037//643832//645073//2543//100132399//729396	GAGE12C,GAGE12E,GAGE12H,GAGE12B,GAGE4,GAGE5,GAGE6,GAGE2A,GAGE12I,GAGE2E,GAGE8,GAGE13,GAGE7,GAGE12F,GAGE2C,GAGE2D,GAGE2B,GAGE10,GAGE12G,GAGE12D,GAGE12J	Gantigen12C//Gantigen12E//Gantigen12H//Gantigen12B//Gantigen4//Gantigen5//Gantigen6//Gantigen2A//Gantigen12I//Gantigen2E//Gantigen8//Gantigen13//Gantigen7//Gantigen12F//Gantigen2C//Gantigen2D//Gantigen2B//Gantigen10//Gantigen12G//Gantigen12D//Gantigen12J	Xp11.23//Xp11.4-p11.2
8167584	5.07421	11.029	5.95478	chrX	+	NM_001098408//NM_001098418//NM_001098410//NM_001127345//NM_001474//NM_001475//NM_001476//NM_001477//NM_001127212//NM_021123//NM_001098405//NM_001098412//NM_001127200//NM_012196//NM_001472//NM_001098407//NM_001098411//NM_001098413//BC104951//BC130374//U19145//BC024914//U19147//U19143//AF055473//BC069309//BC018052//U19142//NM_001127199//ENST00000376169//ENST00000403116//ENST00000381734//ENST0000040…	729422//729431//729442//729428//2576//2577//2578//26748//729447//2579//100008586//645051//26749//100101629//2574//729408//645037//643832//645073//2543//100132399//729396	GAGE12C,GAGE12E,GAGE12H,GAGE12B,GAGE4,GAGE5,GAGE6,GAGE12I,GAGE2A,GAGE7,GAGE12F,GAGE13,GAGE2E,GAGE8,GAGE2C,GAGE2D,GAGE2B,GAGE10,GAGE12G,GAGE12D,GAGE12J	Gantigen12C//Gantigen12E//Gantigen12H//Gantigen12B//Gantigen4//Gantigen5//Gantigen6//Gantigen12I//Gantigen2A//Gantigen7//Gantigen12F//Gantigen13//Gantigen2E//Gantigen8//Gantigen2C//Gantigen2D//Gantigen2B//Gantigen10//Gantigen12G//Gantigen12D//Gantigen12J	Xp11.23//Xp11.4-p11.2
8167577	5.07421	11.029	5.95478	chrX	+	NM_001098408//NM_001098418//NM_001098410//NM_001127345//NM_001474//NM_001475//NM_001476//NM_001477//NM_001127212//NM_021123//NM_001098405//NM_001098412//NM_001127200//NM_012196//NM_001472//NM_001098407//NM_001098411//NM_001098413//BC104951//BC130374//U19145//BC024914//U19147//U19143//AF055473//BC069309//BC018052//U19142//NM_001127199//ENST00000376169//ENST00000403116//ENST00000381734//ENST0000040…	729422//729431//729442//729428//2576//2577//2578//26748//729447//2579//100008586//645051//26749//100101629//2574//729408//645037//643832//645073//2543//100132399//729396	GAGE12C,GAGE12E,GAGE12H,GAGE12B,GAGE4,GAGE5,GAGE6,GAGE12I,GAGE2A,GAGE7,GAGE12F,GAGE13,GAGE2E,GAGE8,GAGE2C,GAGE2D,GAGE2B,GAGE10,GAGE12G,GAGE12D,GAGE12J	Gantigen12C//Gantigen12E//Gantigen12H//Gantigen12B//Gantigen4//Gantigen5//Gantigen6//Gantigen12I//Gantigen2A//Gantigen7//Gantigen12F//Gantigen13//Gantigen2E//Gantigen8//Gantigen2C//Gantigen2D//Gantigen2B//Gantigen10//Gantigen12G//Gantigen12D//Gantigen12J	Xp11.23//Xp11.4-p11.2
8135734	5.26408	11.2064	5.94229	chr7	+	NM_024913//NM_001105533//AL832638//ENST00000310396//ENST00000340646	79974	C7orf58	chromosome7openreadingframe58	7q31.31
7927710	3.56306	9.49572	5.93266	chr10	+	NM_001786//NM_001130829//NM_033379//BC107750//ENST00000307250//ENST00000373811//ENST00000395284//ENST00000316629//ENST00000373809	983	CDC2	celldivisioncycle2,G1toSandG2toM	10q21.1
8045835	4.30094	10.2152	5.91431	chr2	+	NM_014568//BC142676//ENST00000259056	11227	GALNT5	UDP-N-acetyl-alpha-D-galactosamine:polypeptideN-acetylgalactosaminyltransferase5(GalNAc-T5)	2q24.1
8167508	5.07421	10.9694	5.89523	chrX	+	NM_001127345//NM_001476//NM_001098408//NM_001098418//NM_001098410//NM_001098412//NM_001127200//NM_012196//NM_001098405//NM_001127212//NM_001472//NM_001098407//NM_001098411//NM_001477//NM_001474//NM_021123//NM_001475//NM_001098413//BC104951//BC130374//BC024914//BC069470//U19147//AF055473//BC018052//U19143//BC069309//U19142//NM_001127199//ENST00000376169//ENST00000403116//ENST00000381734//ENST00000…	729428//2578//729422//729431//729442//645051//26749//100101629//100008586//729447//2574//729408//645037//26748//2576//2579//2577//643832//645073//2543//100132399//729396	GAGE12B,GAGE6,GAGE12C,GAGE12E,GAGE12H,GAGE13,GAGE2E,GAGE8,GAGE12F,GAGE2A,GAGE2C,GAGE2D,GAGE2B,GAGE12I,GAGE4,GAGE7,GAGE5,GAGE10,GAGE12G,GAGE12D,GAGE12J	Gantigen12B//Gantigen6//Gantigen12C//Gantigen12E//Gantigen12H//Gantigen13//Gantigen2E//Gantigen8//Gantigen12F//Gantigen2A//Gantigen2C//Gantigen2D//Gantigen2B//Gantigen12I//Gantigen4//Gantigen7//Gantigen5//Gantigen10//Gantigen12G//Gantigen12D//Gantigen12J	Xp11.23//Xp11.4-p11.2
8149955	3.7877	9.67764	5.88995	chr8	-	NM_018492//AF237709//ENST00000301905	55872	PBK	PDZbindingkinase	8p21.2
8138277	5.05477	10.9371	5.88231	chr7	-	NM_001135924//AK075525//ENST00000326715	221806	VWDE	vonWillebrandfactorDandEGFdomains	7p21.3
8097335	3.01366	8.87672	5.86306	chr4	+	NM_014278//AY290862//ENST00000296464	22824	HSPA4L	heatshock70kDaprotein4-like	4q28
8067208	4.8591	10.68	5.82091	chr20	-	NM_080618//DQ778109//ENST00000371196//ENST00000243914	140690	CTCFL	CCCTC-bindingfactor(zincfingerprotein)-like	20q13.31
8167526	4.90717	10.7052	5.79802	chrX	+	NM_001098408//NM_001098418//NM_001098410//NM_001127345//NM_001474//NM_001475//NM_001476//NM_001127212//NM_001127200//NM_012196//NM_001098412//NM_001098405//NM_021123//NM_001472//NM_001098407//NM_001098411//NM_001477//NM_001468//BC104951//BC130374//U19145//U19146//U19147//U19143//AF055473//BC069309//BC018052//U19142//NM_001127199//ENST00000376169//ENST00000403116//ENST00000381734//ENST00000407599/…	729422//729431//729442//729428//2576//2577//2578//729447//26749//100101629//645051//100008586//2579//2574//729408//645037//26748//2543//645073//100132399//729396//643832	GAGE12C,GAGE12E,GAGE12H,GAGE12B,GAGE4,GAGE5,GAGE6,GAGE2A,GAGE2E,GAGE8,GAGE13,GAGE12F,GAGE7,GAGE2C,GAGE2D,GAGE2B,GAGE12I,GAGE12G,GAGE12D,GAGE12J,GAGE10	Gantigen12C//Gantigen12E//Gantigen12H//Gantigen12B//Gantigen4//Gantigen5//Gantigen6//Gantigen2A//Gantigen2E//Gantigen8//Gantigen13//Gantigen12F//Gantigen7//Gantigen2C//Gantigen2D//Gantigen2B//Gantigen12I//Gantigen12G//Gantigen12D//Gantigen12J//Gantigen10	Xp11.23//Xp11.4-p11.2
8056572	2.88864	8.65122	5.76259	chr2	-	NM_020675//AK291093//ENST00000282074	57405	SPC25	SPC25,NDC80kinetochorecomplexcomponent,homolog(S.cerevisiae)	2q24.3
7983969	4.56234	10.2749	5.71258	chr15	+	NM_004701//AB020981//ENST00000288207	9133	CCNB2	cyclinB2	15q22.2
7946048	6.92919	12.5787	5.6495	chr11	-	NM_000559//NM_000184//BC029387//BC010913//ENST00000330597//ENST00000336906//ENST00000380247//ENST00000380256	3047//3048	HBG1,HBG2	hemoglobin,gammaA//hemoglobin,gammaG	11p15.5
7946054	6.92919	12.5787	5.6495	chr11	-	NM_000559//NM_000184//BC029387//BC010913//ENST00000330597//ENST00000380259//ENST00000336906//ENST00000380247//ENST00000380256//ENST00000380252	3047//3048	HBG1,HBG2	hemoglobin,gammaA//hemoglobin,gammaG	11p15.5
8169676	5.57616	11.2237	5.64757	chrX	+	NM_032498//AF317219//NM_001099685//ENST00000371388//ENST00000371402	84528//727940	RHOXF2,RHOXF2B	Rhoxhomeoboxfamily,member2//Rhoxhomeoboxfamily,member2B	Xq24
8174750	5.57616	11.2237	5.64757	chrX	-	NM_032498//AF317219//NM_001099685//ENST00000371388//ENST00000371402	84528//727940	RHOXF2,RHOXF2B	Rhoxhomeoboxfamily,member2//Rhoxhomeoboxfamily,member2B	Xq24
7983718	2.26579	7.89835	5.63256	chr15	+	NM_013243//AF453583//ENST00000220478	29106	SCG3	secretograninIII	15q21
7923189	3.71351	9.29051	5.577	chr1	-	NM_014875//BC113742//ENST00000367350	9928	KIF14	kinesinfamilymember14	1q32.1
8156043	4.25362	9.79559	5.54197	chr9	+	NM_058179//NM_021154//BC004863//ENST00000347159//ENST00000376588	29968	PSAT1	phosphoserineaminotransferase1	9q21.2
7909568	4.74719	10.2823	5.53511	chr1	+	NM_016448//AK292343//ENST00000366991//ENST00000318866	51514	DTL	denticlelesshomolog(Drosophila)	1q32.1-q32.2
7901010	4.53905	10.0254	5.4864	chr1	+	NM_006845//BC008764//ENST00000372224//ENST00000372222//ENST00000372217//ENST00000372218	11004	KIF2C	kinesinfamilymember2C	1p34.1
8110971	5.46351	10.939	5.47544	chr5	-	NM_138809//BC001573//ENST00000296658	134147	CMBL	carboxymethylenebutenolidasehomolog(Pseudomonas)	5p15.2
8167575	6.44583	11.9088	5.46298	chrX	+	NM_001127345//NM_001098408//NM_001098418//NM_001098405//NM_001098410//NM_001477//NM_001098412//NM_001127212//NM_001098411//NM_001472//NM_001098407//NM_001127200//NM_001474//NM_001475//NM_021123//NM_012196//CR542236//BC130374//BC113926//BC069558//BC018052//AF055473//AF058988//U19142//U19146//NM_001127199//ENST00000355154//ENST00000407599//ENST00000381701//ENST00000381735//ENST00000381698//ENST0000…	729428//729422//729431//100008586//729442//26748//645051//729447//645037//2574//729408//26749//2576//2577//2579//100101629//645073//2543//100132399//729396	GAGE12B,GAGE12C,GAGE12E,GAGE12F,GAGE12H,GAGE12I,GAGE13,GAGE2A,GAGE2B,GAGE2C,GAGE2D,GAGE2E,GAGE4,GAGE5,GAGE7,GAGE8,GAGE12G,GAGE12D,GAGE12J	Gantigen12B//Gantigen12C//Gantigen12E//Gantigen12F//Gantigen12H//Gantigen12I//Gantigen13//Gantigen2A//Gantigen2B//Gantigen2C//Gantigen2D//Gantigen2E//Gantigen4//Gantigen5//Gantigen7//Gantigen8//Gantigen12G//Gantigen12D//Gantigen12J	Xp11.23//Xp11.4-p11.2
7910997	5.07472	10.5256	5.45085	chr1	+	NM_130398//NM_006027//NM_003686//BC007491//ENST00000366548//ENST00000348581//ENST00000366547//ENST00000391848	9156	EXO1	exonuclease1	1q42-q43
7989647	4.99672	10.4411	5.44434	chr15	-	NM_014736//NM_001029989//BC005832//ENST00000300035//ENST00000380258//ENST00000407867	9768//100128564	KIAA0101,UNQ353	KIAA0101//GKGM353	15q22.31
8144036	3.80816	9.222	5.41384	chr7	-	NM_005431//AF035587//ENST00000359321	7516	XRCC2	X-rayrepaircomplementingdefectiverepairinChinesehamstercells2	7q36.1
7963817	5.09365	10.5048	5.41119	chr12	-	NM_144594//BC105587//ENST00000305879	121355	GTSF1	gametocytespecificfactor1	12q13.2
8102643	5.12147	10.5311	5.40961	chr4	-	NM_001237//AK291931//ENST00000274026	890	CCNA2	cyclinA2	4q25-q31
7919591	5.52599	10.9088	5.38277	chr1	-	ENST00000369175	729533	FAM72A	familywithsequencesimilarity72,memberA	1q32.1
7921367	4.37269	9.7527	5.38001	chr1	-	NM_003126//M61877//ENST00000368147//ENST00000368148	6708	SPTA1	spectrin,alpha,erythrocytic1(elliptocytosis2)	1q21
7991754	6.40545	11.7686	5.36314	chr16	+	NM_005332//CR456848//ENST00000252951	3050	HBZ	hemoglobin,zeta	16p13.3
8106986	5.53239	10.8816	5.34918	chr5	+	NM_014899//BC041337//ENST00000379982	22836	RHOBTB3	Rho-relatedBTBdomaincontaining3	5q15
8106827	3.79137	9.11727	5.32591	chr5	+	NM_032119//NR_003149//AF435925//ENST00000405460//ENST00000399043//ENST00000296619	84059	GPR98	Gprotein-coupledreceptor98	5q13
8094278	5.17732	10.4975	5.32021	chr4	+	NM_022346//AF331796//ENST00000251496	64151	NCAPG	non-SMCcondensinIcomplex,subunitG	4p15.33
7916898	3.60355	8.92017	5.31662	chr1	-	NM_001114120//NM_017779//AB281187//ENST00000370966//ENST00000370964//ENST00000370962//ENST00000370965	55635	DEPDC1	DEPdomaincontaining1	1p31.2
8020779	3.60607	8.92173	5.31566	chr18	+	NM_001943//BC099655//ENST00000261590	1829	DSG2	desmoglein2	18q12.1
8166611	4.07309	9.35691	5.28381	chrX	+	NM_002364//BC026071//ENST00000378988	4113	MAGEB2	melanomaantigenfamilyB,2	Xp21.3
7946071	4.69361	9.97662	5.28301	chr11	-	NM_001005567//BC136707//ENST00000300773	282763	OR51B5	olfactoryreceptor,family51,subfamilyB,member5	11p15.4
8105828	5.37107	10.6175	5.24644	chr5	+	NM_031966//AK289431//ENST00000256442//ENST00000380848	891	CCNB1	cyclinB1	5q12
8014974	5.59514	10.8408	5.24565	chr17	-	NM_001067//BC140791//ENST00000357601//ENST00000348049//ENST00000269577	7153	TOP2A	topoisomerase(DNA)IIalpha170kDa	17q21-q22
8067985	3.65671	8.89582	5.23911	chr21	+	NM_004540//BC052946//ENST00000400546//ENST00000284894	4685	NCAM2	neuralcelladhesionmolecule2	21q21.1
8071212	5.35038	10.5664	5.21602	chr22	+	NM_003504//AF081535//ENST00000407835//ENST00000263201//ENST00000404724	8318	CDC45L	CDC45celldivisioncycle45-like(S.cerevisiae)	22q11.21
8109712	3.91384	9.08959	5.17575	chr5	+	NM_012484//NM_012485//AF032862//ENST00000393915//ENST00000358715//ENST00000353866	3161	HMMR	hyaluronan-mediatedmotilityreceptor(RHAMM)	5q33.2-qter
8019842	5.64331	10.8181	5.17476	chr18	+	NM_001071//AB062290//ENST00000323274//ENST00000323224//ENST00000323250	7298	TYMS	thymidylatesynthetase	18p11.32
8121251	2.61034	7.77891	5.16857	chr6	+	NM_001004317//DQ127228//ENST00000392705//ENST00000345080//ENST00000392704	389421	LIN28B	lin-28homologB(C.elegans)	6q21
8102988	5.06661	10.2213	5.15467	chr4	-	NM_198682//NM_002102//BC017864//ENST00000358615	2996	GYPE	glycophorinE	4q31.1
7994109	5.56722	10.7162	5.14897	chr16	+	NM_005030//AB209179//ENST00000300093//ENST00000330792	5347	PLK1	polo-likekinase1(Drosophila)	16p12.1
7924773	4.5759	9.71446	5.13857	chr1	-	NM_003607//NM_014826//AY166586//ENST00000334218//ENST00000366762//ENST00000366766//ENST00000366765//ENST00000366769//ENST00000366767//ENST00000366764	8476	CDC42BPA	CDC42bindingproteinkinasealpha(DMPK-like)	1q42.11
8175562	4.15072	9.28537	5.13464	chrX	-	NM_016249//BC013318//ENST00000247452//ENST00000406005	51438	MAGEC2	melanomaantigenfamilyC,2	Xq27
8168146	4.38539	9.49959	5.1142	chrX	+	NM_012310//AF071592//ENST00000374403//ENST00000374388	24137	KIF4A	kinesinfamilymember4A	Xq13.1
8148962	4.87392	9.98623	5.11231	chr8	-	NM_001005504//NM_001005277//NM_001005221//NM_001005224//BC137547//ENST00000320901//ENST00000327169//ENST00000333864//ENST00000332831	441308//81399//729759//26683	OR4F21,OR4F16,OR4F29,OR4F3	olfactoryreceptor,family4,subfamilyF,member21//olfactoryreceptor,family4,subfamilyF,member16//olfactoryreceptor,family4,subfamilyF,member29//olfactoryreceptor,family4,subfamilyF,member3	8p23.3//1p36.33//5q35.3
8061579	5.23164	10.3426	5.11098	chr20	+	NM_012112//BC004136//ENST00000340513//ENST00000300403	22974	TPX2	TPX2,microtubule-associated,homolog(Xenopuslaevis)	20q11.2
8102800	5.00266	10.1059	5.10321	chr4	-	NM_014331//AF252872//ENST00000280612	23657	SLC7A11	solutecarrierfamily7,(cationicaminoacidtransporter,y+system)member11//solutecarrierfamily7,(cationicaminoacidtransporter,y+system)member11//solutecarrierfamily7,(cationicaminoacidtransporter,y+system)member11	4q28-q32
8144044	4.7189	9.81619	5.09729	chr7	-	AK124285	346547	FLJ42291	hypotheticalLOC346547	7q36.2
7978692	3.14538	8.21928	5.0739	chr14	-	NM_030631//AJ278148//ENST00000331299	89874	SLC25A21	solutecarrierfamily25(mitochondrialoxodicarboxylatecarrier),member21	14q11.2
8132318	3.76354	8.83085	5.06732	chr7	+	NM_018685//BC070066//ENST00000265748//ENST00000396068	54443	ANLN	anillin,actinbindingprotein	7p15-p14
7923426	4.18647	9.22137	5.03491	chr1	-	NM_014176//AF160215//ENST00000367274	29089	UBE2T	ubiquitin-conjugatingenzymeE2T(putative)	1q32.1
7993756	5.53841	10.5566	5.01815	chr16	+	NM_005622//NM_202000//AK290322//ENST00000289416	6296	ACSM3	acyl-CoAsynthetasemedium-chainfamilymember3	16p13.11
7929816	5.93471	10.9526	5.01785	chr10	+	NM_005063//AF097514//ENST00000370355	6319	SCD	stearoyl-CoAdesaturase(delta-9-desaturase)	10q24.31
8120838	3.55912	8.57605	5.01694	chr6	+	NM_003318//BC032858//ENST00000369798//ENST00000230510	7272	TTK	TTKproteinkinase	6q13-q21
8108301	4.23104	9.2439	5.01285	chr5	+	NM_005733//BC012999//ENST00000394894//ENST00000230902	10112	KIF20A	kinesinfamilymember20A	5q31
7923086	4.48307	9.49481	5.01174	chr1	-	NM_018136//AF509326//ENST00000367409//ENST00000294732//ENST00000367408//ENST00000367406	259266	ASPM	asp(abnormalspindle)homolog,microcephalyassociated(Drosophila)	1q31
8085754	3.92842	8.91893	4.99051	chr3	-	NM_001012410//NM_001012409//NM_001012412//NM_001012411//NM_138484//NM_001012413//AB193060//ENST00000263753//ENST00000306698//ENST00000383774	151648	SGOL1	shugoshin-like1(S.pombe)	3p24.3
7953218	3.87475	8.84468	4.96993	chr12	+	NM_001130862//NM_006479//BC016330//ENST00000228843//ENST00000352618//ENST00000321524	10635	RAD51AP1	RAD51associatedprotein1	12p13.2-p13.1
7985873	4.37162	9.32413	4.95251	chr15	+	NM_152259//BC002881//ENST00000343406//ENST00000268138	90381	C15orf42	chromosome15openreadingframe42	15q26.1
8067167	4.50998	9.43189	4.92191	chr20	-	NM_198433//NM_003600//NM_198434//NM_198436//NM_198435//NM_198437//BC027464//ENST00000395915//ENST00000347343//ENST00000395914//ENST00000312783//ENST00000395913//ENST00000371356//ENST00000395911//ENST00000395909//ENST00000395907	6790	AURKA	aurorakinaseA	20q13.2-q13.3
7961829	5.35989	10.2566	4.89674	chr12	-	NM_005504//AK056255//ENST00000261192//ENST00000342945	586	BCAT1	branchedchainaminotransferase1,cytosolic	12p12.1
8008547	3.76724	8.65454	4.88731	chr17	+	NM_005486//AK303912//ENST00000348161	10040	TOM1L1	targetofmyb1(chicken)-like1	17q23.2
8156706	5.84623	10.7299	4.88363	chr9	+	NM_003275//M77016//ENST00000259365//ENST00000395211//ENST00000375175//ENST00000395208	7111	TMOD1	tropomodulin1	9q22.3
8141950	4.62591	9.50854	4.88264	chr7	-	NM_005045//NM_173054//U79716//ENST00000343529//ENST00000389115	5649	RELN	reelin	7q22
7906930	4.33853	9.20788	4.86935	chr1	+	NM_145697//NM_031423//AF326731//ENST00000271452//ENST00000367900	83540	NUF2	NUF2,NDC80kinetochorecomplexcomponent,homolog(S.cerevisiae)	1q23.3
7924342	4.85449	9.72226	4.86777	chr1	-	NM_018713//AY212919//ENST00000356609//ENST00000366926//ENST00000366925	55532	SLC30A10	solutecarrierfamily30,member10	1q41
7979307	4.7647	9.62442	4.85972	chr14	-	NM_014750//AB076695//ENST00000341764//ENST00000247191//ENST00000395425	9787	DLGAP5	discs,large(Drosophila)homolog-associatedprotein5	14q22.3
8007071	5.21214	10.0602	4.84809	chr17	+	NM_001254//BC025232//ENST00000209728	990	CDC6	celldivisioncycle6homolog(S.cerevisiae)	17q21.3
8172406	3.56143	8.40909	4.84766	chrX	-	NM_021014//NM_175711//U90840//ENST00000298396//ENST00000376895//ENST00000343603//ENST00000376893	10214	SSX3	synovialsarcoma,Xbreakpoint3	Xp11.23
8039928	6.02943	10.8763	4.84682	chr1_random	+	BC035696//BC137545//BC046199//AB096683//BC146978//ENST00000369390//ENST00000341209//ENST00000367128//ENST00000355228//ENST00000369392//ENST00000367129//ENST00000369175//ENST00000400889	729533//653820//653573	FAM72A,FAM72B,GCUD2	familywithsequencesimilarity72,memberA//familywithsequencesimilarity72,memberB//gastriccancerup-regulated-2	1q32.1//1p12//---
7909146	6.04783	10.8871	4.83927	chr1	+	BC035696//BC137545//BC046199//AB096683//BC146978//ENST00000369390//ENST00000341209//ENST00000367128//ENST00000355228//ENST00000369392//ENST00000367129//ENST00000369175//ENST00000400889	729533//653820//653573	FAM72A,FAM72B,GCUD2	familywithsequencesimilarity72,memberA//familywithsequencesimilarity72,memberB//gastriccancerup-regulated-2	1q32.1//1p12//---
8175666	4.77399	9.61212	4.83813	chrX	-	NM_004961//BC026337//ENST00000393914//ENST00000370328//ENST00000370325//ENST00000359363	2564	GABRE	gamma-aminobutyricacid(GABA)Areceptor,epsilon	Xq28
7911345	4.90304	9.74069	4.83765	chr1	-	NM_001005277//NM_001005221//NM_001005224//NM_001005504//BC137547//ENST00000327169//ENST00000333864//ENST00000332831//ENST00000320901	81399//729759//26683//441308	OR4F16,OR4F29,OR4F3,OR4F21	olfactoryreceptor,family4,subfamilyF,member16//olfactoryreceptor,family4,subfamilyF,member29//olfactoryreceptor,family4,subfamilyF,member3//olfactoryreceptor,family4,subfamilyF,member21	1p36.33//5q35.3//8p23.3
7896744	4.90304	9.74069	4.83765	chr1	+	NM_001005277//NM_001005221//NM_001005224//NM_001005504//BC137547//ENST00000327169//ENST00000333864//ENST00000332831//ENST00000320901	81399//729759//26683//441308	OR4F16,OR4F29,OR4F3,OR4F21	olfactoryreceptor,family4,subfamilyF,member16//olfactoryreceptor,family4,subfamilyF,member29//olfactoryreceptor,family4,subfamilyF,member3//olfactoryreceptor,family4,subfamilyF,member21	1p36.33//5q35.3//8p23.3
8110672	4.90304	9.74069	4.83765	chr5	+	NM_001005277//NM_001005221//NM_001005224//NM_001005504//BC137547//ENST00000327169//ENST00000333864//ENST00000332831//ENST00000320901	81399//729759//26683//441308	OR4F16,OR4F29,OR4F3,OR4F21	olfactoryreceptor,family4,subfamilyF,member16//olfactoryreceptor,family4,subfamilyF,member29//olfactoryreceptor,family4,subfamilyF,member3//olfactoryreceptor,family4,subfamilyF,member21	1p36.33//5q35.3//8p23.3
8171561	4.08195	8.90996	4.82801	chrX	-	NM_006089//BC064617//ENST00000251900//ENST00000398048	10389	SCML2	sexcombonmidleg-like2(Drosophila)	Xp22
8122202	5.79498	10.594	4.79904	chr6	+	NM_001130173//NM_005375//NM_001130172//AJ606317//ENST00000341911//ENST00000367814//ENST00000316528//ENST00000367812//ENST00000339290//ENST00000237302	4602	MYB	v-mybmyeloblastosisviraloncogenehomolog(avian)	6q22-q23
7986977	3.30601	8.10289	4.79688	chr15	-	NM_003257//NM_175610//BC111712//ENST00000400013//ENST00000346128//ENST00000400011//ENST00000400007//ENST00000356107	7082	TJP1	tightjunctionprotein1(zonaoccludens1)	15q13
7904452	6.07098	10.8639	4.79291	chr1	+	BC035696//BC046199//BC137545//AB096683//BC146978//ENST00000369390//ENST00000341209//ENST00000355228//ENST00000367128//ENST00000369392//ENST00000367129//ENST00000369175//ENST00000400889	729533//653820//653573	FAM72A,FAM72B,GCUD2	familywithsequencesimilarity72,memberA//familywithsequencesimilarity72,memberB//gastriccancerup-regulated-2	1q32.1//1p12//---
7909708	5.24115	10.0242	4.78302	chr1	+	NM_016343//U19769//ENST00000366955//ENST00000391896	1063	CENPF	centromereproteinF,350/400ka(mitosin)	1q32-q41
7984540	4.77616	9.55184	4.77568	chr15	+	NM_138555//NM_004856//BC051826//ENST00000260363//ENST00000352331//ENST00000395392	9493	KIF23	kinesinfamilymember23	15q23
7971866	3.5418	8.30798	4.76618	chr13	-	NM_001042517//NM_030932//AY750055//ENST00000400330//ENST00000400329//ENST00000400324//ENST00000400327//ENST00000400326//ENST00000377908//ENST00000267215//ENST00000400320//ENST00000400319//ENST00000267214	81624	DIAPH3	diaphanoushomolog3(Drosophila)	13q21.2
8015769	4.60301	9.34508	4.74207	chr17	-	NM_007296//NM_007294//NM_007295//NM_007302//NM_007304//NM_007299//NM_007303//NM_007300//NM_007305//NM_007298//NM_007297//U14680//ENST00000393680//ENST00000357654//ENST00000393691//ENST00000309486//ENST00000353540//ENST00000346315//ENST00000354071//ENST00000352993//ENST00000351666//ENST00000393683	672	BRCA1	breastcancer1,earlyonset	17q21
8175344	4.25263	8.97469	4.72206	chrX	-	NM_152582//AY743713//AY743710//AY743712//AY743711//AY743714//AY743709//ENST00000370724//ENST00000370736//ENST00000370731//ENST00000370734//ENST00000370719//ENST00000370741	728911//441521//441520//441519//541465//541466	RP13-36C9.1,RP13-36C9.6,CT45-4,RP13-36C9.3,CT45-6,XX-FW88277B6.1	cancer/testisantigenCT45//cancer/testisantigenCT45-5//cancer/testisantigenCT45-4//cancer/testisantigenCT45-3//cancer/testisantigenCT45-6//cancer/testisantigenCT45-1	Xq26.3
7917954	5.47637	10.1971	4.72074	chr1	-	NM_001013660//BC029438//ENST00000287474//ENST00000370176	391059	FRRS1	ferric-chelatereductase1	1p21.2
8175353	3.69962	8.41584	4.71621	chrX	-	NM_152582//AY743714//AY743710//AY743712//AY743713//AY743709//AY743711//ENST00000370719//ENST00000370736//ENST00000370731//ENST00000370724//ENST00000370741//ENST00000370734	728911//541465//441520//441521//541466//441519	RP13-36C9.1,CT45-6,CT45-4,RP13-36C9.6,XX-FW88277B6.1,RP13-36C9.3	cancer/testisantigenCT45//cancer/testisantigenCT45-6//cancer/testisantigenCT45-4//cancer/testisantigenCT45-5//cancer/testisantigenCT45-1//cancer/testisantigenCT45-3	Xq26.3
8068570	2.58744	7.29638	4.70895	chr21	+	BC029353//BC015981//AF426256//BC117304//ENST00000400472	84677	DSCR8	Downsyndromecriticalregiongene8	21q22.2
8167973	3.79137	8.48714	4.69577	chrX	+	NM_138737//NM_001130860//NM_014799//AY358990//ENST00000374727//ENST00000343002//ENST00000361169//ENST00000336279	9843	HEPH	hephaestin	Xq11-q12
7929258	4.10543	8.77594	4.67051	chr10	+	NM_004523//U37426//ENST00000260731	3832	KIF11	kinesinfamilymember11	10q24.1
8170052	4.23969	8.90247	4.66278	chrX	+	NM_152582//AY743709//AY743710//AY743711//AY743712//AY743714//AY743713//ENST00000370741//ENST00000370736//ENST00000370734//ENST00000370731//ENST00000370719//ENST00000370724	728911//541466//441519//441520//541465//441521	RP13-36C9.1,XX-FW88277B6.1,RP13-36C9.3,CT45-4,CT45-6,RP13-36C9.6	cancer/testisantigenCT45//cancer/testisantigenCT45-1//cancer/testisantigenCT45-3//cancer/testisantigenCT45-4//cancer/testisantigenCT45-6//cancer/testisantigenCT45-5	Xq26.3
8113413	3.07081	7.71669	4.64588	chr5	-	NM_031438//BC041099//ENST00000230792	83594	NUDT12	nudix(nucleosidediphosphatelinkedmoietyX)-typemotif12	5q21.2
8116874	2.85027	7.49536	4.6451	chr6	+	NM_001040274//AK128130//ENST00000283141//ENST00000341041	221711	SYCP2L	synaptonemalcomplexprotein2-like	6p24.2
8057599	4.57596	9.21599	4.64003	chr2	-	NM_006287//NM_001032281//BC015514//ENST00000233156//ENST00000339091//ENST00000392365//ENST00000374896	7035	TFPI	tissuefactorpathwayinhibitor(lipoprotein-associatedcoagulationinhibitor)	2q32
8170060	4.28609	8.91921	4.63312	chrX	+	NM_152582//AY743710//AY743713//AY743711//AY743714//AY743712//AY743709//ENST00000370736//ENST00000370724//ENST00000370734//ENST00000370719//ENST00000370731//ENST00000370741	728911//441521//441519//541465//441520//541466	RP13-36C9.1,RP13-36C9.6,RP13-36C9.3,CT45-6,CT45-4,XX-FW88277B6.1	cancer/testisantigenCT45//cancer/testisantigenCT45-5//cancer/testisantigenCT45-3//cancer/testisantigenCT45-6//cancer/testisantigenCT45-4//cancer/testisantigenCT45-1	Xq26.3
7982792	3.75994	8.38595	4.62601	chr15	+	NM_002875//NM_133487//D14134//ENST00000267868//ENST00000382643//ENST00000382642	5888	RAD51	RAD51homolog(RecAhomolog,E.coli()S.cerevisiae)	15q15.1
8102993	3.70259	8.31552	4.61293	chr4	-	NM_002100//BC121077//ENST00000283128//ENST00000283126	2994	GYPB	glycophorinB(MNSbloodgroup)	4q28-q31
8055153	3.61731	8.22846	4.61115	chr2	-	NM_001099771//NM_001083538//NM_001005356//EF523384//AY462872//AY462874//BC140940//ENST00000361163//ENST00000357462//ENST00000358087//ENST00000356920//ENST00000359587//ENST00000360967//ENST00000355872//ENST00000344684//ENST00000397487	728378//445582//404785//388468//23784//440915	POTEF,POTEE,POTEG,POTEC,POTEH,ACTBL3	POTEankyrindomainfamily,memberF//POTEankyrindomainfamily,memberE//POTEankyrindomainfamily,memberG//POTEankyrindomainfamily,memberC//POTEankyrindomainfamily,memberH//actin,beta-like3	2q21.1//14q11.1//18p11.21//22q11.1
8045257	3.91893	8.53007	4.61114	chr2	+	NM_001083538//NM_001099771//NM_001005356//NM_001136213//AY462872//EF523384//AY462874//BC140940//AY466021//ENST00000358087//ENST00000356920//ENST00000361163//ENST00000357462//ENST00000359587//ENST00000354997//ENST00000355872//ENST00000360967//ENST00000344684//ENST00000397487//ENST00000343518	445582//728378//404785//23784//388468//440915	POTEE,POTEF,POTEG,POTEH,POTEC,ACTBL3	POTEankyrindomainfamily,memberE//POTEankyrindomainfamily,memberF//POTEankyrindomainfamily,memberG//POTEankyrindomainfamily,memberH//POTEankyrindomainfamily,memberC//actin,beta-like3	2q21.1//14q11.1//22q11.1//18p11.21
7998615	2.72941	7.34028	4.61087	chr16	-	NM_152764//AK302323//ENST00000397344//ENST00000293936//ENST00000325962	254528	C16orf73	chromosome16openreadingframe73	16p13.3
8079237	3.57934	8.18877	4.60943	chr3	+	NM_020242//AB035898//ENST00000326047//ENST00000396031	56992	KIF15	kinesinfamilymember15	3p21.31
8155214	4.5384	9.12938	4.59098	chr9	+	NM_014791//BC014039//ENST00000298048	9833	MELK	maternalembryonicleucinezipperkinase	9p13.2
8021187	3.515	8.09833	4.58333	chr18	+	NM_001039535//NM_145060//AK303464//ENST00000398452//ENST00000285116	220134	C18orf24	chromosome18openreadingframe24	18q21.1
8046099	2.76787	7.33607	4.5682	chr2	+	NM_001039724//NM_052946//AK093444//ENST00000317647//ENST00000397209//ENST00000397206	115677	NOSTRIN	nitricoxidesynthasetrafficker	2q24.3
8142061	4.15653	8.70188	4.54535	chr7	-	NM_019042//BC011396//ENST00000356362	54517	PUS7	pseudouridylatesynthase7homolog(S.cerevisiae)	7q22.2
8175336	4.06588	8.61064	4.54477	chrX	-	NM_152582//AY743712//AY743710//AY743713//AY743711//AY743714//AY743709//ENST00000370731//ENST00000370736//ENST00000370724//ENST00000370734//ENST00000370719//ENST00000370741	728911//441520//441521//441519//541465//541466	RP13-36C9.1,CT45-4,RP13-36C9.6,RP13-36C9.3,CT45-6,XX-FW88277B6.1	cancer/testisantigenCT45//cancer/testisantigenCT45-4//cancer/testisantigenCT45-5//cancer/testisantigenCT45-3//cancer/testisantigenCT45-6//cancer/testisantigenCT45-1	Xq26.3
8124388	6.77985	11.3165	4.53663	chr6	-	NM_003537//BC099630//ENST00000244661	8358//3013//8350//8351//8352//8353//8354//8355//8356//8357//8968	HIST1H3B,HIST1H2AD,HIST1H3A,HIST1H3D,HIST1H3C,HIST1H3E,HIST1H3I,HIST1H3G,HIST1H3J,HIST1H3H,HIST1H3F	histonecluster1,H3b//histonecluster1,H2ad//histonecluster1,H3a//histonecluster1,H3d//histonecluster1,H3c//histonecluster1,H3e//histonecluster1,H3i//histonecluster1,H3g//histonecluster1,H3j//histonecluster1,H3h//histonecluster1,H3f	6p21.3//6p22-p21.3//6p22.1
7982663	4.74769	9.25202	4.50433	chr15	+	NM_001211//AF107297//ENST00000287598	701	BUB1B	buddinguninhibitedbybenzimidazoles1homologbeta(yeast)	15q15
8144153	6.05212	10.5499	4.49777	chr7	-	NM_017760//BC043404//ENST00000356309//ENST00000275830	54892	NCAPG2	non-SMCcondensinIIcomplex,subunitG2	7q36.3
8145418	4.71977	9.20563	4.48586	chr8	+	NM_152562//AK292505//ENST00000380665//ENST00000330560	157313	CDCA2	celldivisioncycleassociated2	8p21.2
7915926	5.11864	9.59623	4.47759	chr1	-	NM_001048166//NM_003035//BC126223//ENST00000360380//ENST00000337817//ENST00000371877//ENST00000243182//ENST00000396221//ENST00000371874	6491	STIL	SCL/TAL1interruptinglocus	1q32|1p32
8176234	4.53629	9.00428	4.46799	chrX	-	NM_001289//AK292785//ENST00000369449//ENST00000360485	1193	CLIC2	chlorideintracellularchannel2	Xq28
8012475	5.34657	9.81447	4.4679	chr17	-	NM_005964//AB210026//ENST00000379980//ENST00000360416//ENST00000269243//ENST00000396239	4628	MYH10	myosin,heavychain10,non-muscle	17p13
8170068	4.72009	9.16883	4.44873	chrX	+	NM_152582//AY743711//AY743710//AY743713//AY743709//AY743714//AY743712//ENST00000370734//ENST00000370736//ENST00000370724//ENST00000370741//ENST00000370719//ENST00000370731	728911//441519//441521//541466//541465//441520	RP13-36C9.1,RP13-36C9.3,RP13-36C9.6,XX-FW88277B6.1,CT45-6,CT45-4	cancer/testisantigenCT45//cancer/testisantigenCT45-3//cancer/testisantigenCT45-5//cancer/testisantigenCT45-1//cancer/testisantigenCT45-6//cancer/testisantigenCT45-4	Xq26.3
8041853	4.41703	8.86571	4.44869	chr2	+	NM_002354//AK026585//ENST00000263735//ENST00000405271	4072	EPCAM	epithelialcelladhesionmolecule	2p21
8106978	3.60045	8.04765	4.4472	chr5	+	NM_001131065//NM_173362//NM_001131066//BC035110//ENST00000311364//ENST00000380005	317671	RFESD	Rieske(Fe-S)domaincontaining	5q15
8151730	3.67669	8.11733	4.44064	chr8	-	NM_004929//BC020864//ENST00000265431	793	CALB1	calbindin1,28kDa	8q21.3-q22.1
8139656	4.94156	9.37965	4.43809	chr7	-	NM_001001555//NM_005311//NM_001001550//NM_001001549//AJ271366//ENST00000335866//ENST00000403097//ENST00000398810//ENST00000406641//ENST00000398812//ENST00000401949//ENST00000398791//ENST00000407526//ENST00000402497//ENST00000357271//ENST00000402578	2887	GRB10	growthfactorreceptor-boundprotein10	7p12-p11.2
8097857	3.44258	7.86349	4.42091	chr4	+	NM_032117//BC032142//ENST00000240488	84057	MND1	meioticnucleardivisions1homolog(S.cerevisiae)	4q31.3
8008151	5.93735	10.3523	4.41496	chr17	+	NM_006546//AF198254//ENST00000290341	10642	IGF2BP1	insulin-likegrowthfactor2mRNAbindingprotein1	17q21.32
7916167	5.29846	9.70682	4.40836	chr1	-	NM_004153//U43416//ENST00000371568//ENST00000371566	4998	ORC1L	originrecognitioncomplex,subunit1-like(yeast)	1p32
8026490	5.43202	9.84006	4.40804	chr19	+	DQ249310	652995	UCA1	urothelialcancerassociated1	19p13.12
8171879	3.99593	8.40382	4.40789	chrX	-	XM_942610//XM_001715127	389842	LOC389842	similartoRanBP1	Xp21.3
7926259	4.83978	9.23848	4.3987	chr10	+	NM_182751//NM_018518//AB042719//ENST00000378694//ENST00000361282//ENST00000378714	55388	MCM10	minichromosomemaintenancecomplexcomponent10	10p13
8086880	4.16099	8.55083	4.38985	chr3	-	NM_001789//NM_201567//M81933//ENST00000302506//ENST00000351231	993	CDC25A	celldivisioncycle25homologA(S.pombe)	3p21
8150978	4.62078	9.00597	4.38519	chr8	-	NM_004056//BC108929//ENST00000317995	767	CA8	carbonicanhydraseVIII	8q11-q12
8138466	4.74134	9.1262	4.38487	chr7	-	NM_182762//BC137090//ENST00000400331//ENST00000332878	346389	MACC1	metastasisassociatedincoloncancer1	7p15.3
8144228	4.56217	8.90194	4.33977	chr7_random	-	AK094159	645524	FLJ36840	hypotheticalLOC645524	---
8106098	4.99993	9.33107	4.33115	chr5	+	NM_005909//BC032516//ENST00000296755	4131	MAP1B	microtubule-associatedprotein1B	5q13
8016476	5.97722	10.2951	4.3179	chr17	-	NM_024017//BC015565//ENST00000311177	3219	HOXB9	homeoboxB9	17q21.3
7989199	5.44297	9.7565	4.31353	chr15	-	NM_003888//NM_170696//NM_170697//AK128709//ENST00000249750//ENST00000347587	8854	ALDH1A2	aldehydedehydrogenase1family,memberA2	15q22.1
8008517	5.88929	10.1894	4.30015	chr17	+	NM_198175//NM_000269//NM_001018136//NM_001018137//NM_001018138//NM_001018139//NM_002512//AF487339//BC107894//BC002476//ENST00000336097//ENST00000013034//ENST00000311032//ENST00000393196//ENST00000393198//ENST00000393199//ENST00000376392//ENST00000393191//ENST00000393194//ENST00000393190//ENST00000393185//ENST00000393183	4830//654364//4831	NME1,NME1-NME2	non-metastaticcells1,protein(NM23A)expressedin//NME1-NME2readthroughtranscript//non-metastaticcells2,protein(NM23B)expressedin	17q21.3
7965979	4.36093	8.65769	4.29676	chr12	-	NM_001034173//BC103934//ENST00000258494	160428	ALDH1L2	aldehydedehydrogenase1family,memberL2	12q23.3
8083941	4.64884	8.94439	4.29555	chr3	+	NM_018098//AY376439//ENST00000392692//ENST00000232458	1894	ECT2	epithelialcelltransformingsequence2oncogene	3q26.1-q26.2
7904433	5.79727	10.0899	4.29261	chr1	+	NM_006623//AF171237//ENST00000369409//ENST00000369407	26227	PHGDH	phosphoglyceratedehydrogenase	1p12
8045210	4.62591	8.91563	4.28972	chr2	+	NR_023391//AK093281//AK125921//AK091798//ENST00000321675//ENST00000321351//ENST00000397485//ENST00000325390	100132708//440905//440910//646802//100128270	C2orf14,LOC440905,LOC440910,LOC646802,LOC100128270	chromosome2openreadingframe14//hypotheticalproteinLOC440905//hypotheticalproteinLOC440910//UncharacterizedproteinC2orf14-like1//UncharacterizedproteinC2orf14-like2	2q21.1
8168794	4.43642	8.71071	4.27429	chrX	+	NM_006733//AK302986//ENST00000372927//ENST00000218507//ENST00000372926//ENST00000403304	2491	CENPI	centromereproteinI	Xq22.1
8135587	4.8591	9.13155	4.27245	chr7	+	NM_001233//NM_198212//BC005256//ENST00000222693//ENST00000343213//ENST00000393480	858	CAV2	caveolin2	7q31.1
7916432	6.37759	10.6495	4.27195	chr1	-	NM_014762//BC011669//ENST00000371269	1718	DHCR24	24-dehydrocholesterolreductase	1p33-p31.1
8104234	4.98492	9.23658	4.25166	chr5	+	NM_004237//BC019294//ENST00000166345//ENST00000354240	9319	TRIP13	thyroidhormonereceptorinteractor13	5p15.33
7948612	7.13448	11.3691	4.23466	chr11	-	NM_013402//AF084558//ENST00000350997	3992	FADS1	fattyaciddesaturase1	11q12.2-q13.1
7914851	4.25551	8.48724	4.23173	chr1	-	NM_022111//AF297866//ENST00000373226//ENST00000318121//ENST00000251195//ENST00000373220	63967	CLSPN	claspinhomolog(Xenopuslaevis)	1p34.2
8147503	6.6421	10.8685	4.22641	chr8	+	NM_018407//BC038117//ENST00000220781//ENST00000378722	55353	LAPTM4B	lysosomalproteintransmembrane4beta	8q22.1
8172787	4.77379	8.98752	4.21373	chrX	-	NM_003147//NM_175698//NM_175711//NM_021014//NM_174962//BC002818//BC103862//ENST00000376893//ENST00000298396//ENST00000343603//ENST00000376923//ENST00000407081//ENST00000403001//ENST00000376909//ENST00000327008//ENST00000376895//ENST00000276049//ENST00000336777//ENST00000375515//ENST00000337502	6757//10214//280660//6758//6756//100128582//100130648//727837	SSX2,SSX3,SSX9,SSX5,SSX1,SSX10,LOC100130648,SSX2B	synovialsarcoma,Xbreakpoint2//synovialsarcoma,Xbreakpoint3//synovialsarcoma,Xbreakpoint9//synovialsarcoma,Xbreakpoint5//synovialsarcoma,Xbreakpoint1//synovialsarcoma,Xbreakpoint10//similartoProteinSSX2(Synovialsarcoma,Xbreakpoint2()Cancer/testisantigen5.2()CT5.2()SSX()HOM-MEL-40)//synovialsarcoma,Xbreakpoint2B	Xp11.22//Xp11.23//Xp11.23-p11.22//---
7982757	5.22888	9.41545	4.18657	chr15	+	NM_170589//NM_144508//AF173994//ENST00000346991//ENST00000399668//ENST00000260369	57082	CASC5	cancersusceptibilitycandidate5	15q14
[truncated: 1,692 more rows]

## Sheet: Downregulated K562
Probe Set ID	Normal	K562	Log fold change	Seqname	Strand	Accession	Gene ID	Gene Symbol	Gene Description	Map_ID
8139033	11.2514	3.23981	-8.01162	chr7	-	NM_001637//BC025698//ENST00000258749	313	AOAH	acyloxyacylhydrolase(neutrophil)	7p14-p12
[truncated: 1,695 more rows]

## Sheet: Upregulated HL60
Probe Set ID	Normal	HL60	Log fold change	Seqname	Strand	Accession	Gene ID	Gene Symbol	Gene Description	Map_ID
[truncated: 1,497 more rows]

[truncated: 1 more sheets: Downregulated HL60]
